# Supplementary material for: Genomic structure and marker-derived gene networks for growth and meat quality traits of Brazilian Nelore beef cattle
Source: BMC Genomics. 2016 Mar 15;17:235. doi: 10.1186/s12864-016-2535-3 (PMC4791965; doi:10.1186/s12864-016-2535-3)
Supplement: Additional file 3: — Table S1. Haplotype block summary per autosome (BTA). (XLSX 6 kb) [file 12864_2016_2535_MOESM3_ESM.xlsx]

## Sheet: Sheet1
Supplementary table 1. Haplotype block summary per autosome (BTA).
BTA	Number of SNPs	Chr length (Mb)	Average SNPs distance (kb)	Number of blocks	Block coverage length (Mb)	% Chr block coverage	SNPs in blocks	% SNPs in blocks
1	28848	158283	5.49	3479	87627	55	21797	76
2	24015	136763	5.7	2898	76823	56	18314	76
3	21868	121358	5.55	2679	68999	57	16667	76
4	20742	120592	5.81	2548	63192	52	15220	73
5	20284	121078	5.97	2423	70360	58	15852	78
6	23471	119322	5.09	2803	71434	60	18564	79
7	20376	112592	5.53	2419	64157	57	15650	77
8	21675	113300	5.23	2638	65990	58	16636	77
9	20268	105667	5.21	2459	62151	59	15718	78
10	17715	104279	5.89	2131	55703	53	13096	74
11	18810	107239	5.7	2239	57105	53	14070	75
12	15175	91099	6.01	1854	47337	52	11233	74
13	14303	84216	5.89	1763	46426	55	10574	74
14	17320	83908	4.84	2070	49461	58	13183	88
15	15043	85204	5.66	1941	43506	53	10903	74
16	14793	81677	5.52	1772	44272	54	11048	75
17	13569	75146	5.54	1664	39592	53	9917	73
18	11788	65874	5.59	1396	33653	51	8741	74
19	10320	63964	6.2	1287	29429	46	7192	70
20	12889	71950	5.58	1572	36406	51	9425	73
21	13126	71527	5.45	1578	37738	53	9685	74
22	10577	61270	5.79	1293	30856	50	7779	74
23	9538	52456	5.5	1154	23631	45	6433	67
24	11194	62022	5.54	1333	31127	50	8103	72
25	7299	42783	5.86	934	21094	49	5282	72
26	9648	51645	5.35	1196	27304	53	7197	75
27	8156	45394	5.57	1061	21850	48	5719	70
28	7955	46243	5.82	994	20935	45	5368	67
29	8438	51107	6.06	1063	23719	46	5813	69
Total	449203	2507958	5.62 ± 0.34	54641	1,351,89	53 ± 4	335179	75 ± 4
