# Supplementary material for: Genomic structure and marker-derived gene networks for growth and meat quality traits of Brazilian Nelore beef cattle
Source: BMC Genomics. 2016 Mar 15;17:235. doi: 10.1186/s12864-016-2535-3 (PMC4791965; doi:10.1186/s12864-016-2535-3)
Supplement: Additional file 7: — Spreadsheet S1. List of genes tagged by significantly associated SNP in common to this report and Tizioto et al. 2013. (XLSX 16 kb) [file 12864_2016_2535_MOESM7_ESM.xlsx]

## Sheet: Supplementary Spreadsheet 1
			LM	LF	BFT	REA
			CTBP2	WDR41	ULBP3	TBC1D5
				TXNL1	TMEM182	PPFIA2
				TMEM65	TMEM150C	PCDH9
				TG	MTHFS	OTP
				SLC9A9	MAP7	OPN5
				SLC10A2	LOC789551	MAF
				SGCD	LOC787040	LOC786312
				PARN	LOC781856	LOC618866
				NUP205	LOC515601	LOC528040
				NSUN3	LOC100295369	LOC516179
				MRPS9	KCNJ2	LOC515830
				LRRC3B	DRAM2	GPR12
				LRCH4	DPYD
				LOC786925	COX18
				LOC785183	C2H11orf70
				LOC521171
				LOC100337124
				LOC100336456
				LOC100296365
				LOC100295707
				LOC100139894
				IQGAP2
				INVS
				GPR68
				GPR156
				GPI
				GJB3
				FST
				FER1L6
				ECT2
				DSC2
				DKK2
				CRHBP
				AP3B1
				ANXA13
				AMPD3
				ACP5
