# Supplementary material for: Genomic structure and marker-derived gene networks for growth and meat quality traits of Brazilian Nelore beef cattle
Source: BMC Genomics. 2016 Mar 15;17:235. doi: 10.1186/s12864-016-2535-3 (PMC4791965; doi:10.1186/s12864-016-2535-3)
Supplement: Additional file 8: — Spreadsheet S2. Genes found enriched according to GOrilla. Genes present in the GO:0007155 (“cell adhesion”); GO:0022610 (“biological adhesion”) and GO:0048589 (“developmental growth”), after running GOrilla using an ordered list of genes after a pleiotropy test. (XLSX 14 kb) [file 12864_2016_2535_MOESM8_ESM.xlsx]

## Sheet: GOrilla_result_cell_adhesion
GO:0007155 (cell adhesion); p-value=2.41E-8; FDR q-value=2.8E-4; Enrichment(N,B,n,b)=1.74 (12128,608,1282,112)
APLP1 - amyloid beta (a4) precursor-like protein 1
CXCL12 - chemokine (c-x-c motif) ligand 12
SPOCK1 - sparc/osteonectin, cwcv and kazal-like domains proteoglycan (testican) 1
PLXNC1 - plexin c1
NRP1 - neuropilin 1
PPFIA2 - protein tyrosine phosphatase, receptor type, f polypeptide (ptprf), interacting protein (liprin), alpha 2
APBA1 - amyloid beta (a4) precursor protein-binding, family a, member 1
NCAM1 - neural cell adhesion molecule 1
PCDH7 - protocadherin 7
CADM3 - cell adhesion molecule 3
ENTPD1 - ectonucleoside triphosphate diphosphohydrolase 1
TNIP1 - tnfaip3 interacting protein 1
MEGF10 - multiple egf-like-domains 10
SOX9 - sry (sex determining region y)-box 9
CD47 - cd47 molecule
MEGF11 - multiple egf-like-domains 11
LOXL2 - lysyl oxidase-like 2
FERMT1 - fermitin family member 1
TENM2 - teneurin transmembrane protein 2
APP - amyloid beta (a4) precursor protein
PARVB - parvin, beta
CNTN3 - contactin 3 (plasmacytoma associated)
MTSS1 - metastasis suppressor 1
TNC - tenascin c
DDR2 - discoidin domain receptor tyrosine kinase 2
ADAM17 - adam metallopeptidase domain 17
CDH19 - cadherin 19, type 2
CD96 - cd96 molecule
PDZD2 - pdz domain containing 2
CNTN5 - contactin 5
EDIL3 - egf-like repeats and discoidin i-like domains 3
ITGAV - integrin, alpha v
FER - fer (fps/fes related) tyrosine kinase
RND3 - rho family gtpase 3
ROBO1 - roundabout, axon guidance receptor, homolog 1 (drosophila)
COL8A1 - collagen, type viii, alpha 1
LAMC2 - laminin, gamma 2
PCDH17 - protocadherin 17
FAT4 - fat atypical cadherin 4
COL4A3 - collagen, type iv, alpha 3 (goodpasture antigen)
CNTN6 - contactin 6
SORBS1 - sorbin and sh3 domain containing 1
COL5A1 - collagen, type v, alpha 1
CDH6 - cadherin 6, type 2, k-cadherin (fetal kidney)
IGSF11 - immunoglobulin superfamily, member 11
CDH4 - cadherin 4, type 1, r-cadherin (retinal)
CDH10 - cadherin 10, type 2 (t2-cadherin)
S1PR1 - sphingosine-1-phosphate receptor 1
COL12A1 - collagen, type xii, alpha 1
PTPRD - protein tyrosine phosphatase, receptor type, d
LAMA4 - laminin, alpha 4
LAMA3 - laminin, alpha 3
CDH12 - cadherin 12, type 2 (n-cadherin 2)
CDH18 - cadherin 18, type 2
COL15A1 - collagen, type xv, alpha 1
OLFM4 - olfactomedin 4
TIAM1 - t-cell lymphoma invasion and metastasis 1
RGMB - rgm domain family, member b
PCDH15 - protocadherin-related 15
ANTXR1 - anthrax toxin receptor 1
DSCAM - down syndrome cell adhesion molecule
FREM2 - fras1 related extracellular matrix protein 2
DCBLD2 - discoidin, cub and lccl domain containing 2
PARVA - parvin, alpha
CTNND2 - catenin (cadherin-associated protein), delta 2
CHL1 - cell adhesion molecule l1-like
NLGN1 - neuroligin 1
MERTK - c-mer proto-oncogene tyrosine kinase
PVRL1 - poliovirus receptor-related 1 (herpesvirus entry mediator c)
DPT - dermatopontin
ACAN - aggrecan
PCDH10 - protocadherin 10
FLRT2 - fibronectin leucine rich transmembrane protein 2
EZR - ezrin
FLRT3 - fibronectin leucine rich transmembrane protein 3
DDR1 - discoidin domain receptor tyrosine kinase 1
NINJ2 - ninjurin 2
NPNT - nephronectin
PCDHB10 - protocadherin beta 10
SDK1 - sidekick cell adhesion molecule 1
CLDN1 - claudin 1
VWF - von willebrand factor
CNTNAP4 - contactin associated protein-like 4
PCDHB4 - protocadherin beta 4
CLDN10 - claudin 10
ALCAM - activated leukocyte cell adhesion molecule
NID1 - nidogen 1
TEK - tek tyrosine kinase, endothelial
NEDD9 - neural precursor cell expressed, developmentally down-regulated 9
PIK3CG - phosphatidylinositol-4,5-bisphosphate 3-kinase, catalytic subunit gamma
CLDN16 - claudin 16
NRXN1 - neurexin 1
PERP - perp, tp53 apoptosis effector
CDH23 - cadherin-related 23
SSPN - sarcospan
ITGA11 - integrin, alpha 11
NRXN3 - neurexin 3
CNTNAP5 - contactin associated protein-like 5
NID2 - nidogen 2 (osteonidogen)
KIRREL - kin of irre like (drosophila)
ANGPT1 - angiopoietin 1
TGFB2 - transforming growth factor, beta 2
CBLN1 - cerebellin 1 precursor
EPHA4 - eph receptor a4
FAT3 - fat atypical cadherin 3
PKN2 - protein kinase n2
THBS4 - thrombospondin 4
IGFBP7 - insulin-like growth factor binding protein 7
BCL2 - b-cell cll/lymphoma 2
THBS1 - thrombospondin 1
LEF1 - lymphoid enhancer-binding factor 1
SMAD6 - smad family member 6

## Sheet: GOrilla_result_bio_adhesion
GO:0022610 (biological adhesion); p-value=2.62E-8; FDR q-value=1.52E-4; Enrichment(N,B,n,b)=1.74 (12128,609,1282,112)
APLP1 - amyloid beta (a4) precursor-like protein 1
CXCL12 - chemokine (c-x-c motif) ligand 12
SPOCK1 - sparc/osteonectin, cwcv and kazal-like domains proteoglycan (testican) 1
PLXNC1 - plexin c1
NRP1 - neuropilin 1
PPFIA2 - protein tyrosine phosphatase, receptor type, f polypeptide (ptprf), interacting protein (liprin), alpha 2
APBA1 - amyloid beta (a4) precursor protein-binding, family a, member 1
NCAM1 - neural cell adhesion molecule 1
PCDH7 - protocadherin 7
CADM3 - cell adhesion molecule 3
ENTPD1 - ectonucleoside triphosphate diphosphohydrolase 1
TNIP1 - tnfaip3 interacting protein 1
MEGF10 - multiple egf-like-domains 10
SOX9 - sry (sex determining region y)-box 9
CD47 - cd47 molecule
MEGF11 - multiple egf-like-domains 11
LOXL2 - lysyl oxidase-like 2
FERMT1 - fermitin family member 1
TENM2 - teneurin transmembrane protein 2
APP - amyloid beta (a4) precursor protein
PARVB - parvin, beta
CNTN3 - contactin 3 (plasmacytoma associated)
MTSS1 - metastasis suppressor 1
TNC - tenascin c
DDR2 - discoidin domain receptor tyrosine kinase 2
ADAM17 - adam metallopeptidase domain 17
CDH19 - cadherin 19, type 2
CD96 - cd96 molecule
PDZD2 - pdz domain containing 2
CNTN5 - contactin 5
EDIL3 - egf-like repeats and discoidin i-like domains 3
ITGAV - integrin, alpha v
FER - fer (fps/fes related) tyrosine kinase
RND3 - rho family gtpase 3
ROBO1 - roundabout, axon guidance receptor, homolog 1 (drosophila)
COL8A1 - collagen, type viii, alpha 1
LAMC2 - laminin, gamma 2
PCDH17 - protocadherin 17
FAT4 - fat atypical cadherin 4
COL4A3 - collagen, type iv, alpha 3 (goodpasture antigen)
SORBS1 - sorbin and sh3 domain containing 1
CNTN6 - contactin 6
COL5A1 - collagen, type v, alpha 1
CDH6 - cadherin 6, type 2, k-cadherin (fetal kidney)
IGSF11 - immunoglobulin superfamily, member 11
CDH4 - cadherin 4, type 1, r-cadherin (retinal)
CDH10 - cadherin 10, type 2 (t2-cadherin)
S1PR1 - sphingosine-1-phosphate receptor 1
COL12A1 - collagen, type xii, alpha 1
PTPRD - protein tyrosine phosphatase, receptor type, d
LAMA4 - laminin, alpha 4
LAMA3 - laminin, alpha 3
CDH12 - cadherin 12, type 2 (n-cadherin 2)
CDH18 - cadherin 18, type 2
COL15A1 - collagen, type xv, alpha 1
OLFM4 - olfactomedin 4
TIAM1 - t-cell lymphoma invasion and metastasis 1
RGMB - rgm domain family, member b
PCDH15 - protocadherin-related 15
ANTXR1 - anthrax toxin receptor 1
DSCAM - down syndrome cell adhesion molecule
FREM2 - fras1 related extracellular matrix protein 2
DCBLD2 - discoidin, cub and lccl domain containing 2
PARVA - parvin, alpha
CTNND2 - catenin (cadherin-associated protein), delta 2
CHL1 - cell adhesion molecule l1-like
NLGN1 - neuroligin 1
MERTK - c-mer proto-oncogene tyrosine kinase
PVRL1 - poliovirus receptor-related 1 (herpesvirus entry mediator c)
DPT - dermatopontin
ACAN - aggrecan
PCDH10 - protocadherin 10
FLRT2 - fibronectin leucine rich transmembrane protein 2
EZR - ezrin
FLRT3 - fibronectin leucine rich transmembrane protein 3
DDR1 - discoidin domain receptor tyrosine kinase 1
NINJ2 - ninjurin 2
NPNT - nephronectin
SDK1 - sidekick cell adhesion molecule 1
PCDHB10 - protocadherin beta 10
CLDN1 - claudin 1
VWF - von willebrand factor
CNTNAP4 - contactin associated protein-like 4
PCDHB4 - protocadherin beta 4
CLDN10 - claudin 10
ALCAM - activated leukocyte cell adhesion molecule
NID1 - nidogen 1
TEK - tek tyrosine kinase, endothelial
NEDD9 - neural precursor cell expressed, developmentally down-regulated 9
PIK3CG - phosphatidylinositol-4,5-bisphosphate 3-kinase, catalytic subunit gamma
CLDN16 - claudin 16
NRXN1 - neurexin 1
PERP - perp, tp53 apoptosis effector
CDH23 - cadherin-related 23
SSPN - sarcospan
ITGA11 - integrin, alpha 11
NRXN3 - neurexin 3
CNTNAP5 - contactin associated protein-like 5
NID2 - nidogen 2 (osteonidogen)
KIRREL - kin of irre like (drosophila)
ANGPT1 - angiopoietin 1
TGFB2 - transforming growth factor, beta 2
CBLN1 - cerebellin 1 precursor
EPHA4 - eph receptor a4
FAT3 - fat atypical cadherin 3
PKN2 - protein kinase n2
IGFBP7 - insulin-like growth factor binding protein 7
THBS4 - thrombospondin 4
BCL2 - b-cell cll/lymphoma 2
THBS1 - thrombospondin 1
LEF1 - lymphoid enhancer-binding factor 1
SMAD6 - smad family member 6

## Sheet: GOrilla_result_devel_growth
GO:0048589 (developmental growth); p-value=3.32E-8; FDR q-value=1.29E-4; Enrichment(N,B,n,b)=3.05 (12128,123,1098,34)
FGFR2 - fibroblast growth factor receptor 2
SEMA3A - sema domain, immunoglobulin domain (ig), short basic domain, secreted, (semaphorin) 3a
SHH - sonic hedgehog
TNC - tenascin c
DDR2 - discoidin domain receptor tyrosine kinase 2
PTEN - phosphatase and tensin homolog
CHRNA1 - cholinergic receptor, nicotinic, alpha 1 (muscle)
NRP1 - neuropilin 1
MTPN - myotrophin
MAPT - microtubule-associated protein tau
ESR1 - estrogen receptor 1
PSEN2 - presenilin 2 (alzheimer disease 4)
MAP1B - microtubule-associated protein 1b
DCLK1 - doublecortin-like kinase 1
COBL - cordon-bleu wh2 repeat protein
ZMIZ1 - zinc finger, miz-type containing 1
CYFIP1 - cytoplasmic fmr1 interacting protein 1
SLC12A2 - solute carrier family 12 (sodium/potassium/chloride transporter), member 2
CHST11 - carbohydrate (chondroitin 4) sulfotransferase 11
ROBO1 - roundabout, axon guidance receptor, homolog 1 (drosophila)
SOX9 - sry (sex determining region y)-box 9
IGFBP5 - insulin-like growth factor binding protein 5
CPQ - carboxypeptidase q
ARIH2 - ariadne homolog 2 (drosophila)
HOXD11 - homeobox d11
NINJ2 - ninjurin 2
BCL2 - b-cell cll/lymphoma 2
APOD - apolipoprotein d
S1PR1 - sphingosine-1-phosphate receptor 1
GAP43 - growth associated protein 43
APP - amyloid beta (a4) precursor protein
UBE3A - ubiquitin protein ligase e3a
ERBB4 - v-erb-b2 avian erythroblastic leukemia viral oncogene homolog 4
GAS1 - growth arrest-specific 1
