# Supplementary material for: Genomic structure and marker-derived gene networks for growth and meat quality traits of Brazilian Nelore beef cattle
Source: BMC Genomics. 2016 Mar 15;17:235. doi: 10.1186/s12864-016-2535-3 (PMC4791965; doi:10.1186/s12864-016-2535-3)
Supplement: Additional file 9: — Spreadsheet S3. AWM populated with SNP additive effects and p-values (4047 entries). Also genes assigned to each SNP in symbol and ENSEMBL format. (XLSX 747 kb) [file 12864_2016_2535_MOESM9_ESM.xlsx]

## Sheet: AWM_SNP_add_effect
	TCW	DRES	REA	BFT	LM	LF	PH	CL	SYMBOL	ENSEMBL
BovineHD0600001706	3.23693	2.76338	2.875	2.36187	3.22508	2.26151	3.06777	1.89405	SEC24D	ENSBTAG00000003619
BovineHD0100031117	2.34785	3.62043	2.88985	1.11502	3.32331	2.91008	3.63124	2.53827	MLF1	ENSBTAG00000004126
BovineHD0200016687	6.43869	3.68184	5.54359	3.49337	4.75168	2.10043	3.50603	4.84008	NXPH2	ENSBTAG00000018147
BovineHD0500034900	-3.3445	-2.96363	-1.86519	-0.32407	-2.11186	-2.29542	-2.14953	-2.30181	FAM19A5	ENSBTAG00000022986
BovineHD0700017489	-2.02135	-2.59785	-2.01963	-1.53796	-2.68484	-2.01565	-1.56519	-1.78065	JAKMIP2	ENSBTAG00000003349
BovineHD1000002529	6.21517	4.39738	4.19964	2.59256	5.93448	5.88586	1.8991	3.74467	IQGAP2	ENSBTAG00000000897
BovineHD2000000645	3.87485	3.44688	3.01608	1.7357	2.84855	3.93168	5.05035	4.51677	DOCK2	ENSBTAG00000014612
BovineHD2300001208	-3.34534	-2.31483	-2.37307	-2.23004	-2.34105	-1.96266	-3.54776	-1.19434	HCRTR2	ENSBTAG00000011719
BovineHD2400015605	-1.53621	-2.64056	-1.74787	-0.845878	-1.8622	-1.90755	-1.94084	-3.00635	RAB27B	ENSBTAG00000002788
BovineHD0100019304	1.98661	2.24808	1.25633	-1.82358	2.21008	1.94571	0.0417384	1.98815	ADCY5	ENSBTAG00000018777
BovineHD0100025007	-1.33445	-1.3857	-1.83994	1.8071	-1.51841	-2.28059	-0.52173	-0.528404	USP13	ENSBTAG00000005946
BovineHD0100031106	2.56426	2.90756	1.99438	0.164781	2.20599	2.891	3.38081	2.70234	GFM1	ENSBTAG00000027795
BovineHD0100031167	2.22688	1.96774	2.17407	1.2798	3.15551	2.27423	2.58778	2.14739	RSRC1	ENSBTAG00000031561
BovineHD0200017221	-2.97908	-2.26677	-3.33387	-1.14798	-2.50476	-3.3467	-1.50258	-2.36696	THSD7B	ENSBTAG00000044055
BovineHD0200032115	-4.18126	-5.99133	-4.11945	0.604199	-5.66845	-4.21146	-3.19299	0.463258	SGPP2	ENSBTAG00000046649
BovineHD0300014830	2.69611	2.29614	1.90231	2.69143	3.72031	2.26151	2.08692	0.37881	SLC44A3	ENSBTAG00000020344
BovineHD0300014980	-2.75388	-3.89543	-2.28842	-2.9386	-2.39016	-2.01565	-1.91997	0.166483	ARHGAP29	ENSBTAG00000004190
BovineHD0300015467	4.48976	1.05729	3.24774	3.97673	4.50611	4.19662	2.81734	0.644218	EVI5	ENSBTAG00000011363
BovineHD0300029259	4.07033	4.78185	2.2409	2.24652	2.75851	3.10931	3.92341	4.77735	RNF220	ENSBTAG00000012355
BovineHD0300030928	-2.16493	-1.04661	-2.61067	-2.53214	-2.47202	-1.55996	-1.0852	-1.95678	RHBDL2	ENSBTAG00000008023
BovineHD0400020071	2.24237	2.05585	1.26227	0.340548	1.7476	1.3798	2.233	1.52248	STK31	ENSBTAG00000010609
BovineHD0400027545	2.599	1.16142	2.25426	0.038449	3.3274	2.10467	2.1704	2.14739	EXOC4	ENSBTAG00000014112
BovineHD0400027655	-1.58519	-1.71944	-1.6558	1.80161	-1.49795	-1.43914	-0.918245	0.844481	LRGUK	ENSBTAG00000015773
BovineHD4100003372	-2.09042	-1.359	-1.834	-0.252665	-2.07502	-1.88	-1.94084	-2.45382	TRHDE	ENSBTAG00000018575
BovineHD0500009495	-2.17163	-2.48571	-1.85628	0.186752	-2.45974	-2.13858	-0.646945	-1.9785	ENDOU	ENSBTAG00000012275
BovineHD0500027414	-2.63835	-0.576706	-3.44228	-0.851371	-2.64391	-3.20681	-4.63296	-2.68062	GRIN2B	ENSBTAG00000000219
BovineHD0500033468	-2.34785	-1.55123	-1.74936	-1.40064	0.225101	-0.379391	-1.52345	-1.73722	PARVB	ENSBTAG00000021978
BovineHD0500033871	1.39222	1.54589	1.27266	-1.30177	0.974074	1.50697	1.50258	1.356	FBLN1	ENSBTAG00000012088
BovineHD0600011449	2.80495	2.29881	2.7666	1.67528	4.51021	3.41876	1.85736	2.8833	KCNIP4	ENSBTAG00000047743
BovineHD0600022808	4.89244	4.1918	4.2828	4.43811	5.15277	2.01353	1.60693	2.79403	EPHA5	ENSBTAG00000009438
BovineHD0700017557	2.20888	2.19202	2.56018	0.554764	0.871755	1.74011	2.35822	2.17876	SCGB3A2	ENSBTAG00000004153
BovineHD0800021762	2.20176	2.88086	2.03151	-1.505	3.59752	1.82701	-0.313038	0.62009	ADAM28	ENSBTAG00000037929
BovineHD0900024366	4.37423	6.68551	2.80669	1.14798	5.68483	3.63707	2.81734	0.627329	SASH1	ENSBTAG00000001826
BovineHD1000002847	4.45376	3.94883	2.95816	1.55993	5.17733	6.37335	2.08692	2.57205	WDR41	ENSBTAG00000020212
ARS-BFGL-NGS-24329	-1.91629	-1.7141	-2.11467	-1.40064	-2.24283	-1.97114	-0.709553	-2.67339	MRPS5	ENSBTAG00000008241
BovineHD1100003214	2.95522	2.23206	2.54384	0.0274636	2.16097	5.32631	3.40168	3.10045	MRPS9	ENSBTAG00000006150
BovineHD4100008701	-3.61533	-3.26266	-3.51653	1.48303	-2.78307	-1.5218	-5.32165	-4.4106	FSHR	ENSBTAG00000032424
BovineHD1100009860	-2.30557	-2.64857	-1.05585	-0.933762	-5.17323	-4.27928	-7.24161	-3.94493	NRXN1	ENSBTAG00000024021
BovineHD1600009104	3.01675	3.94616	2.5483	1.6588	5.12412	3.51838	2.233	3.15353	SMYD3	ENSBTAG00000033180
BovineHD1700002850	-5.3579	-1.45511	-4.44022	-1.97738	-3.7817	-3.82147	-4.19471	-4.22482	NR3C2	ENSBTAG00000027182
BovineHD1900004963	2.67267	2.56314	2.65076	-0.12084	3.27829	3.60316	3.35994	1.15815	ACCN1	ENSBTAG00000025200
BovineHD2000012165	-3.0088	-2.03449	-3.93976	-3.03747	-1.87448	-4.14151	-3.33907	-3.1849	CDH6	ENSBTAG00000012992
BovineHD2100004163	4.04898	2.2374	3.2715	3.15282	3.57706	2.53705	2.92169	1.08817	SLCO3A1	ENSBTAG00000001652
BovineHD2100020853	-2.16116	0.347091	-3.45862	-0.307592	-2.24692	-2.74052	-2.713	-2.42004	CRIP1	ENSBTAG00000047229
BovineHD2500008285	-1.50565	-2.38158	-0.66529	-1.65331	-1.81718	-1.44762	-0.417384	-1.40425	WBSCR17	ENSBTAG00000008718
BovineHD2600012622	2.84011	3.98621	2.54681	-0.747009	5.36559	4.1182	3.08864	1.51524	CTBP2	ENSBTAG00000003397
BovineHD2900000702	2.08749	3.02237	3.32199	-3.02099	2.24283	2.43107	0.918245	1.33428	FAT3	ENSBTAG00000004081
BovineHD2900001480	3.78318	4.36267	2.30475	2.08174	1.59617	2.08559	3.75646	1.37288	RNF18	ENSBTAG00000016293
BTB-02059862	-3.63375	-3.97286	-2.01221	-1.40064	-2.39426	-2.61547	-3.3182	-1.34152	Uncharacterized_Protein	ENSBTAG00000039825
BovineHD2900001659	3.32692	4.52821	3.39031	-0.318578	1.57571	3.58196	3.06777	2.44658	FOLH1	ENSBTAG00000007397
BovineHD2900010493	2.79364	2.01046	1.79836	-0.62617	1.96043	2.52221	1.27302	1.92542	OPCML	ENSBTAG00000020769
BovineHD0300002172	2.10842	3.51096	2.66413	0.252665	2.86492	2.7384	5.19643	3.69641	DDR2	ENSBTAG00000004885
BovineHD0900020290	-0.65718	-2.32017	-0.196023	-2.53214	-2.97952	-2.27847	-4.46601	-2.04123	TBPL1	ENSBTAG00000035370
BovineHD2300000606	-1.99373	-4.33597	-4.04669	1.07657	-3.25783	-4.3471	-4.59122	-5.19235	ZNF451	ENSBTAG00000018879
BovineHD2600010873	1.12181	2.49906	3.08142	1.75218	2.5948	2.18945	2.46257	0.813115	EIF3A	ENSBTAG00000002528
BovineHD0100011834	-2.3198	-2.51241	-1.7449	-1.24135	-3.60571	-3.87869	-2.27474	-0.854132	EPHA6	ENSBTAG00000044111
Hapmap40153-BTA-99041	-2.51194	-2.42697	-1.18802	-1.2084	-2.23464	-2.63454	-2.96343	-1.2064	ZPLD1	ENSBTAG00000003666
BovineHD0100025119	1.6982	1.54055	1.45384	-0.8294	2.02591	1.95842	0.354776	-0.0965121	MFN1	ENSBTAG00000010485
ARS-BFGL-NGS-89910	2.42027	2.37357	1.98547	0.274636	2.95087	1.95842	0.813899	1.81684	SLC9A9	ENSBTAG00000031178
BovineHD0200001207	2.35204	1.32429	2.34337	1.42261	1.10504	2.51797	2.83821	2.19565	UGGT1	ENSBTAG00000005444
BovineHD0200004114	-2.24906	-0.982536	-1.62758	-1.3567	-1.6903	-0.877475	-1.58606	-1.78306	PPP1R1C	ENSBTAG00000044009
BovineHD0200029854	-2.87401	-4.24786	-1.48651	0.0164781	-2.43928	-4.65443	-5.05035	-2.07501	ATIC	ENSBTAG00000019274
BovineHD0200032168	-2.23399	-2.83547	-2.33445	-1.13699	-3.35605	-2.18733	-1.41911	-0.837243	MOGAT1	ENSBTAG00000008431
BovineHD0200032681	-4.00629	-5.46802	-2.77551	0.0604199	-4.53476	-4.04825	-2.31648	-1.04716	CUL3	ENSBTAG00000021769
BovineHD0200033431	-2.2633	-1.18278	0.277699	-1.59838	-1.66166	-1.53664	-1.48171	-0.608026	COL4A4	ENSBTAG00000021310
BovineHD0200034288	-2.17665	-1.93303	-0.886558	-0.637155	-1.39972	-2.02625	-3.42255	-2.80126	FBXO36	ENSBTAG00000010338
BovineHD0200039085	-3.09879	-3.36946	-0.196023	-4.46009	-3.66301	-3.53109	-1.37737	-2.26562	MRTO4	ENSBTAG00000011951
BovineHD0300002185	-2.18628	-3.15052	-2.15922	-0.50533	-1.99726	-1.73799	-3.81906	-3.18731	UAP1	ENSBTAG00000010206
BovineHD0300011051	-2.45208	-1.39905	-1.62907	-1.5105	-3.59343	-1.96266	-1.91997	-1.34634	VAV3	ENSBTAG00000031575
BovineHD0300014820	1.74969	1.54322	1.39889	0.741517	0.0859477	-0.455693	2.10779	2.29216	CNN3	ENSBTAG00000020345
BovineHD0300015156	3.66347	6.47993	4.25013	0.115347	4.91539	3.94864	1.73214	0.231629	GCLM	ENSBTAG00000007842
BovineHD0300015219	4.50566	2.5311	2.86758	3.37802	5.14868	3.85538	2.73387	2.92432	BCAR3	ENSBTAG00000003245
BovineHD0300015591	2.89034	1.34031	1.71669	1.99935	1.68621	1.93935	0.479992	-0.0168896	ABHD7	ENSBTAG00000005805
BovineHD0300015649	2.92927	2.15731	2.2706	0.68659	1.79672	2.18945	0.479992	0.0747969	TGFBR3	ENSBTAG00000024269
BovineHD0300019695	-2.48096	-3.28135	-3.22101	-0.258158	-2.824	-3.74728	-1.91997	1.02303	FP	ENSBTAG00000015902
BovineHD0300024255	-3.26079	-4.4401	-2.28099	1.37867	-4.04363	-2.62607	-1.81562	-2.57687	NFIA	ENSBTAG00000000074
BovineHD0300029597	-1.97363	-1.01457	-1.88004	-1.48303	-1.41609	-0.377272	-1.18954	-0.960296	WDR65	ENSBTAG00000021547
BovineHD0300031993	2.69821	1.44977	2.08646	-0.483359	1.85401	2.65574	1.94084	0.931342	ZMYM6	ENSBTAG00000021948
BovineHD0400012253	-2.65677	-2.09857	-2.95816	3.15282	-3.29875	-3.37849	-0.417384	-1.50559	NAPEPLD	ENSBTAG00000014171
BovineHD0400018078	-2.12098	-1.67939	-1.27563	0.351534	-0.765344	-0.561669	-1.58606	-1.47905	FAM188B	ENSBTAG00000009390
BovineHD0400018087	2.24362	1.93036	1.63798	-0.598706	1.76807	1.18268	0.187823	-0.475322	INMT	ENSBTAG00000001448
BovineHD0400020363	-1.4571	-1.77284	-1.11822	0.571242	-0.99863	-1.32045	-1.37737	-1.42597	ZNF804B	ENSBTAG00000046430
BovineHD0400034382	3.35413	0.80632	3.32942	1.63683	3.26601	2.70025	0.396515	0.750382	DPP6	ENSBTAG00000021941
BovineHD0500035767	-1.91043	-1.1988	-2.64037	1.79612	-1.42018	-0.693078	-1.46084	-1.53696	Uncharacterized_Protein	ENSBTAG00000045542
BovineHD0500000258	-3.75849	-2.14129	-3.1334	-0.115347	-2.29194	-1.92663	-1.25215	-1.16538	LGR5	ENSBTAG00000013256
BovineHD0500001745	-2.57556	-2.83013	-1.63055	-0.747009	-3.88402	-2.78715	-2.39996	-1.00131	E2F7	ENSBTAG00000016931
BovineHD0500003244	-1.63249	-1.75949	-1.46423	-0.834893	-1.5798	-1.68713	-0.939114	-1.49835	PPFIA2	ENSBTAG00000003036
BovineHD0500003543	1.8761	2.18401	2.55572	0.834893	2.66438	2.49042	0.939114	1.63829	METTL25	ENSBTAG00000008382
BovineHD0500025224	2.40394	-0.475248	2.12655	3.68561	0.221008	1.17633	2.54604	3.68676	LDHB	ENSBTAG00000019603
BovineHD0500025247	2.44705	2.92892	2.45029	-0.917284	2.97952	3.2598	0.855637	0.842068	GYS2	ENSBTAG00000013333
BovineHD0500025333	2.41859	0.0907778	2.11319	2.05977	1.22782	2.70449	2.65039	3.46237	SLCO1A2	ENSBTAG00000003282
BovineHD0500025368	3.00754	0.843699	2.27505	4.2953	1.13778	1.39887	2.83821	3.80982	SLCO1B3	ENSBTAG00000022329
BovineHD0500026064	-2.1373	-1.87429	-2.83639	-1.15896	-1.89085	-0.593461	-0.292169	-0.0675585	PIK3C2G	ENSBTAG00000020715
Hapmap60480-ss46526970	-1.91671	-1.64201	-2.73096	1.4336	-0.773529	-2.02201	-0.876506	-1.093	NDUFA9	ENSBTAG00000005465
ARS-BFGL-NGS-109711	-2.46171	-1.4471	-2.17259	0.18126	1.19099	0.803292	-1.37737	-1.91577	ANKRD54	ENSBTAG00000010789
BovineHD0500032207	3.162	1.93036	3.24626	-2.12019	2.95906	4.01858	2.10779	0.545293	SMCR7L	ENSBTAG00000017439
BovineHD0500033080	-1.32064	-1.71143	-2.05973	-1.02165	-0.143246	0.154724	-1.75301	-1.48387	TTLL1	ENSBTAG00000012030
BovineHD0600001821	4.39641	3.02504	1.81618	2.80129	3.69166	0.830846	2.06605	1.03027	PRSS12	ENSBTAG00000020705
BovineHD0600003216	-2.49603	-2.57115	-1.87707	0.20323	-2.36561	-1.69984	-4.50775	-1.80719	ARSJ	ENSBTAG00000017808
BovineHD0600005666	1.85224	1.81022	1.26821	0.455895	1.84174	1.34377	1.43997	0.897563	NPNT	ENSBTAG00000006686
BovineHD0600006514	3.37883	0.771611	2.25426	2.23004	1.05593	0.879594	2.10779	2.39591	NFKB1	ENSBTAG00000020270
BovineHD0600014223	4.39683	2.77673	3.48386	-0.95024	5.50065	-1.0428	3.38081	3.42618	PCDH7	ENSBTAG00000000061
BovineHD0600018723	2.17581	0.189565	1.92013	0.247172	1.15006	1.70408	2.713	2.74577	ATP10D	ENSBTAG00000000473
BovineHD0600018899	1.78401	1.69007	0.787062	1.97189	2.44337	0.635851	2.19127	1.90853	TEC	ENSBTAG00000005062
BovineHD0600019151	-1.28506	0.245634	-1.6454	-0.922776	-1.48157	-0.142007	-1.66954	-2.66615	CWH43	ENSBTAG00000021347
BovineHD0600019375	-4.43366	-2.26143	-2.07755	-2.23004	-2.49658	-1.91179	-2.5043	-1.26913	Uncharacterized_Protein	ENSBTAG00000045496
BovineHD0600019619	-1.56468	-0.651464	-1.71075	-1.34022	-1.83355	-1.1085	-0.187823	0.786574	FIP1L1	ENSBTAG00000020653
BovineHD0600021902	2.22311	-0.662144	1.90083	-1.49402	1.39563	1.77403	1.00172	1.61417	LPHN3	ENSBTAG00000013918
BovineHD0600025160	-2.14651	-0.81166	-2.00032	-1.53796	0.429738	-1.07671	-0.813899	-1.71068	DKFZP564O0823	ENSBTAG00000015919
BovineHD0600026799	-3.80453	-3.08911	-3.06212	-2.64749	1.28103	2.99698	0.0208692	0.0965121	ANTXR2	ENSBTAG00000014324
BovineHD0700009093	-2.77858	-2.01046	-2.37604	-0.38449	-3.36833	-4.97448	-6.09381	-2.99911	PRDM6	ENSBTAG00000020578
BovineHD0700012714	-2.14525	-1.69274	-3.09776	-0.433925	-2.59889	-1.22931	-2.31648	-2.24632	MGC148293	ENSBTAG00000030711
BovineHD0700016445	1.49686	2.03716	2.17259	-2.21356	0.634376	1.40947	-0.2713	0.65387	KCTD16	ENSBTAG00000019012
BovineHD0700018516	1.57263	1.86361	1.72411	-0.252665	1.23192	0.186516	1.52345	1.42355	MYOZ3	ENSBTAG00000025136
BovineHD0700025350	1.78904	2.01847	1.77609	1.54345	0.405182	-0.012717	1.06433	1.73239	EDIL3	ENSBTAG00000044033
BovineHD0700029938	-1.68523	0.0186895	-0.669745	-0.604199	-1.60436	-1.65533	-2.60865	-1.58039	ST8SIA4	ENSBTAG00000021445
BovineHD0800002490	-1.68648	-1.54055	-0.0178203	-1.60937	-1.55115	-1.37556	-0.688684	-0.63698	FAM167A	ENSBTAG00000019066
BovineHD0800007153	1.563	2.89688	0.518273	1.25783	1.77216	1.75495	1.00172	0.246106	MLLT3	ENSBTAG00000014124
BovineHD0800016147	-1.82671	-2.02648	-0.100982	-0.664619	-2.38198	-3.60528	-1.31476	-1.89888	GNA14	ENSBTAG00000021127
BovineHD0800018380	1.70951	2.07454	2.33445	-1.3567	1.98498	0.0699436	0.104346	-0.168896	PAX5	ENSBTAG00000012498
Hapmap60592-rs29025478	-1.56216	-1.85293	-2.02854	-0.670111	0.847199	-1.33317	-0.479992	1.90129	NTRK2	ENSBTAG00000010647
BovineHD0900011507	-2.13144	-1.26288	-1.41226	0.790951	-1.90722	-2.47558	-0.667814	-1.42838	Uncharacterized_Protein	ENSBTAG00000026637
BovineHD0900013533	2.11093	1.08399	2.59879	-1.02714	1.04774	2.61971	2.35822	3.54923	GRIK2	ENSBTAG00000033153
BovineHD0900015764	-2.19925	-0.541997	-1.75827	0.038449	-1.25647	-1.49001	-0.876506	-1.61658	EPHA7	ENSBTAG00000021420
BovineHD0900024352	2.82755	3.36412	0.190083	1.2084	4.80079	3.56501	5.25904	1.56832	5S_rRNA	ENSBTAG00000028616
BovineHD1000002654	-2.55463	-2.91023	-1.49245	-0.878835	-4.64527	-5.33267	-2.92169	-1.98815	CRHBP	ENSBTAG00000020202
BovineHD1000030515	-2.51989	-3.00902	-2.30178	-0.571242	-5.14049	-5.02535	-2.83821	-1.97609	AP3B1	ENSBTAG00000005016
BovineHD1000010664	-2.16911	-1.75949	-1.01279	-0.274636	-1.53478	-1.68289	-1.50258	-1.34393	TMCO5A	ENSBTAG00000027162
BovineHD1000017350	2.14567	1.98376	2.08943	1.59838	-0.261936	1.38616	-1.00172	0.634567	DMXL2	ENSBTAG00000000737
BovineHD4100008183	-2.28632	-3.58038	-2.21417	-1.34572	-2.57843	-3.17714	0.563468	-0.610439	USP8	ENSBTAG00000011916
BovineHD1100000417	-3.81206	-3.68985	-4.01253	0.0878835	-3.68757	-2.84438	-1.04346	-1.69861	ACOXL	ENSBTAG00000004297
BTB-00453176	-1.57514	-1.48181	0.0267304	-1.23586	-1.88676	-1.46034	-0.542599	0.12064	MGAT4A	ENSBTAG00000010388
BovineHD1100007821	-4.20595	-3.40417	-4.50704	-0.812922	-5.65208	-2.8253	-4.61209	-2.71923	ABCG5	ENSBTAG00000016365
BovineHD1100019029	-3.11093	-2.44032	-2.13249	1.49951	-2.12004	-0.714273	1.46084	0.304013	ANTXR1	ENSBTAG00000007808
BovineHD1200019083	2.59816	2.56047	0.204933	-1.4336	1.67393	3.34882	3.48516	2.78437	DCT	ENSBTAG00000002300
BovineHD1200025800	-2.21641	-1.59662	-1.7553	-0.269143	-0.409275	-1.98598	-1.81562	-1.00614	MYO16	ENSBTAG00000018237
BTA-96657-no-rs	3.76644	2.47503	2.58394	2.12019	3.88402	3.96559	3.19299	3.12941	KIF16B	ENSBTAG00000000939
Hapmap33351-BTA-128839	1.91461	2.56581	2.1815	-2.16962	0.0572985	2.26151	0.730422	0.95547	ZC3H3	ENSBTAG00000021472
ARS-BFGL-BAC-10591	-2.69821	-5.13161	-3.37249	-0.642648	-1.28103	-6.03423	-3.40168	-2.2053	FER1L6	ENSBTAG00000013537
BovineHD4100011256	-1.3692	-0.240294	0.736571	-2.37835	-0.904497	2.08559	1.91997	1.90853	ANXA13	ENSBTAG00000005585
BovineHD1400012450	-3.20386	-3.94883	-1.45829	-2.46623	-2.74214	-2.44167	-1.98257	-0.866196	PKIA	ENSBTAG00000008150
BovineHD1400019461	1.38175	1.43642	1.13159	2.00484	1.75988	0.618895	0.646945	1.58521	CPQ	ENSBTAG00000011908
BovineHD1400019662	1.66723	1.95706	1.42859	0.318578	1.38744	-0.646449	0.730422	1.4694	SDC2	ENSBTAG00000014357
BovineHD1500001490	2.85936	3.2413	3.08439	0.0823907	2.93041	2.76171	1.60693	0.81794	Uncharacterized_Protein	ENSBTAG00000037768
BovineHD1500001696	2.72918	0.600735	1.4672	1.83457	2.66029	1.5324	1.06433	1.50318	Uncharacterized_Protein	ENSBTAG00000039307
BovineHD1500001709	2.70909	0.541997	1.98102	1.84555	2.28785	1.00253	0.667814	1.46216	YAP1	ENSBTAG00000047406
UA-IFASA-5703	5.41023	3.82335	4.00362	3.2407	3.92085	4.70954	2.33735	2.68545	NCAM1	ENSBTAG00000005710
BovineHD1500010740	2.25241	2.49906	1.07961	-1.77964	2.68484	2.46498	-0.313038	1.94954	SPON1	ENSBTAG00000009150
BovineHD1500011813	-4.7949	-1.98109	-3.93382	0.170274	-4.78851	-3.04997	-1.98257	-3.72296	MRVI1	ENSBTAG00000007129
BovineHD1500011898	-1.72248	0.41651	-2.28396	-1.16446	-0.65484	-1.68925	-1.8991	-0.764859	AMPD3	ENSBTAG00000015821
BovineHD1600007863	-2.63919	-1.86895	-0.905864	-5.13569	-3.41744	-2.28695	-2.04518	-2.7506	CNIH4	ENSBTAG00000019471
BovineHD1600011934	-2.04103	-1.62332	-2.03448	-0.510823	-1.93996	-0.421781	0.375646	2.14016	CLCN6	ENSBTAG00000020700
BovineHD1600017178	2.02972	3.37213	1.79242	0.214216	1.27284	1.90543	2.00344	0.0337792	RASAL2	ENSBTAG00000015537
BovineHD1800012997	-3.31478	-2.7527	-1.4375	-1.61486	-2.8199	-3.42512	-1.79475	-2.449	CEBPG	ENSBTAG00000017560
BovineHD1900006244	-1.57723	-1.9624	-0.956354	-0.747009	-2.14869	-1.38192	-0.876506	-1.3946	NSRP1	ENSBTAG00000019341
BovineHD1900006578	-1.6643	-0.614085	-1.38553	0.400968	-1.69849	-1.67865	-1.79475	-0.562183	RPH3AL	ENSBTAG00000039819
BovineHD1900007520	2.71328	0.635444	2.45771	-0.609691	1.87448	2.84861	2.19127	1.59004	SPNS2	ENSBTAG00000007429
BovineHD1900011215	7.12936	5.35856	2.13992	0.823907	5.81989	2.84649	2.75473	2.49725	SKAP1	ENSBTAG00000000641
BovineHD1900014005	-1.39138	-0.723552	-0.870223	-1.40614	-1.60026	-0.451454	-1.37737	-2.91949	METRNL	ENSBTAG00000004787
BovineHD2000009354	-2.62621	-2.15998	-0.864283	0.104362	-1.89494	-2.16613	-1.91997	-1.1871	OXCT1	ENSBTAG00000033186
BovineHD2100007429	2.29218	3.30805	2.65076	-1.74119	1.9768	0.25646	1.18954	0.415002	RASGRF1	ENSBTAG00000019940
BovineHD2100009813	2.59816	1.20414	2.59582	0.44491	3.08184	2.46074	0.959983	2.68545	SCAMP2	ENSBTAG00000005844
BovineHD2100020830	1.89871	0.317722	1.88746	0.895313	1.60436	0.165321	1.6278	1.40908	Uncharacterized_Protein	ENSBTAG00000046364
BovineHD2300005467	-1.33696	-0.82234	-1.67659	-1.10953	-1.23192	-1.52604	-0.77216	-0.95547	C23H6orf138	ENSBTAG00000021415
BovineHD2300008986	-4.09963	-2.89955	-2.72799	-2.9386	-3.47065	-1.49001	-2.37909	-1.7155	PRSS16	ENSBTAG00000012461
BovineHD2400009026	2.19172	2.64857	3.21062	0.439417	3.16369	2.60487	1.64867	1.59969	TTC39C	ENSBTAG00000005635
Hapmap38513-BTA-58574	4.22144	4.81389	3.42298	0.395476	3.95359	3.63919	0.626076	2.30664	ACAA2	ENSBTAG00000002863
BovineHD2500002912	1.8468	2.03182	1.91568	-0.779966	1.44474	1.65745	0.375646	1.46216	SNX29	ENSBTAG00000026371
BovineHD2500007325	-2.12851	-2.16799	-1.03803	1.86203	-2.45565	-2.37173	-0.605207	-0.588724	GSG1L	ENSBTAG00000004607
BovineHD2600003361	-4.19256	-2.70464	-3.11112	-3.52083	-2.61936	-1.10426	-0.375646	-0.369159	PCGF5	ENSBTAG00000004964
BovineHD2700010577	-4.3286	-4.34131	-1.72411	0.307592	-4.54295	-2.73628	-2.37909	-4.04386	SLC20A2	ENSBTAG00000014861
BovineHD2700010856	3.66514	3.08377	2.75917	0.554764	4.37924	4.64595	2.67126	0.0386048	CSGALNACT1	ENSBTAG00000004613
BovineHD2800008738	-1.82085	-0.710202	-1.32612	-1.93893	-1.17871	-1.7168	-1.56519	-1.77341	KCNMA1	ENSBTAG00000013300
BovineHD2800010994	-1.92926	-1.67138	-2.79333	-0.258158	-2.32059	-0.892311	-2.27474	-2.15222	FAM190B	ENSBTAG00000017611
BovineHD2900007136	2.25451	1.50317	1.83549	-0.389983	1.80899	1.79946	2.52517	1.35841	SLC6A5	ENSBTAG00000014300
BovineHD0200001107	3.01215	4.69374	2.01815	1.59838	5.94676	2.96307	3.92341	3.94735	HS6ST1	ENSBTAG00000006157
BovineHD0200002747	0.220595	-0.0293693	2.28396	-2.05428	1.47339	1.40523	-1.58606	-0.711777	ITGAV	ENSBTAG00000019929
Hapmap27039-BTA-22947	0.359147	1.55657	0.274729	-1.34022	1.75988	2.05168	1.58606	-0.402938	LY75	ENSBTAG00000017797
BovineHD0200030263	1.17162	1.75415	0.864283	-0.692082	1.92768	1.42855	1.50258	1.36806	SMARCAL1	ENSBTAG00000003843
ARS-BFGL-NGS-66563	-1.79239	-3.79932	-2.66413	3.81195	-2.7094	-2.09195	-1.83649	0.13753	FARSB	ENSBTAG00000011649
BovineHD0300018795	1.37129	1.94371	-0.940019	2.3399	1.88676	1.16573	2.27474	2.11603	LPHN2	ENSBTAG00000012305
ARS-BFGL-NGS-43407	0.0456259	0.592725	-0.947444	1.24685	1.53069	2.02201	1.46084	1.58521	PLEKHG6	ENSBTAG00000004208
BovineHD0600002926	-1.35664	-0.157526	-0.828642	-1.63683	-2.4802	-1.58963	-1.33563	-2.20289	NDST4	ENSBTAG00000003131
BovineHD0700003190	0.452492	1.62065	1.4776	-1.32924	1.63301	1.76767	-0.459122	1.32704	EMR3	ENSBTAG00000002937
BovineHD0700007013	1.25325	1.43375	1.83846	-2.06526	1.48157	1.25475	0.688684	1.71309	CHSY3	ENSBTAG00000014661
BovineHD0800016229	-0.0280453	-1.49249	1.50581	-1.01615	-1.35879	-1.29078	-1.29389	-0.919278	GNAQ	ENSBTAG00000009789
BovineHD0900011616	0.948516	0.571366	1.68253	-0.499837	1.7517	1.6299	1.46084	2.23908	ARMC2	ENSBTAG00000036087
BovineHD0900016920	-0.388867	-0.79831	-2.92252	-0.373505	-4.78442	-3.37637	-3.40168	-6.51939	ANKRD6	ENSBTAG00000003455
BovineHD0900021507	0.8468	1.6874	0.0935564	1.38966	2.29194	1.92663	1.87823	0.984424	KIAA1244	ENSBTAG00000017370
BovineHD0900028270	0.205526	1.40973	-1.22514	1.31276	1.015	1.82913	1.3565	1.73722	PARK2	ENSBTAG00000018996
BovineHD1000003288	-0.664715	-1.11336	-2.38495	0.153796	-1.9727	-1.68713	-1.77388	-1.78306	ARSB	ENSBTAG00000008341
BovineHD1000010365	1.00879	2.58183	1.52512	-0.76898	4.04773	3.33398	3.17212	3.1101	C10H15ORF41	ENSBTAG00000002179
BovineHD1100000158	1.21599	1.80755	1.72857	-1.57641	0.777622	0.902909	-2.35822	-1.71792	ANAPC1	ENSBTAG00000027991
BovineHD1100004965	0.0447887	-3.10513	-1.39147	2.19709	-4.04363	-3.35941	-0.751291	-2.20289	LTBP1	ENSBTAG00000019839
BovineHD1700019949	2.18711	4.62433	-0.0891013	1.55444	5.97132	4.79008	4.71644	2.68786	CRYBA4	ENSBTAG00000019282
BovineHD1800011043	-1.43784	-4.09568	-2.44138	0.186752	-4.66573	-4.31743	-3.56863	-2.84469	NFAT5	ENSBTAG00000013412
BovineHD1900007063	1.32106	0.768941	1.98399	-0.450403	1.84583	2.45227	1.69041	2.23667	RAP1GAP2	ENSBTAG00000020000
BovineHD1900013002	-0.874427	-1.94905	-0.596979	-1.64232	-2.07502	-0.669763	-2.85908	-1.64794	CRHR1	ENSBTAG00000002749
BovineHD2100013684	-1.25492	-1.90099	-0.974175	0.0659126	-2.5375	-3.37849	-1.75301	-1.86027	MIPOL1	ENSBTAG00000000655
BovineHD2100017292	2.11553	3.34009	1.67659	-2.42778	3.85537	3.35941	1.98257	2.33318	SERPINA14	ENSBTAG00000007392
BovineHD2300007379	-1.22227	0.133497	-1.94241	0.538286	-1.70668	-1.69984	-2.25387	-2.14739	AGER	ENSBTAG00000014420
BTB-01081532	1.56175	2.89154	3.25962	-1.75218	0.650747	1.0428	2.54604	2.1112	MYOM2	ENSBTAG00000009387
BovineHD2700010456	-1.2725	-1.75415	-3.07845	-0.576735	-4.98906	-3.26404	-3.61037	-2.72647	KAT6A	ENSBTAG00000004015
Hapmap59979-rs29025402	3.68691	3.45756	1.8741	-1.88949	2.7667	1.96902	1.14781	3.19938	ROPN1	ENSBTAG00000006947
BovineHD0100020861	-1.36585	0.0587385	-0.00148502	-1.64232	1.32196	0.239504	-1.66954	-0.236455	ACAP2	ENSBTAG00000003378
BovineHD0100020896	2.13856	2.37624	0.64153	-0.922776	1.64938	1.62778	1.02259	2.64202	XXYLT1	ENSBTAG00000014564
Hapmap59172-rs29012834	3.21516	3.36946	1.78797	-0.076898	2.4843	2.96731	1.66954	1.47181	FGF12	ENSBTAG00000012413
BovineHD0100047077	1.76141	1.58861	0.594009	-0.0823907	1.91541	1.37344	0.542599	0.796225	TPRG1	ENSBTAG00000032538
BovineHD0100022805	2.43994	0.429859	1.89489	1.52698	0.315142	1.07883	1.87823	1.17504	LPP	ENSBTAG00000044001
BovineHD0100025099	-1.74006	-1.89031	-1.02615	0.999674	-2.43928	-1.86092	-0.166954	-0.0024128	GNB4	ENSBTAG00000002767
BovineHD0100026976	-1.83843	-0.971856	-1.49393	0.637155	-1.47339	-1.91391	-0.375646	-0.25817	SPATA16	ENSBTAG00000031802
BovineHD0100046534	-2.8309	-2.65925	-1.15832	-0.532793	-2.53341	-2.66634	-0.417384	0.253344	ECT2	ENSBTAG00000023814
BovineHD0100027187	3.24697	3.89543	1.61719	-0.208723	3.51567	4.40645	-0.146084	-2.28734	NCEH1	ENSBTAG00000020073
BovineHD0100027501	1.70072	1.33497	1.08852	0.247172	0.978167	1.91179	2.54604	2.22943	TNIK	ENSBTAG00000011742
BovineHD0100028644	-1.83634	-1.95973	-1.23702	0.681097	-1.93587	-2.4777	-0.605207	-1.18951	MGC133804	ENSBTAG00000031704
BovineHD0100030445	-1.50817	-0.39248	-0.507878	-0.0164781	-0.0613912	-1.42007	-1.41911	-2.12085	PPM1L	ENSBTAG00000001274
BovineHD0100031409	-4.20888	-2.52042	-0.191568	-2.58707	-3.34787	-2.34417	-0.333907	0.68041	VEPH1	ENSBTAG00000024643
BovineHD0100033167	2.93889	3.63645	2.74878	0.302099	1.00682	3.16654	1.69041	0.118227	IGSF10	ENSBTAG00000001728
BovineHD0100033293	3.92508	4.16243	0.253939	1.71373	3.26192	2.63878	1.27302	1.54178	MED12L	ENSBTAG00000021703
BovineHD0100034094	2.44789	1.3056	1.74342	-0.774473	2.25101	2.96519	0.0834768	0.533229	AGTR1	ENSBTAG00000045633
BovineHD0100039575	2.25827	1.97308	1.66025	1.58739	-0.769436	-0.370913	1.02259	0.328141	KCNH8	ENSBTAG00000012798
BovineHD0100039959	1.70323	0.333742	1.53997	0.148303	0.00818549	-1.39039	-1.87823	-1.34876	MRPL3	ENSBTAG00000030942
BovineHD0100041497	2.01926	2.66459	1.0707	1.8071	0.155524	2.06016	0.292169	1.07852	ABCG1	ENSBTAG00000021272
BovineHD0200000291	-1.83634	-1.67939	-1.71669	0.340548	-1.42837	-0.413303	0.855637	0.728667	CYFIP1	ENSBTAG00000016894
BovineHD0200000504	1.96819	1.97575	2.00775	-0.104362	1.79262	0.449335	-0.25043	0.721428	ARHGEF4	ENSBTAG00000015834
BovineHD0200002025	-1.92675	-1.20681	-1.67808	-1.55993	0.302863	-1.12546	-0.77216	-1.45009	WDR75	ENSBTAG00000003002
BovineHD0200002305	1.45835	1.77818	1.4776	1.07108	0.650747	-0.116573	0.730422	-0.0434305	GULP1	ENSBTAG00000007141
BovineHD0200004158	-2.22688	-1.61798	-1.23999	-0.917284	-2.39835	-2.02625	-1.00172	-1.83373	SSFA2	ENSBTAG00000000937
BovineHD0200006820	-1.61867	-0.360441	-2.06567	-0.104362	-0.401089	-1.59175	-1.39824	-0.369159	RAPGEF4	ENSBTAG00000020984
BovineHD0200007579	2.61784	3.91679	2.02557	-0.159289	2.71758	1.09578	3.56863	1.39701	MYO3B	ENSBTAG00000003626
BovineHD0200008966	-1.35999	-0.81166	-1.36622	-0.346041	-0.773529	1.24839	0.918245	1.2064	TTC21B	ENSBTAG00000016512
BovineHD0200011196	-1.47887	-0.491268	-1.29791	1.4336	0.229194	0.303089	1.33563	1.36565	UPP2	ENSBTAG00000012801
BovineHD0200012656	2.40896	1.634	2.71017	-1.52698	0.646654	1.12758	0.980852	1.03751	FMNL2	ENSBTAG00000026851
ARS-BFGL-NGS-18591	-2.08665	-2.21338	-0.549458	-1.43909	-1.62891	-1.04704	-1.06433	-0.132704	CACNB4	ENSBTAG00000002297
BovineHD0200012937	4.30851	2.68595	2.73838	2.4168	4.72303	4.72014	0.417384	1.10024	NEB	ENSBTAG00000006907
BovineHD0200016086	1.89368	1.89031	1.44641	0.269143	-0.175988	1.8037	1.31476	0.267821	LRP1B	ENSBTAG00000024632
BovineHD0200018867	2.06823	0.81967	1.35583	2.24103	2.61117	2.77867	1.6278	-1.01579	LYPD1	ENSBTAG00000005234
BovineHD0200022082	2.02219	0.336412	1.95874	2.01583	0.994538	1.63202	0.187823	-0.0458433	CNTNAP5	ENSBTAG00000031898
BovineHD0200023307	-1.91587	-1.79954	0.0490057	1.80161	-0.916775	-1.23991	-2.48343	2.26562	TMEFF2	ENSBTAG00000014832
BovineHD0200025961	1.52658	1.62332	0.729146	-0.219709	-0.0900404	1.85245	-0.0834768	-1.56108	NOP58	ENSBTAG00000005517
BovineHD0200027117	2.98159	2.65658	2.17259	-0.12084	2.09549	0.148365	0.605207	0.390874	NRP2	ENSBTAG00000011971
BovineHD0200030060	-1.93889	-2.17867	-1.06922	-0.26365	-1.48157	-1.57903	-1.00172	-0.827591	TMEM169	ENSBTAG00000010413
BovineHD0200030095	-1.68983	-1.55657	-1.14941	0.280129	-0.916775	-1.31409	-1.58606	-1.14367	XRCC5	ENSBTAG00000010426
BovineHD0200031795	-2.25283	-2.36289	-1.55779	0.258158	-1.9195	-0.576505	-0.166954	-0.65387	EPHA4	ENSBTAG00000010030
BovineHD0200032851	1.46421	1.98109	2.13546	-1.12051	1.26875	1.41583	-0.375646	0.810702	DOCK10	ENSBTAG00000000581
ARS-BFGL-NGS-41173	-1.6283	-0.539327	-1.46275	0.972211	-1.1828	-1.49213	-1.9617	0.238867	SLC16A14	ENSBTAG00000010344
BovineHD0200035402	1.64421	0.0987876	2.43247	1.60937	-0.122782	3.32126	-0.667814	-0.0940993	LCK	ENSBTAG00000012695
BovineHD0200035458	-4.62998	-3.07843	-3.36803	0.862356	-3.38879	-0.587103	-0.396515	-1.08094	KHDRBS1	ENSBTAG00000012497
BovineHD0200038604	-4.02429	-2.57382	-1.8147	-1.82907	-2.43518	-2.61335	-1.75301	-0.846894	MUL1	ENSBTAG00000020850
BovineHD0200039191	3.57724	1.30026	1.79391	2.55411	2.75442	3.38061	0.52173	0.497037	ALDH4A1	ENSBTAG00000030335
ARS-BFGL-NGS-68682	1.63458	1.29759	1.41374	2.79579	0.572985	1.46246	0.417384	1.14367	ARHGEF10L	ENSBTAG00000000684
BovineHD0300002090	-1.97531	-0.539327	-0.65935	-1.26332	-0.274214	-0.911387	-1.87823	-2.06053	HSD17B7	ENSBTAG00000005976
BovineHD0300002322	1.63709	2.05318	0.393531	0.653633	0.360162	1.73799	2.14953	1.04716	NOS1AP	ENSBTAG00000010158
BovineHD0300002480	1.32106	-0.101457	-0.0534608	1.23586	0.25375	0.373033	1.6278	1.57315	ATF6	ENSBTAG00000005227
BovineHD0300002937	-2.24948	-1.58327	-1.76421	0.582228	0.257843	-0.411184	-1.91997	-0.13753	LY9	ENSBTAG00000002947
BovineHD0300004811	1.51444	0.296363	2.28099	0.329563	0.58117	0.693078	2.233	2.06536	ARHGEF2	ENSBTAG00000000113
BovineHD0300006520	-2.43366	-0.240294	-0.601434	-1.21389	-2.72986	-2.72356	-0.0208692	-2.25838	OTUD7B	ENSBTAG00000001586
BovineHD0300006553	-2.15614	-0.363111	-1.41671	-0.917284	-2.45565	-2.26151	-1.8991	-0.0337792	BOLA1	ENSBTAG00000006050
BovineHD0300007380	1.57221	1.19613	0.859828	1.30727	-1.75988	0.320045	-0.52173	1.36323	REG4	ENSBTAG00000032193
BovineHD0300007406	1.64923	1.78619	3.24774	-1.48853	-0.257843	0.481128	0.730422	0.953057	HMGCS2	ENSBTAG00000003898
BovineHD0300007943	-2.3579	-0.995885	-2.52899	-1.52698	-2.41472	-2.44803	-0.897376	-1.51283	SPAG17	ENSBTAG00000001080
BovineHD0300008847	-1.93931	-1.45778	-2.47405	-0.351534	-2.05047	-2.54129	-1.83649	-1.29085	CASQ2	ENSBTAG00000011500
BovineHD0300010202	2.0674	1.83424	2.4889	1.36219	0.126875	1.78462	2.14953	1.84097	CD53	ENSBTAG00000006466
BovineHD0300015405	2.22227	0.544667	1.64392	2.4168	2.19781	1.27806	2.04518	0.431892	MGC143035	ENSBTAG00000002028
BovineHD0300015559	-2.0088	-1.0653	-1.68699	-0.351534	-0.945425	-0.788456	-1.69041	-2.06053	BTBD8	ENSBTAG00000006167
BovineHD0300019671	-1.73713	-2.35755	-2.19041	0.598706	0.65484	-1.04704	-1.33563	2.66132	SNORA26	ENSBTAG00000042685
BovineHD0300034621	-1.54835	0.339082	-1.72263	-0.0494344	-1.37926	-1.39251	0.0834768	-1.00373	TWIST2	ENSBTAG00000021444
BovineHD0400003576	-1.66388	-1.64468	-0.714296	-0.44491	-0.577077	-2.65362	-0.730422	-2.04847	PEG10	ENSBTAG00000038093
BovineHD0400003770	-1.34115	-1.46846	-0.850918	-1.68077	-0.867662	-2.53069	-0.146084	-1.04233	ASB4	ENSBTAG00000018185
BovineHD0400035874	2.40938	2.15464	1.88746	0.0933762	1.82537	1.69984	0.208692	0.260583	ASNS	ENSBTAG00000003222
BovineHD0400004575	2.22562	1.07064	1.27712	1.0546	2.00545	2.31238	0.333907	1.76376	COL28A1	ENSBTAG00000024420
BovineHD0400010491	-1.4797	-0.982536	-1.80876	0.26365	-2.21827	-1.45822	-0.459122	-0.299188	SEMA3E	ENSBTAG00000014920
BovineHD0400012271	2.08958	0.144176	2.23347	-1.74668	2.56615	1.05127	1.04346	0.897563	DNAJC2	ENSBTAG00000003784
BovineHD0400014488	2.03851	-1.99177	1.57264	-0.0604199	-2.27557	-0.885953	-2.7756	-1.58762	TES	ENSBTAG00000021204
BovineHD0400017499	2.50566	2.80343	1.93944	-0.703068	2.32877	0.947419	0.229561	-0.482561	BBS9	ENSBTAG00000006528
BovineHD0400019672	2.32441	2.34153	2.71759	-0.917284	2.63164	1.05339	1.0852	0.885499	C7orf31	ENSBTAG00000019445
BovineHD0400021864	-1.44956	0.0854379	-1.99587	-0.208723	0.245565	-1.18268	-1.52345	-1.81443	C4H7orf25	ENSBTAG00000009472
BovineHD0400022978	-2.93973	-0.760931	-3.9858	2.44426	-0.847199	-0.962255	-1.39824	-4.49023	AMPH	ENSBTAG00000031967
BovineHD0400027852	2.05777	1.69274	2.30475	1.32924	2.82809	2.2064	0.855637	1.2064	CALD1	ENSBTAG00000013953
BovineHD0400030676	-2.50105	-2.21071	0.00445507	-2.15864	-0.793993	-2.24244	-1.00172	-0.354682	Uncharacterized_Protein	ENSBTAG00000039614
BovineHD0400032283	-1.69653	-1.61531	-1.44938	1.71922	0.503408	-2.22336	1.31476	1.83132	Uncharacterized_Protein	ENSBTAG00000027832
BovineHD0400032627	-1.44329	-1.75415	0.0267304	-1.16446	0.585263	0.750305	-0.0626076	1.42597	ZNF777	ENSBTAG00000002810
BovineHD0400034965	-1.78485	0.0614085	0.980115	-2.263	-1.05184	-0.436618	-2.713	-3.31278	UBE3C	ENSBTAG00000008025
BovineHD4100003359	1.33948	0.918457	1.45978	-1.00517	1.36288	0.421781	1.79475	1.00373	TSPAN8	ENSBTAG00000019425
BovineHD0500002093	-2.00042	-2.08255	-1.41671	-0.362519	-2.5416	-1.98598	-0.876506	-0.212327	NAV3	ENSBTAG00000009852
BovineHD0500007036	1.85936	1.86361	2.62552	1.23037	0.396996	0.442976	0.0834768	0.743143	PLXNC1	ENSBTAG00000011245
BovineHD0500007998	3.99624	1.4204	5.08026	1.37867	3.19644	0.445096	-0.187823	3.37069	Uncharacterized_Protein	ENSBTAG00000027974
BovineHD0500009911	1.8129	2.40561	0.34007	0.856864	0.765344	-1.45398	1.81562	2.06053	SLC38A1	ENSBTAG00000000859
BovineHD0500012549	1.4391	0.918457	1.74639	1.41712	-0.376533	0.114453	1.60693	-0.304013	C5H12orf28	ENSBTAG00000014829
BovineHD0500019182	-2.2725	-1.87696	-0.30146	-1.45008	1.49795	2.55824	-2.713	-3.20179	CHST11	ENSBTAG00000010644
BovineHD0500020182	1.39389	0.499278	1.31127	1.12601	1.40381	0.47053	-0.77216	-0.735905	SYN3	ENSBTAG00000020636
BovineHD0500023711	1.93973	1.0039	0.0876163	2.16962	0.892219	0.0572266	-1.50258	-1.97609	ITPR2	ENSBTAG00000002313
BovineHD0500026605	2.15363	1.94905	-0.142562	-1.16446	1.67803	0.254341	-1.00172	-1.33911	LMO3	ENSBTAG00000013541
BovineHD0500030456	-4.62663	-1.92235	-3.92937	0.50533	-2.77079	-2.37173	-0.959983	-1.71792	FGF6	ENSBTAG00000006800
BovineHD0500031013	1.78904	1.73813	0.154442	0.164781	0.0982259	0.72699	-1.83649	-2.06053	SLC6A13	ENSBTAG00000014525
BovineHD0500031079	2.43199	1.78619	1.2786	-0.0219709	0.818549	1.64897	0.0834768	1.42114	B4GALNT3	ENSBTAG00000008553
BovineHD0500031093	-3.15154	-2.50707	-1.6855	0.851371	-0.646654	-1.50061	-0.354776	-1.3005	NINJ2	ENSBTAG00000008554
BovineHD0500031153	-1.34701	-1.75415	-0.827157	1.77964	0.114597	-0.678241	-2.08692	-1.02785	WNK1	ENSBTAG00000005221
BovineHD0500031612	-2.04731	-0.680833	-1.32761	-0.477866	-1.37926	-1.56207	0.104346	-0.81794	MICAL3	ENSBTAG00000048271
BovineHD0500033239	1.96736	1.32696	0.986055	0.291114	2.25101	0.905028	0.187823	1.52972	SAMM50	ENSBTAG00000045957
BovineHD0500033313	1.44538	1.14273	0.769242	0.714053	1.51022	1.05763	2.21214	2.27527	EFCAB6	ENSBTAG00000030189
BovineHD0600000894	2.1687	1.72211	1.32464	1.22488	-0.0245565	0.47053	0.0417384	-0.207501	ANXA5	ENSBTAG00000021746
BovineHD0600001837	-1.74299	-1.35366	-2.17556	-1.23586	-0.221008	-1.3692	-0.229561	0.504276	Uncharacterized_Protein	ENSBTAG00000010010
BovineHD0600003010	1.30724	0.379131	1.02764	0.109854	1.39563	0.64221	2.33735	2.00745	UGT8	ENSBTAG00000004574
BovineHD0600003432	-2.40687	-2.54979	0.821217	-2.84523	-2.18143	-0.34336	-0.959983	0.57666	CAMK2D	ENSBTAG00000014463
BovineHD0600004842	-2.08749	-1.57526	-0.194538	-1.14248	-0.212823	-0.447215	-1.54432	-1.3753	COL25A1	ENSBTAG00000017282
ARS-BFGL-NGS-91848	-1.83885	-2.02648	0.482632	-0.12084	-1.33424	-2.86981	-1.91997	-0.735905	DKK2	ENSBTAG00000012969
BovineHD0600007046	-1.55965	-0.456559	-0.882103	-1.19192	-0.589356	0.105975	-1.50258	-1.42838	EMCN	ENSBTAG00000034206
BovineHD0600007587	-1.90708	-1.53521	-0.282154	-2.19709	-0.347884	-0.926223	-1.9617	-2.40556	TSPAN5	ENSBTAG00000012343
BovineHD0600010143	2.15237	1.3323	1.93053	1.11502	2.32468	1.62142	0.834768	0.583898	SNCA	ENSBTAG00000024957
BovineHD0600011970	-3.29092	-2.30682	-2.06715	0.142811	-2.18962	-0.561669	0.459122	-0.325728	GBA3	ENSBTAG00000020363
Hapmap26001-BTC-038813	2.61533	-0.42185	2.43841	0.774473	2.54569	1.62778	0.584338	2.48036	PPARGC1A	ENSBTAG00000017024
BovineHD0600016594	2.70281	3.25465	1.65728	2.37285	-2.71758	2.40352	0.459122	1.6962	C6H4orf34	ENSBTAG00000014522
BovineHD0600017388	-2.79783	-3.46824	-1.90528	-4.92697	1.66166	-2.79775	-1.48171	-0.234042	ATP8A1	ENSBTAG00000011156
BovineHD0600019000	-2.55003	-1.634	-1.57561	-1.10404	-1.03137	-0.0233145	-0.292169	-1.80478	ZAR1	ENSBTAG00000004886
BovineHD0600019196	1.30892	0.0881078	0.938534	0.741517	1.36288	0.455693	1.75301	2.53827	DCUN1D4	ENSBTAG00000001600
BovineHD0600019566	-2.7949	-0.766271	-1.85628	-2.72439	-0.368347	-2.79563	-3.00516	-1.04474	SCFD2	ENSBTAG00000020648
BovineHD0600034340	-2.66849	0.221605	-1.8637	-1.67528	-0.126875	-2.23184	0.709553	0.0554945	IGFBP7	ENSBTAG00000019368
BovineHD4100005343	2.54207	2.96096	1.78054	2.1147	3.79807	0.669763	0.959983	0.569422	MTHFD2L	ENSBTAG00000043960
BTA-12570-no-rs	-2.55086	-4.14107	-1.89192	-0.24168	-2.23464	-4.32591	-3.08864	-1.34152	EREG	ENSBTAG00000010273
BovineHD0600025072	-2.54166	-2.41629	-1.66174	-2.8672	-2.90585	-0.21195	-1.43997	-1.82167	BTC	ENSBTAG00000004237
BovineHD0600025471	2.98619	3.22261	2.01666	2.44426	-1.0723	0.498084	1.25215	3.12699	ART3	ENSBTAG00000010954
BovineHD0600025524	1.39933	0.491268	0.706871	1.49951	-0.155524	1.46246	1.27302	1.31498	SCARB2	ENSBTAG00000010956
BovineHD0700000528	-1.94643	-0.379131	-2.1518	-1.54895	-0.978167	-1.66805	-0.667814	0.291949	ADAMTS2	ENSBTAG00000014665
BovineHD0700007069	4.35162	3.30805	1.40929	-0.148303	4.49384	4.35346	1.56519	1.42597	ADAMTS19	ENSBTAG00000016145
BovineHD0700012261	-2.25074	-2.05051	-2.05973	-1.07108	-2.01363	-0.974972	-1.04346	-0.567009	NLRP3	ENSBTAG00000001273
BovineHD0700014469	1.41482	1.29492	1.37513	0.818415	1.5225	0.936821	1.3565	1.23294	SPOCK1	ENSBTAG00000003502
BovineHD0700014918	-1.74383	-0.0533987	-2.13398	-0.0439417	-2.09139	-1.3692	0.688684	-0.776923	GFRA3	ENSBTAG00000005288
BovineHD0700015312	2.1034	0.985206	1.65134	0.236187	1.7476	2.36537	-0.0834768	1.39701	PFDN1	ENSBTAG00000016596
BovineHD0700015371	-1.62077	-0.440539	-0.066826	-1.35121	-2.05865	-2.0432	-0.396515	-0.950644	WDR55	ENSBTAG00000015042
BovineHD0700033766	-1.28632	-1.67672	-1.75678	-0.620677	-1.21964	-1.15301	-2.02431	-0.858958	Uncharacterized_Protein	ENSBTAG00000011938
BovineHD0700015659	2.11135	1.41773	2.77848	0.422939	2.05047	1.59387	0.313038	1.48387	PCDHGC3	ENSBTAG00000017349
BovineHD0700015718	1.51193	-0.0133497	2.89282	-1.53796	-0.433831	0.105975	0.104346	1.33669	FCHSD1	ENSBTAG00000030499
ARS-BFGL-NGS-3839	2.89452	3.88475	3.50168	0.351534	1.77216	4.8685	1.21041	0.530817	ARAP3	ENSBTAG00000015938
BovineHD0700016856	1.3738	-0.42185	0.516788	0.411954	1.62482	1.45822	0.709553	1.56591	PRELID2	ENSBTAG00000044169
BovineHD0700018591	-2.02847	-1.25487	-2.24832	-0.280129	-2.30422	-0.818129	-1.48171	-1.54419	ZNF300	ENSBTAG00000025124
BovineHD0700018665	3.32943	2.13061	2.97004	0.983196	0.609819	1.35012	1.48171	2.05088	ANXA6	ENSBTAG00000014809
BovineHD0700024379	1.49435	0.445879	0.441052	0.620677	-1.60026	-1.39251	1.54432	-0.325728	MSH3	ENSBTAG00000007684
BovineHD0700024557	1.46087	1.65002	1.20732	0.763488	-0.753065	-1.36072	1.41911	0.581486	ACOT12	ENSBTAG00000011110
BovineHD0700024728	-1.82671	-3.54033	0.135137	0.752502	-0.396996	-0.909267	-2.08692	-2.07018	MGC138057	ENSBTAG00000038117
BovineHD0800005436	1.70909	1.51118	1.42859	-0.296607	1.51022	0.637971	0.0417384	0.219565	CAAP1	ENSBTAG00000001223
BovineHD0800013506	2.24404	1.70876	1.83846	0.428432	1.65347	0.739707	0.834768	0.542881	PIP5K1B	ENSBTAG00000009917
BovineHD0800013726	2.80118	0.480588	2.25129	2.08723	-0.62619	-2.22548	-1.31476	-0.677998	APBA1	ENSBTAG00000008877
BovineHD0800014459	3.57473	5.25176	-0.396501	3.14183	1.93587	0.750305	2.37909	0.974772	TMEM2	ENSBTAG00000005090
BovineHD0800014591	3.00754	3.44421	0.297004	1.34022	2.13641	1.22083	2.02431	1.10748	GDA	ENSBTAG00000011545
ARS-BFGL-NGS-111925	3.05066	3.67116	0.779637	3.32859	2.00954	0.85416	2.46257	1.24018	TRPM6	ENSBTAG00000033076
BovineHD0800019306	-2.08498	-1.83958	-1.41374	0.153796	-1.07639	-1.25475	-0.375646	-1.43803	COL15A1	ENSBTAG00000010082
BovineHD0800019924	2.26078	1.91701	0.6445	1.86203	-0.00818549	1.83337	-0.459122	0.567009	Uncharacterized_Protein	ENSBTAG00000006446
BovineHD0800022096	-1.69234	-1.39638	-1.43453	-0.719546	-2.52523	-1.67017	-1.43997	-2.26803	DOCK5	ENSBTAG00000015513
BovineHD0800024490	-2.4571	-2.50707	-3.47941	-0.532793	-0.875848	-1.88636	0.0417384	0.6973	DAPK1	ENSBTAG00000000738
BovineHD0800030736	-1.30683	-0.587385	-1.53551	-1.08756	-0.609819	-1.70196	-0.876506	-0.858958	PTBP3	ENSBTAG00000016750
BTB-01083056	1.83759	1.39371	0.800427	1.46106	0.83492	2.07711	0.584338	0.685236	TRDN	ENSBTAG00000038849
BovineHD0900007816	2.02721	2.54712	1.13901	-0.109854	2.41472	2.24456	0.313038	0.482561	PKIB	ENSBTAG00000004394
BovineHD0900010916	-2.52993	-2.84615	-2.12061	-0.0439417	-0.961796	-3.80663	-1.81562	-2.53103	FYN	ENSBTAG00000011851
BovineHD0900011233	2.16911	0.851709	2.50969	-1.66429	0.609819	2.97578	1.46084	0.291949	CDC40	ENSBTAG00000000409
BovineHD0900011581	-2.07661	-1.75682	-2.61067	-0.516315	-2.05456	-0.633732	-0.25043	0.0386048	SESN1	ENSBTAG00000003015
BovineHD0900031443	-1.49435	-0.341752	-1.64243	1.2853	-1.20327	-1.65745	-0.229561	-0.0313664	PDSS2	ENSBTAG00000021859
BovineHD0900018452	-1.38175	-1.51118	-0.948929	0.389983	-1.43655	-1.89272	-0.980852	0.277472	THEMIS	ENSBTAG00000015615
BovineHD0900018651	-2.26706	-1.94905	-1.99735	-0.159289	-1.36698	-0.680361	-1.69041	-0.0675585	PTPRK	ENSBTAG00000020829
BovineHD0900026013	-1.65216	-1.74614	-0.752906	0.313085	0.233287	-2.12586	-1.23128	-0.164071	OPRM1	ENSBTAG00000019719
BovineHD0900026427	4.21433	3.08911	2.00627	-0.620677	4.01908	2.55188	0.667814	1.28844	NOX3	ENSBTAG00000013551
BovineHD1000001334	-1.59732	0.181556	-0.864283	-2.23554	-0.773529	-0.38363	1.41911	1.12919	TICAM2	ENSBTAG00000002357
BovineHD1000001473	-1.99833	-0.758261	-0.175233	-3.00452	-1.98908	-2.70661	0.77216	0.651457	AQPEP	ENSBTAG00000016644
BovineHD1000003465	3.16158	2.18935	2.28545	-1.64232	2.46383	3.01394	1.60693	2.86882	HOMER1	ENSBTAG00000025853
BovineHD1000004570	4.38929	3.53232	2.96559	0.0988689	4.95222	6.40514	1.43997	2.79885	SMAD6	ENSBTAG00000000625
BovineHD1000012344	-2.04772	-1.20948	-2.11764	-1.61486	-1.48157	-0.271297	-1.91997	-1.10265	MDGA2	ENSBTAG00000005697
BovineHD1000014338	3.14651	2.60853	2.59136	2.74087	2.69712	-0.434498	-0.0417384	-0.767271	TLN2	ENSBTAG00000003667
BovineHD1000015269	-2.62621	-2.94494	-1.91716	-1.02714	-2.62754	-0.481128	0.354776	0.0747969	FAM81A	ENSBTAG00000014699
BovineHD1000016598	1.5743	1.50584	1.98696	-0.571242	-0.0286492	1.58539	-0.146084	0.0940993	UNC13C	ENSBTAG00000025522
BovineHD1000030699	1.21683	0.760931	1.5964	0.538286	0.544335	1.23143	0.333907	1.40425	MYO5A	ENSBTAG00000006489
BovineHD1000017320	-1.53412	-1.82089	-1.52363	-0.247172	-0.446109	-1.99445	0.25043	-1.25224	SCG3	ENSBTAG00000017677
BovineHD1000030730	1.47635	0.646124	1.32612	-0.582228	1.81309	1.42643	0	-0.357095	U7	ENSBTAG00000045339
BovineHD1000020073	1.57137	1.34565	1.87558	0.159289	1.08458	1.08307	1.56519	1.31498	C14orf105	ENSBTAG00000009862
BovineHD1000020709	-2.07242	-1.74614	-0.876163	-1.62584	-2.59889	-0.487486	-0.834768	-0.810702	LRRC9	ENSBTAG00000003090
BovineHD1000025728	1.69486	0.902438	2.0226	-1.15896	0.679396	1.30773	-0.584338	1.31498	ADCK1	ENSBTAG00000012106
BovineHD1000029935	-1.56761	-0.285683	-1.35434	-0.642648	-0.65484	-0.659166	-1.39824	-2.06777	EFCAB11	ENSBTAG00000013136
BovineHD1100000131	-1.79113	-1.68206	-2.5082	2.00484	-1.47748	-1.04704	2.21214	1.54178	MERTK	ENSBTAG00000005828
BovineHD1100001510	3.38301	2.90222	2.27802	1.94991	2.64801	-0.951658	0.438253	2.28975	TSGA10	ENSBTAG00000018991
BovineHD1100006617	1.87652	0.934477	1.03803	0.516315	1.80081	1.8906	1.50258	0.518753	TMEM178	ENSBTAG00000017318
BovineHD1100011925	1.66011	1.89031	-0.132167	-0.598706	2.54978	1.61718	0.709553	-0.149594	VRK2	ENSBTAG00000033801
ARS-BFGL-NGS-20479	2.11386	2.78741	2.68789	1.76865	1.8622	-0.146246	0.146084	-0.0603201	OTOF	ENSBTAG00000009650
BovineHD1100024757	1.63458	0.899768	1.42859	0.44491	1.64938	0.180158	2.21214	0.957883	LPIN1	ENSBTAG00000007689
BovineHD1100027174	1.37673	0.41117	0.931109	-1.08756	-0.106411	0.828726	1.54432	2.05088	PTGS1	ENSBTAG00000006716
BovineHD1100027288	-2.61826	-2.71799	0.065341	0.428432	-2.61117	-2.37808	0.104346	-0.279885	OR1N1	ENSBTAG00000037767
BovineHD1100027788	2.51319	3.12115	3.10815	-0.576735	2.49658	1.38192	-1.27302	1.18951	GPR144	ENSBTAG00000017576
BovineHD1100028456	-1.70197	-1.82089	-1.44047	0.175767	-1.90722	-0.474769	-0.0208692	0.248519	RALGPS1	ENSBTAG00000023843
BovineHD1200003416	1.36961	2.20804	0.372741	0.494344	0	1.21024	1.58606	0.663521	VWA8	ENSBTAG00000001133
BovineHD1200007056	-5.23233	-5.02482	-3.10518	1.2853	-4.91539	-2.52433	-1.85736	-1.8289	FREM2	ENSBTAG00000017032
BovineHD1200022190	1.8355	0.80098	0.730631	-1.52698	0.585263	1.57267	1.31476	0.127879	Uncharacterized_Protein	ENSBTAG00000045566
BovineHD1200028544	-2.33153	-1.69274	-2.37752	1.90048	0.364255	1.00888	1.12694	-0.451194	DOCK9	ENSBTAG00000010395
BovineHD1200023516	-1.47259	0.114807	-0.696475	1.14248	-0.875848	-1.53028	-0.542599	-1.5273	NALCN	ENSBTAG00000037786
BovineHD1200023874	-2.57305	-2.11459	-3.12894	-0.351534	-2.02591	-2.22972	-0.25043	-0.0675585	TPP2	ENSBTAG00000020389
BovineHD1200026214	-1.98619	-1.69274	-2.05824	-0.280129	-1.04365	-2.14706	-0.77216	0.962708	ARHGEF7	ENSBTAG00000020726
BovineHD1300004668	-2.28171	-0.539327	-2.09685	2.29596	-1.35879	1.01736	-2.73387	0.0554945	SFMBT2	ENSBTAG00000005915
BovineHD1300005294	2.46296	0.307042	2.96707	3.08691	2.37379	0.400586	1.77388	2.56722	CREM	ENSBTAG00000016060
BovineHD1300009136	-1.35831	-1.59128	0.294034	1.42811	-0.278307	0.474769	0.626076	2.03641	RSU1	ENSBTAG00000027446
BovineHD1300009960	3.12014	2.56581	2.9151	-0.0823907	2.24692	-0.657046	-0.0626076	-0.528404	ZEB1	ENSBTAG00000020053
BovineHD1300010607	1.33822	1.30827	2.46959	0.378997	0.95361	1.85033	-0.646945	0.0772097	MPP7	ENSBTAG00000017354
BovineHD1300017477	-2.70281	-1.84759	0.121772	-1.74668	-2.68484	0.805412	-0.459122	-0.390874	SRXN1	ENSBTAG00000010913
BovineHD1300017654	2.19172	0.101457	1.85479	0.867849	2.15688	0.718512	1.31476	2.02675	HM13	ENSBTAG00000008840
BovineHD1300017983	3.85895	2.82746	2.87649	1.22488	2.82809	0.866877	-0.292169	-0.311252	BPIFB6	ENSBTAG00000010112
BovineHD1300017998	5.62287	3.86072	5.36836	1.94991	1.66575	0.930462	0.959983	-0.359508	BPIFB4	ENSBTAG00000038412
BovineHD1300018052	-3.42069	-3.1612	-0.528668	-3.63069	-0.474759	-2.30178	-1.98257	-0.996488	BSP30D	ENSBTAG00000031375
BovineHD1300021690	-1.73378	-1.48715	-0.298489	-0.422939	-1.39563	-0.366674	-1.50258	-0.205088	WFDC11	ENSBTAG00000030798
BovineHD1300021744	1.62621	0.275003	1.94686	-1.95541	-0.712138	2.29118	0.438253	0.373984	ACOT8	ENSBTAG00000020371
BovineHD1300021756	1.75095	0.744912	1.97805	-2.13117	-0.458388	2.6515	0.375646	0.460845	ZSWIM3	ENSBTAG00000000958
BovineHD1300021786	2.01842	1.84759	1.96617	1.37867	0.720324	-0.17168	0.855637	-0.434305	ZNF335	ENSBTAG00000010130
ARS-BFGL-NGS-113805	-2.09419	-1.04928	-0.942989	-2.09272	-2.32468	-0.322165	-0.77216	-1.81684	Uncharacterized_Protein	ENSBTAG00000009675
BovineHD1400000191	-1.69527	-0.323062	-0.0193053	0.104362	-1.47339	-1.27382	0.626076	1.3946	LRRC24	ENSBTAG00000004970
BovineHD1400000420	1.57137	1.79153	1.71817	-1.26882	-0.302863	0.0551071	-1.64867	-0.656282	LY6E	ENSBTAG00000017040
BovineHD1400002818	-4.7677	-4.26655	-2.69086	-2.76284	-4.14595	0.464171	-0.52173	0.0554945	KCNQ3	ENSBTAG00000020667
BovineHD1400003921	1.65718	1.45778	1.96765	1.45557	0.458388	1.24203	2.60865	2.6565	Uncharacterized_Protein	ENSBTAG00000037897
BovineHD1400004820	-1.47175	-0.985206	-1.38256	-0.884327	-0.0532057	-1.58751	-1.31476	-0.434305	MTSS1	ENSBTAG00000020407
BovineHD1400004879	2.44245	2.56581	2.56612	-0.335056	1.04365	3.55229	1.6278	1.22329	RNF139	ENSBTAG00000020399
BovineHD1400010288	-2.15949	-0.603405	-2.45177	2.01033	0.695767	-2.07923	-1.27302	-0.581486	SLCO5A1	ENSBTAG00000032881
BovineHD1400015840	-1.65969	-0.608745	-1.76866	-1.1315	-0.478851	-0.190755	-1.27302	-1.4332	SYBU	ENSBTAG00000032548
BovineHD1400016221	-1.45542	-0.768941	-2.59879	0.368012	0.0204637	-1.40947	0.0626076	-1.9978	EIF3E	ENSBTAG00000006702
BovineHD1400019715	-2.20595	-1.40706	-2.11913	0.0933762	-2.75033	-0.879594	-0.813899	-2.32835	PTDSS1	ENSBTAG00000013901
BovineHD1400020983	-1.85769	-2.07721	-2.24387	0.598706	-2.12004	-1.06611	-0.52173	-0.670759	RUNX1T1	ENSBTAG00000017339
BovineHD1400021540	-1.51361	-1.58327	-0.874678	1.08756	-0.945425	0.0233145	1.87823	0.982011	MMP16	ENSBTAG00000006877
BovineHD1500001319	1.4257	2.09056	0.862798	2.07625	1.09686	0.919865	0.459122	1.60693	DYNC2H1	ENSBTAG00000047461
BovineHD1500001581	-2.07326	-2.45634	-1.09001	0.115347	-1.92768	-0.476889	0.208692	-1.9592	MMP20	ENSBTAG00000014251
BovineHD1500001744	-3.48096	-0.646124	-1.59046	-2.81227	-2.88539	-1.22507	-0.667814	-1.78547	C15H11orf70	ENSBTAG00000015309
BovineHD1500001765	-2.84722	-1.33497	-2.6077	-2.38384	-1.98089	-1.21872	-0.0208692	-0.670759	KIAA1377	ENSBTAG00000020032
BovineHD1500025642	-5.41358	-3.54567	-2.70571	-0.944747	-2.24283	-3.93168	-2.31648	0.156832	DDX10	ENSBTAG00000002382
BovineHD1500005336	1.40101	1.78352	-0.883588	0.417446	1.76807	1.46034	0.646945	0.492212	ARHGAP20	ENSBTAG00000000333
BovineHD1500005612	-2.08037	-0.226944	-1.92162	-1.24685	0.102319	-0.816009	-1.91997	-0.446369	C15H11orf88	ENSBTAG00000034338
BovineHD1500006338	4.71286	2.71532	3.00123	3.17479	1.5225	3.57772	1.8991	0.415002	TTC12	ENSBTAG00000010008
BovineHD1500006355	2.61533	0.867728	1.66916	1.29079	1.35879	1.54936	-0.0626076	0.552532	ANKK1	ENSBTAG00000010855
BovineHD1500011799	-4.11345	-1.98643	-2.82154	-0.26365	-2.97133	-1.95206	-1.81562	-3.8074	Uncharacterized_Protein	ENSBTAG00000038174
BovineHD1500012032	3.4098	2.65124	1.51324	-1.49402	3.43381	3.89565	0.0626076	4.34546	SBF2	ENSBTAG00000043981
BovineHD1500012344	-1.64295	-0.974526	-2.27505	-1.42811	-1.33424	-2.23184	-1.00172	-1.31739	ST5	ENSBTAG00000005356
BovineHD1500015674	4.0494	3.34276	1.76569	-3.05395	2.73396	2.13858	1.00172	3.70365	C2CD3	ENSBTAG00000002907
BovineHD1500018931	-2.92927	-2.29347	-4.62584	0.757995	-3.45837	-2.59003	-1.94084	-1.27879	EHF	ENSBTAG00000017150
BovineHD1500019401	-2.18335	-1.91167	-2.39386	0.725039	-2.31649	-1.32681	0.563468	-0.791399	LDLRAD3	ENSBTAG00000044158
BovineHD1500024118	1.40771	2.56848	0.727661	0.615184	0.323327	0.0868997	1.77388	1.93507	Uncharacterized_Protein	ENSBTAG00000038267
BovineHD1600000776	2.54459	0.80098	1.69144	0.823907	2.85674	2.8359	1.02259	2.82539	RBBP5	ENSBTAG00000015946
BovineHD1600001259	2.04437	2.15998	1.74045	1.27431	4.67392	4.01646	0.229561	1.09059	IL19	ENSBTAG00000006692
BovineHD1600006910	1.52156	1.66604	1.8147	0.472374	1.53887	0.796934	0.876506	0.250932	MARK1	ENSBTAG00000010460
ARS-BFGL-NGS-117377	-2.12432	-1.34832	-1.99438	-2.29046	-3.24964	-0.741827	-1.3565	-1.53937	SUSD4	ENSBTAG00000020989
BovineHD1600014513	-2.49938	-1.9891	-2.49929	-0.0164781	-2.37789	-0.0741827	-0.104346	0.740731	Uncharacterized_Protein	ENSBTAG00000039728
BovineHD1600015551	-1.39431	-0.429859	-1.71669	-0.867849	-1.66984	-0.949538	-0.208692	1.48387	Uncharacterized_Protein	ENSBTAG00000038261
BovineHD1600016588	2.41106	2.50707	1.46572	-0.357027	0.41746	1.94359	2.25387	2.05571	PAPPA2	ENSBTAG00000018303
BovineHD1600016699	2.25576	2.52042	2.05527	-0.554764	0.495222	2.18521	0.438253	0.661108	ASTN1	ENSBTAG00000012953
BovineHD1600024609	-1.5584	-1.06263	-0.387591	1.25234	0.95361	-1.65957	-1.39824	0.0313664	TOR3A	ENSBTAG00000014006
BovineHD1600017608	-1.30724	-1.72745	-0.446992	-0.433925	-1.82946	-1.65745	0.0208692	-0.304013	QSOX1	ENSBTAG00000014191
BovineHD1600022655	-3.44748	-2.46168	-3.04578	-3.89983	-0.58117	-1.01948	0.0834768	-0.316077	ZBTB41	ENSBTAG00000002291
BovineHD1700001590	-2.75053	-2.87819	0.34601	-2.39482	-2.67666	-1.42855	-0.375646	-0.851719	U6	ENSBTAG00000042816
BovineHD1700001908	-1.52031	-1.57793	-1.88895	1.21938	-1.12551	-0.928343	-1.06433	0.149594	SH3D19	ENSBTAG00000016813
BovineHD1700001998	-1.6417	-1.46045	-0.543518	-1.64232	-1.08458	-1.63414	-1.43997	-0.890324	LRBA	ENSBTAG00000018546
BovineHD1700003016	3.85309	1.78619	1.62164	1.36769	3.1596	2.91432	2.90082	0.858958	ARHGAP10	ENSBTAG00000002531
BovineHD1700004833	-1.50649	-0.624765	-0.573219	-1.66979	-0.20873	-1.70408	-0.542599	-2.38385	ZNF330	ENSBTAG00000000297
BovineHD1700015025	1.64379	1.69541	1.66768	-0.736024	0.871755	1.45398	1.29389	0.670759	SCARB1	ENSBTAG00000014269
BovineHD1700018257	1.38803	1.4738	1.71669	1.7357	0.994538	-0.0105975	0.146084	-1.22812	TPCN1	ENSBTAG00000011102
BovineHD1800000666	-3.03475	-4.23719	-2.65373	-2.75734	-1.16234	-1.78674	-2.79647	-4.04145	ZNRF1	ENSBTAG00000034689
BovineHD1800000680	2.40143	3.25732	2.40128	-1.36219	0.642561	0.0445096	2.00344	2.77955	ZFP1	ENSBTAG00000000868
BovineHD1800009163	-1.87694	-0.638114	-2.21714	-0.170274	-2.28785	-1.10638	-1.04346	-1.59486	CDH8	ENSBTAG00000022783
BovineHD1800012840	1.82629	2.62454	1.67808	0.26365	1.35879	0.495964	0.417384	1.06646	SLC7A9	ENSBTAG00000013338
BovineHD1800012876	1.89243	1.67405	1.15832	0.38449	0.560706	1.16573	1.37737	2.13774	CEP89	ENSBTAG00000004864
BovineHD1800014563	1.82043	0.40583	1.34692	1.15347	0.564799	2.5858	2.85908	2.03399	TIMM50	ENSBTAG00000010480
BovineHD1800016841	3.02052	3.04639	2.1711	2.05428	0.478851	0.917745	0.876506	1.05681	ZNF175	ENSBTAG00000040603
BovineHD1900000261	3.12558	4.03427	3.46901	0.197738	1.56752	2.67058	1.91997	2.10155	CA10	ENSBTAG00000034681
UA-IFASA-8401	-3.56887	-3.49227	-3.4601	-2.57608	-3.02045	-2.60275	-1.52345	-1.62382	ANKFN1	ENSBTAG00000021292
BovineHD1900006030	1.57221	1.74881	1.41523	-0.175767	0.523872	1.51968	1.33563	-0.0651457	PIPOX	ENSBTAG00000007946
BovineHD1900007111	-2.62747	-1.77017	0.286609	-1.23586	-3.03682	-1.44338	-2.83821	-3.25487	Uncharacterized_Protein	ENSBTAG00000040362
BovineHD1900007357	-1.74927	-2.35488	-1.45087	-0.461388	-1.70258	-0.199233	-0.438253	-1.04474	P2RX1	ENSBTAG00000007169
BovineHD1900007955	-2.74425	-1.70342	-2.20674	-0.142811	-0.139153	-0.966494	-2.12866	-2.11603	DERL2	ENSBTAG00000020431
BovineHD1900007974	1.94015	1.74347	1.51324	-0.0714053	1.35879	2.25727	0.959983	-0.253344	C1QBP	ENSBTAG00000012739
BovineHD1900007977	-2.47259	-3.04105	-2.77402	-2.05428	-0.0859477	-0.510801	-0.500861	1.00855	RPAIN	ENSBTAG00000025149
BovineHD1900011032	2.94392	2.83013	3.30714	-2.54313	0.11869	0.924104	-0.333907	-1.68896	ABI3	ENSBTAG00000000032
BovineHD1900018610	-1.84973	-2.15197	-2.25278	-0.335056	-2.23873	-1.09366	-0.688684	0.101338	MED1	ENSBTAG00000013236
BovineHD1900011597	1.37547	1.32963	1.62461	0.208723	1.59208	1.33741	0.834768	-0.024128	ERBB2	ENSBTAG00000021798
BovineHD1900012123	-3.47636	-3.72456	-3.75859	-1.2029	-2.74623	-1.96902	-0.939114	-0.9989	SNORA26	ENSBTAG00000042897
BovineHD1900012757	-1.48766	-2.25609	-1.28751	-1.42261	-1.43246	-0.894431	-1.98257	0.595962	PLCD3	ENSBTAG00000006052
BovineHD1900013811	-2.62956	-2.31216	-2.58542	-1.52698	-3.30285	-2.81046	-1.56519	-1.15815	CEP95	ENSBTAG00000014002
BovineHD1900014091	2.94141	0.747581	1.30533	1.59289	1.87857	0.796934	0.77216	3.48409	TBCD	ENSBTAG00000015414
BovineHD1900014118	2.41692	1.73813	0.527183	-0.115347	1.73123	1.03432	0.125215	1.86751	FN3K	ENSBTAG00000015394
BovineHD1900014124	1.88615	2.00512	0.417291	0.477866	1.42837	1.9012	1.00172	2.19324	RAB40B	ENSBTAG00000015387
BovineHD1900015998	-1.19171	-1.58861	-0.888043	-0.148303	-1.50613	0.108095	-0.0417384	-1.87716	RECQL5	ENSBTAG00000011715
BovineHD1900016127	-1.64504	-0.531317	-1.01427	-1.31825	-0.892219	-1.64474	-0.459122	-1.27637	C19H17orf28	ENSBTAG00000010809
BovineHD1900016327	-2.80285	-1.53788	-2.07012	-1.9609	-3.59343	0.464171	-1.06433	-2.5262	KIF19	ENSBTAG00000004617
BovineHD2000003101	-4.21558	-2.01313	-3.88185	-0.291114	-2.63573	-1.32893	-2.62952	-2.2053	CARTPT	ENSBTAG00000047486
BovineHD2000007766	-1.97615	-2.00779	-0.625194	-0.148303	-2.47611	-2.29754	0.0417384	0.801051	MOCS2	ENSBTAG00000005380
BovineHD2000008254	1.95522	2.13328	1.49393	0.719546	1.9195	2.45015	0.751291	1.15815	U6	ENSBTAG00000042274
BovineHD2000009272	2.91252	2.92892	3.21656	1.15347	1.87448	1.26111	3.29733	2.49243	GHR	ENSBTAG00000001335
BovineHD2000010944	-2.33571	-0.771611	-1.57858	-0.466881	-0.969981	-1.67441	-1.48171	-0.487386	IL7R	ENSBTAG00000019975
BovineHD2000011163	1.73588	-0.0160196	1.92756	0.631662	1.30149	1.12546	0.79303	1.50318	BRIX1	ENSBTAG00000019211
BovineHD2000011170	1.91754	0.536657	1.5563	-0.516315	1.73942	0.714273	1.16868	1.43562	RAD1	ENSBTAG00000019209
BovineHD2000011197	-1.23943	0.245634	-1.48354	0	-0.613912	-1.31197	-1.00172	-1.57797	RAI14	ENSBTAG00000007071
BovineHD2000011960	-1.41315	0.371121	-1.60828	1.66429	-0.25375	-1.4561	-0.0834768	-0.883086	PDZD2	ENSBTAG00000014455
BovineHD2000016212	3.86815	3.77529	-0.247999	-0.32407	3.33968	3.69006	2.7756	1.84821	ANKH	ENSBTAG00000013391
BovineHD2000016338	4.23609	4.4401	2.37158	-0.56575	4.09684	4.80916	0.730422	0.299188	MGC143209	ENSBTAG00000000672
BovineHD2000017735	2.20469	-0.040049	1.80876	1.37867	-0.95361	-0.748185	1.69041	0.733492	DAP	ENSBTAG00000006346
BovineHD2100000300	4.62747	3.6498	4.67485	-0.823907	1.44474	4.06521	1.02259	-0.605614	UBE3A	ENSBTAG00000002487
BovineHD2100006166	2.2792	2.37891	1.41671	0.692082	2.12414	2.1407	2.00344	3.65298	ABHD2	ENSBTAG00000019954
ARS-BFGL-NGS-41852	-2.26916	-3.15586	-1.6855	1.4336	-3.18006	-1.72952	-2.37909	-0.448781	RLBP1	ENSBTAG00000033721
BovineHD2100009050	-3.71537	0.774281	-4.97928	1.87302	-0.49113	2.50949	-1.66954	-3.01118	AGPHD1	ENSBTAG00000001786
BovineHD2100009411	1.38175	1.24419	-0.34898	-1.87851	1.45293	1.9012	-1.12694	0	Uncharacterized_Protein	ENSBTAG00000005145
BovineHD2100020975	3.09837	1.53788	1.85925	-0.280129	2.77898	2.72144	1.33563	2.82298	LMAN1L	ENSBTAG00000021425
BovineHD2100013562	-1.4437	-2.00512	0.126227	1.2084	-2.18553	-0.51292	-0.79303	-0.325728	SLC25A21	ENSBTAG00000019350
BovineHD2100013857	-1.43408	-1.87696	-0.766271	-0.0659126	-1.51841	-0.521398	-0.876506	-1.38495	TTC6	ENSBTAG00000015095
BovineHD2100014938	1.25492	1.95439	1.48502	0.659126	0.507501	1.97114	0.876506	1.03509	LRFN5	ENSBTAG00000003684
BovineHD2100016052	-2.50859	-3.91412	-4.41794	-1.16446	-2.27966	-4.2051	-1.6278	-0.624916	WDR76	ENSBTAG00000017215
BovineHD2100017060	3.39264	3.27334	2.94183	0.659126	2.84446	1.12122	0.229561	0.308839	ASB2	ENSBTAG00000007109
BovineHD2200000240	1.599	0.475248	1.69144	0.862356	0.380625	1.69984	2.29561	1.34152	EGFR	ENSBTAG00000011628
BovineHD2200008848	-1.77564	0.0694183	-1.54739	0.422939	0.429738	-0.449335	-1.39824	-1.34634	FOXP1	ENSBTAG00000016533
BovineHD2200009663	2.04772	0.469908	2.19635	0.670111	1.91541	1.67653	0.0626076	0.644218	FAM19A1	ENSBTAG00000019041
BovineHD2200010814	-1.86522	-0.939817	-1.42117	-0.164781	-0.245565	-1.68077	-1.23128	-1.56591	SYNPR	ENSBTAG00000000265
BovineHD2200014451	1.66765	0.990545	-0.790032	1.66429	2.32468	-0.0190755	1.33563	1.57556	SEMA3B	ENSBTAG00000010138
BovineHD2300000760	1.93722	2.06119	-0.112862	1.87851	0.904497	1.67017	0.626076	1.11471	DST	ENSBTAG00000021237
BovineHD2300001129	2.2499	1.25754	3.0339	0.499837	1.77625	1.49001	0.0626076	0.441543	HMGCLL1	ENSBTAG00000025718
BovineHD2300001553	-1.82001	-1.51919	-1.23851	-1.19741	-1.32605	-0.841443	-0.667814	-0.646631	MLIP	ENSBTAG00000014581
BovineHD2300002366	2.35999	1.87963	0.735086	1.89499	1.10913	1.543	1.00172	0.282298	FKBP5	ENSBTAG00000047502
BovineHD2300006932	-1.55505	-1.0653	-1.71669	-0.219709	-0.544335	-0.591342	-1.66954	-1.32222	GCM1	ENSBTAG00000008148
BovineHD2300011713	-2.28799	-1.64201	-0.965264	-2.00484	-1.88676	-1.68501	-1.21041	-0.595962	GMPR	ENSBTAG00000015743
BovineHD2300013759	-1.44245	-0.261654	-0.813792	-1.22488	-0.675303	-1.47306	1.58606	0.615265	BMP6	ENSBTAG00000019234
BovineHD2300014146	-2.06572	-2.65925	0.405411	-1.21938	-0.257843	-1.76767	-0.396515	0.480148	F13A1	ENSBTAG00000007268
ARS-BFGL-NGS-39061	3.34995	3.13984	1.0009	2.9441	2.90176	0.527757	1.14781	3.0522	ATP9B	ENSBTAG00000001224
BovineHD2400001196	1.50733	1.06797	0.625194	-0.736024	1.00682	1.41795	1.79475	1.31015	C18orf63	ENSBTAG00000022466
BovineHD2400002083	1.99289	2.58984	0.231663	0.32407	0.46248	0.523518	2.12866	1.98332	RTTN	ENSBTAG00000013221
BovineHD2400006143	-1.50482	0.157526	-1.42711	-0.823907	-1.51432	-1.37768	-0.146084	-1.24259	DTNA	ENSBTAG00000012307
BovineHD2400008414	2.74341	1.35366	2.62255	1.2798	5.35741	5.65696	0.605207	2.05088	TAF4B	ENSBTAG00000004257
BovineHD4100016581	2.04479	0.0987876	2.36713	0.895313	2.3124	1.80582	0.584338	1.81684	U6	ENSBTAG00000043389
BovineHD2400009619	-1.54291	0	-1.26672	-0.247172	1.9768	2.10679	1.60693	-0.320903	ABHD3	ENSBTAG00000005709
BovineHD2400011589	1.89871	1.62599	1.98547	-0.0494344	-0.0286492	0.701556	-1.29389	-0.37881	SOGA2	ENSBTAG00000009459
BovineHD2400015640	-2.01759	-1.80221	-2.01518	-0.208723	-2.51295	-1.14453	-1.52345	-1.33669	CCDC68	ENSBTAG00000008158
BovineHD2400016668	-2.8828	-3.34009	-4.09124	1.88949	-4.28101	-2.27847	-1.83649	-2.59135	bta-mir-122	ENSBTAG00000029851
BovineHD2400016731	2.45585	2.75537	1.41077	2.88917	1.70258	3.12627	0.626076	0.711777	ALPK2	ENSBTAG00000014284
BovineHD2400016763	-1.69109	-0.897098	-0.850918	-0.373505	-0.732602	-1.44126	-1.31476	-1.43803	MALT1	ENSBTAG00000027916
BovineHD2500001678	3.97782	2.28546	4.52338	1.69176	2.18962	1.52392	-0.605207	1.16538	RBFOX1	ENSBTAG00000007210
BovineHD2500002731	-1.75764	-2.22939	-2.71314	-0.433925	-1.35879	-1.98174	-0.396515	-1.2064	Uncharacterized_Protein	ENSBTAG00000013305
BovineHD2500003829	-1.93847	-0.218935	-1.5563	0.873342	-0.560706	-2.01777	-0.563468	-1.47422	PLA2G10	ENSBTAG00000021522
BovineHD2500005370	-1.39557	-1.64468	-1.42117	1.08207	-1.26875	-1.52392	0.125215	0.364333	ZP2	ENSBTAG00000011504
BovineHD2500005440	1.75095	1.16676	1.93201	-0.417446	1.28922	2.1195	1.66954	-1.02062	Uncharacterized_Protein	ENSBTAG00000035915
BovineHD2500006152	2.17623	0.80632	1.58897	2.09822	1.76397	0.98345	1.83649	2.51655	PRKCB	ENSBTAG00000020921
BovineHD2500007163	-1.48138	-0.720882	0.350465	-1.48853	-1.56343	-1.11486	-0.375646	-0.166483	GTF3C1	ENSBTAG00000006126
ARS-BFGL-NGS-37322	1.64463	2.24541	2.1815	-0.8294	1.91131	0.205592	0.52173	-0.562183	KIAA0556	ENSBTAG00000006129
BovineHD2600004468	1.39473	-0.459229	1.76272	-0.779966	0.049113	1.5324	0.292169	1.9592	OPALIN	ENSBTAG00000011740
BovineHD2600006216	3.15907	3.37213	1.83252	0.0329563	1.1828	1.39039	-1.04346	-1.08576	INA	ENSBTAG00000002717
BovineHD4100017784	2.55463	3.77529	2.26911	2.08174	1.92359	2.01989	0.897376	-1.8651	NEURL	ENSBTAG00000003741
BovineHD2600009843	-1.81708	-1.67405	-1.73005	-0.0988689	-1.00682	-0.835085	-1.27302	-1.31498	ATRNL1	ENSBTAG00000017709
BovineHD2600010987	-2.81206	-2.61921	-3.63533	-0.736024	-3.15551	-3.61799	-5.02948	-0.55977	GRK5	ENSBTAG00000007981
BovineHD2600012504	1.35622	1.33497	0.402441	1.1315	1.00272	1.23779	0.834768	-0.0627329	LHPP	ENSBTAG00000010957
BovineHD2600013099	1.29301	0.339082	1.18356	0.20323	0.724416	1.10002	2.04518	1.58039	C10orf90	ENSBTAG00000011587
BovineHD2700002233	-2.2252	-3.09979	-0.730631	-2.35088	-2.58252	-1.43914	-0.813899	-0.776923	VEGFC	ENSBTAG00000014737
BovineHD2700002373	3.19298	3.9515	2.51414	1.52698	2.67256	2.79987	2.19127	2.94845	NEIL3	ENSBTAG00000005825
BovineHD2700004058	2.13814	2.40561	1.42711	0.24168	2.08321	1.98174	0.918245	0.219565	IRF2	ENSBTAG00000010002
BovineHD2700006927	-3.38427	-1.40706	-0.705386	-3.18028	-2.70121	-2.98214	-2.00344	-1.85786	TNKS	ENSBTAG00000001463
BovineHD2700009711	2.91127	2.83547	1.40335	1.25234	2.45156	3.18773	1.66954	0.173722	ADAM18	ENSBTAG00000004830
BovineHD2700012238	2.08456	1.19079	2.7562	-1.5105	2.12414	1.39675	0.918245	1.17986	UBE2E2	ENSBTAG00000047930
BovineHD2800007569	1.99456	0.293693	1.41374	0.977703	1.32605	1.07247	-0.187823	1.50076	ASCC1	ENSBTAG00000000392
BovineHD2800007928	3.60403	2.07721	3.83136	2.02681	2.84855	3.87445	0.229561	2.04606	CAMK2G	ENSBTAG00000012667
BovineHD2800009039	-2.20469	-2.15464	-1.81321	-0.477866	-1.54297	-1.91391	-1.37737	-2.3742	DLG5	ENSBTAG00000013187
BovineHD2800011390	-2.73504	-2.5044	-2.32257	-0.109854	-0.949517	-2.51585	-1.33563	-0.311252	GRID1	ENSBTAG00000019623
ARS-BFGL-NGS-116671	-1.62872	-2.23206	-0.637075	-0.164781	-3.00408	-2.64514	0.542599	0.0579073	WDFY4	ENSBTAG00000023028
BovineHD2800012801	2.42654	1.52453	1.85925	0.269143	1.17462	1.67865	0.479992	0.801051	MSMB	ENSBTAG00000011660
BovineHD2900001646	-1.72709	-3.1078	-1.17465	-0.433925	-1.35061	-2.42047	-2.14953	-0.791399	Uncharacterized_Protein	ENSBTAG00000038169
BovineHD2900002009	-1.85894	-1.65269	-2.37901	-0.389983	-0.523872	-0.5977	-0.52173	-1.51524	GRM5	ENSBTAG00000048061
BovineHD2900002710	2.72583	1.32696	3.03242	1.57641	0.716231	1.99869	1.12694	0.381223	CCDC81	ENSBTAG00000020009
BovineHD2900005917	-1.74592	-1.31895	-1.58303	-1.25783	-0.511593	-1.22719	-2.06605	-1.57797	MGC157332	ENSBTAG00000001043
BovineHD2900012368	3.65342	4.54957	1.69293	1.08756	3.69166	3.40392	1.73214	1.50076	DAGLA	ENSBTAG00000013942
BovineHD2900012855	2.81667	1.03593	1.63798	1.83457	2.75851	3.3255	1.33563	1.13884	ATL3	ENSBTAG00000003330
BovineHD2900015543	-1.61156	-0.867728	-1.30682	-1.71373	-2.29194	-2.25515	-0.77216	-0.670759	RTN3	ENSBTAG00000019204
BovineHD2900013195	3.64505	0.266993	3.3413	0.422939	2.52932	3.9444	1.00172	1.33187	Uncharacterized_Protein	ENSBTAG00000010233
BovineHD2900014275	-1.69946	-1.43909	-1.91568	-1.02165	-0.351976	-0.637971	-0.500861	-0.451194	SHANK2	ENSBTAG00000003171
BovineHD0100005476	0.676854	-1.77284	1.57412	-0.236187	-0.139153	-1.79522	1.54432	-0.012064	TMPRSS15	ENSBTAG00000000597
BovineHD0100046498	1.40812	2.65124	1.21326	-1.5105	1.84583	3.13687	1.33563	1.49111	ATP13A5	ENSBTAG00000018657
BovineHD0100021469	0.611554	1.39638	1.35286	-1.45008	1.62482	0.724871	0.709553	0.390874	HRASLS	ENSBTAG00000035844
BovineHD0100022304	-1.28004	-1.69274	-0.252454	-2.72439	-3.67119	-2.27635	-3.65211	-3.13664	TMEM207	ENSBTAG00000013456
BovineHD0100025052	0.85559	2.59785	3.05321	-2.99902	2.84037	4.65443	-0.980852	0.103751	NDUFB5	ENSBTAG00000002463
BovineHD0100025763	0.930517	2.01847	0.585099	-0.0933762	2.63982	2.86133	0.79303	1.98332	TBL1XR1	ENSBTAG00000021910
BovineHD0100027261	-0.770617	-1.87696	-1.01873	0.681097	-2.04228	-2.11739	-0.667814	-2.21013	FNDC3B	ENSBTAG00000019376
BovineHD0100037612	0.593137	-1.11336	-0.424716	1.83457	-2.0341	-1.79522	-2.12866	-2.22219	DZIP1L	ENSBTAG00000015198
BovineHD0200000189	0.132692	0.987876	0.732116	0.961225	1.45702	2.29754	2.08692	2.02434	HERC2	ENSBTAG00000013916
BovineHD0200001492	-0.363333	4.32529	2.19932	2.28497	4.33422	0.273416	2.14953	2.73853	CYP27C1	ENSBTAG00000038275
BovineHD0200004915	-0.444957	-2.00779	-1.65728	2.86171	-0.171895	-0.894431	-1.8991	0.108576	MGC139239	ENSBTAG00000003120
BovineHD0200005567	0.575556	-0.630104	-2.10279	2.59256	1.93178	0.362435	0.2713	2.56481	TTC30B	ENSBTAG00000027696
BovineHD0200018114	2.7363	3.96218	1.37068	0.291114	4.29738	3.00758	5.46773	3.31519	ACMSD	ENSBTAG00000008039
BovineHD0200020586	-1.38719	0.606075	-0.311855	0.741517	2.05047	2.08771	1.8991	2.04847	SCTR	ENSBTAG00000013619
BovineHD0200022997	-0.178736	0.582046	-0.844978	1.76865	-1.4652	-0.186516	-2.19127	-1.81684	STAT4	ENSBTAG00000046699
BovineHD0200029551	0.45584	1.13739	1.46126	0.0164781	3.28648	2.28695	2.08692	2.38626	VWC2L	ENSBTAG00000018552
BovineHD0200029758	1.91085	2.41362	1.48948	0.197738	2.84446	2.26999	1.6278	2.34042	ABCA12	ENSBTAG00000003472
BovineHD4100001460	1.04061	2.4777	1.80282	-0.0714053	2.50476	1.65321	0.834768	1.1871	MREG	ENSBTAG00000013215
BovineHD0200030121	-0.829219	-0.627434	-0.472237	-0.659126	-1.2401	-1.69136	-1.25215	-1.4332	MARCH4	ENSBTAG00000016183
BovineHD0200030775	0.914611	2.57115	0.791517	-0.790951	1.56752	1.58751	1.79475	1.34634	RUFY4	ENSBTAG00000003327
BovineHD0200040050	1.23148	0.477918	2.06864	1.46106	1.11323	1.26746	2.25387	1.82167	Uncharacterized_Protein	ENSBTAG00000034674
BovineHD0300002788	-1.19841	-1.73279	-2.59879	2.20258	0.364255	-0.665524	-2.9843	-1.99298	ARHGAP30	ENSBTAG00000017875
BovineHD0300014788	1.85308	2.88086	0.565793	3.60871	4.03954	2.14282	0.918245	1.03027	ALG14	ENSBTAG00000004422
BovineHD0300017941	-1.88029	-2.2908	-2.22902	-0.554764	-2.41881	-2.82318	-0.166954	-0.518753	Uncharacterized_Protein	ENSBTAG00000020010
BovineHD0300029155	1.03726	2.13595	0.294034	1.79063	1.20736	2.58368	1.83649	0.81794	C3H1orf228	ENSBTAG00000011822
BovineHD0300032018	1.22688	3.0277	1.17168	1.30727	3.07365	2.50949	3.21386	1.65036	DLGAP3	ENSBTAG00000013867
BovineHD0400002123	-1.11511	-0.691513	-1.64837	1.30727	-0.597541	-1.40311	-0.396515	-1.67931	ABCA13	ENSBTAG00000003531
BovineHD0400003653	0.776477	2.44032	2.58245	-1.43909	1.07639	0.894431	0.834768	2.14016	PPP1R9A	ENSBTAG00000024426
BovineHD0400012237	-1.94684	-2.89421	-1.66619	2.22455	-4.46109	-3.84478	-0.918245	-1.50076	ARMC10	ENSBTAG00000014161
BovineHD0400017819	-0.513187	0.720882	-1.75084	1.78513	-2.427	-0.199233	1.69041	1.19916	PDE1C	ENSBTAG00000002739
BovineHD0400034138	0.665133	1.93036	1.59194	-1.55993	0.49113	1.62778	-0.417384	-0.948232	Uncharacterized_Protein	ENSBTAG00000047979
BovineHD0500003122	-1.67686	-2.62988	-2.38495	0.615184	-2.04228	-1.68713	-1.79475	0.214739	ACSS3	ENSBTAG00000018694
BovineHD0500008468	0.863543	1.49249	1.37959	-1.09305	-1.19917	0.00423901	-0.0626076	-1.52007	TFCP2	ENSBTAG00000019312
BovineHD0500009097	-0.244454	-0.496608	1.63204	0.609691	-1.71895	0.016956	-1.71127	-1.2619	CCNT1	ENSBTAG00000005861
BovineHD0500010389	0.96819	1.44176	-1.65728	1.18093	0.482944	1.80158	0.187823	0.863783	TMEM117	ENSBTAG00000032148
BovineHD0500014210	-0.153621	-1.63667	-0.426201	1.73021	-0.442017	-1.44126	-1.91997	-0.728667	GNS	ENSBTAG00000017465
BovineHD0500020285	-0.759734	-1.59929	-0.100982	-1.59289	-0.392904	1.87788	-1.73214	0.176135	MGC137211	ENSBTAG00000018556
BovineHD0500026784	-0.694016	0.977196	-2.11022	1.51599	-0.266029	-1.57903	-0.79303	-2.73371	DERA	ENSBTAG00000022167
BovineHD0500030431	0.867311	1.20414	1.76569	-0.851371	0.982259	1.55148	1.75301	3.46237	DYRK4	ENSBTAG00000007556
ARS-BFGL-NGS-25555	1.22269	-0.272333	1.67362	-0.274636	1.69849	1.96478	1.91997	1.64312	TEAD4	ENSBTAG00000019788
BovineHD0500032963	-1.17832	-1.48715	-1.99141	-0.153796	-0.159617	-0.139887	-2.29561	-1.77824	ARFGAP3	ENSBTAG00000001057
BovineHD0600030012	-0.608206	-0.520637	0.582129	-1.47754	-2.22236	0.197114	-1.69041	-1.84338	NSG1	ENSBTAG00000005711
BovineHD0700005764	-0.564673	-2.01313	-0.699445	-1.60387	-0.523872	0.288253	1.41911	1.53454	TNFAIP8L1	ENSBTAG00000037765
BovineHD0700006364	0.380913	0.0213595	0.365315	1.86752	0.0736694	2.07923	1.31476	1.21605	IRF1	ENSBTAG00000031231
BovineHD0700007262	1.47342	1.84492	1.99438	-1.5105	2.19371	1.85669	1.14781	-0.347444	ISOC1	ENSBTAG00000000341
BovineHD0700009190	-1.7815	-0.833019	-2.55869	-3.08141	0.597541	-0.205592	-2.67126	-3.71572	SNX24	ENSBTAG00000031069
BovineHD0700009373	1.44705	0.176216	1.92459	-0.131825	1.51022	2.18521	0.939114	1.50076	SNCAIP	ENSBTAG00000021971
BovineHD0700011941	1.90624	2.89154	1.86073	1.61486	3.62617	3.94228	4.23645	1.08576	Uncharacterized_Protein	ENSBTAG00000030704
BovineHD0700014799	-0.592299	-0.283013	-1.63649	0.159289	-1.44065	-1.35224	-1.21041	-1.85062	KLHL3	ENSBTAG00000002796
BovineHD0700018073	-1.53244	1.34832	-0.645985	0.368012	3.74077	4.30259	3.77733	3.40929	AFAP1L1	ENSBTAG00000019948
BovineHD0700026558	1.81122	1.1187	2.49632	0.488852	1.93178	2.85709	2.21214	0.624916	MEF2C	ENSBTAG00000020701
BovineHD0700031841	-1.17623	-0.040049	-0.144047	-1.66429	-1.51432	-0.877475	-2.60865	-1.52972	EFNA5	ENSBTAG00000016515
BovineHD0800001392	0.398913	2.07187	0.954869	-0.307592	2.18962	1.78038	1.91997	1.3946	GALNTL6	ENSBTAG00000035007
BovineHD0800006914	0.699039	1.97842	-0.937049	1.04911	0.941332	2.3039	1.81562	1.4139	Uncharacterized_Protein	ENSBTAG00000017916
BovineHD0800011831	0.184597	1.37235	1.56967	0.109854	1.04774	1.4561	1.0852	1.45733	Uncharacterized_Protein	ENSBTAG00000046486
BovineHD0800015688	1.16827	1.43909	1.58749	0.900805	0.83492	1.35648	1.50258	0.743143	PCSK5	ENSBTAG00000008101
BovineHD0800019603	1.66555	3.22795	3.3814	-1.11502	6.5443	5.23518	0.459122	2.38626	ERP44	ENSBTAG00000009804
BovineHD0800021789	1.72081	2.49639	3.58633	-1.57641	3.74486	2.40352	-1.06433	0.0554945	ADAMDEC1	ENSBTAG00000001125
BovineHD0800022721	-1.18585	-1.56458	0.279184	-1.18093	-1.63301	-1.44762	-0.79303	1.01338	PTK2B	ENSBTAG00000005958
BovineHD0800023635	0.881961	2.1493	-0.105437	2.4113	3.96587	2.31662	-0.333907	-1.1123	SLC28A3	ENSBTAG00000018280
BovineHD0800024841	-0.143156	0.240294	0.0549458	-2.07625	-2.2551	-3.03089	-3.06777	-3.89909	PTCH1	ENSBTAG00000009903
BovineHD0800031586	2.16995	0.784961	0.545003	1.00517	2.80353	3.56077	4.17384	3.016	TNC	ENSBTAG00000000575
BovineHD0800032061	0.27836	0.197575	-0.0311855	1.18643	1.55115	0.610417	2.713	1.59486	PAPPA	ENSBTAG00000004010
BovineHD0800032281	1.26162	1.6073	0.843493	2.01583	2.23464	2.11739	4.15297	0.991662	Uncharacterized_Protein	ENSBTAG00000025667
BovineHD0900002943	0.372123	1.43642	0.861313	-1.53796	0.884033	1.41159	1.64867	1.76376	RIMS1	ENSBTAG00000020238
BovineHD0900004004	-1.4751	-2.74736	-0.749936	-1.86203	-3.49521	-2.55188	-1.87823	-1.1871	FILIP1	ENSBTAG00000000053
BovineHD0900011088	-1.2026	-1.83958	0.182658	-1.6588	-2.71758	-1.8694	-0.500861	-0.513927	CDK19	ENSBTAG00000007288
BovineHD0900011924	1.67727	2.18935	0.742511	0.796444	2.40244	1.99021	2.62952	0.402938	SOBP	ENSBTAG00000019175
BovineHD0900016945	-0.391797	0.0587385	1.1405	-2.19159	3.56069	3.60104	1.18954	3.279	RRAGD	ENSBTAG00000018438
BovineHD0900019610	1.15948	0.923797	0.738056	0.604199	1.55934	1.48365	2.46257	2.02917	ENPP1	ENSBTAG00000021830
BovineHD0900019957	0.986189	0.376461	0.942989	1.68626	1.78444	1.72104	1.00172	1.57073	VNN1	ENSBTAG00000015094
BovineHD0900022459	0.493513	1.91968	0.760331	-1.44458	0.527964	1.40523	2.33735	2.27045	GPR126	ENSBTAG00000020707
BovineHD0900025472	0.507745	0.576706	1.74787	1.52148	-1.66166	0.868997	-0.0834768	-1.66001	ESR1	ENSBTAG00000007159
BovineHD0900030246	1.04061	0.688843	1.97211	-1.37318	-0.122782	1.76343	2.12866	1.10265	RNASET2	ENSBTAG00000014494
BovineHD1000000628	0.744665	1.13739	1.54145	2.51566	3.05728	0.510801	3.67298	4.38165	Uncharacterized_Protein	ENSBTAG00000047622
BovineHD1000003560	1.6057	3.90077	1.1999	2.78481	4.58388	2.05168	2.9843	1.4332	SNORA72	ENSBTAG00000044289
BovineHD1000003561	0.708248	1.42841	0.705386	0.955733	1.66166	1.67441	2.14953	3.76639	CMYA5	ENSBTAG00000006823
BovineHD1000004185	-1.28213	-0.365781	-1.58897	-0.131825	-0.216916	1.68501	2.62952	2.72647	SLC24A1	ENSBTAG00000025826
BovineHD1000010814	-1.64588	-2.21605	-0.476692	-1.4336	-2.48839	-2.56884	-2.10779	-1.45492	RASGRP1	ENSBTAG00000021872
BovineHD1000017982	-1.1599	-2.85416	-1.94092	0.56575	-2.24692	-1.6405	-0.876506	-0.871022	SLC12A1	ENSBTAG00000010145
BovineHD1000025046	-1.07786	-2.0425	-0.164837	-1.4336	-1.49385	-1.56207	-0.187823	0.12064	TTLL5	ENSBTAG00000025403
BovineHD1100000033	-0.632902	-0.285683	0.197508	3.87236	-4.27692	1.74435	6.88684	3.13182	ZC3H8	ENSBTAG00000015965
BovineHD1100000678	-0.175806	-1.45244	1.54739	-0.741517	-2.3124	-2.36537	0.52173	1.74204	ZNF2	ENSBTAG00000001949
ARS-BFGL-BAC-13568	-0.259523	0.627434	-0.828642	1.4336	0.298771	-1.73164	-2.48343	-2.74336	EXOC6B	ENSBTAG00000020799
BovineHD1100006478	-0.311428	1.74881	-0.213843	1.99935	2.50067	2.44803	-0.146084	0.405351	MAP4K3	ENSBTAG00000016442
BovineHD1100006670	0.894937	2.16799	2.85273	0.62617	3.12686	1.94359	6.17728	4.50953	THUMPD2	ENSBTAG00000004722
BovineHD1100007441	2.87611	3.72189	3.81354	1.02714	3.839	3.04785	0.146084	-0.219565	EML4	ENSBTAG00000010935
BovineHD1100011490	0.511512	0.961176	1.37513	-1.23037	0.720324	-0.59982	-1.77388	-1.47422	CCDC85A	ENSBTAG00000012394
BovineHD1100027661	-2.30306	-3.3481	-2.78739	0.499837	-3.43791	-2.96731	0.187823	-1.77582	DENND1A	ENSBTAG00000003610
BovineHD1100029778	-0.74006	-0.760931	-1.66619	1.83457	-1.40791	-0.809651	-0.479992	-1.71792	NTNG2	ENSBTAG00000007235
BovineHD1100029828	1.018	1.85827	0.495997	-1.39515	1.62073	0.890192	0.125215	1.71309	TTF1	ENSBTAG00000018710
BovineHD1200007758	-0.16869	-0.101457	-0.148502	-0.109854	-1.78853	-1.53452	-1.50258	-1.85545	DCLK1	ENSBTAG00000038495
BovineHD1200022305	1.52407	3.19057	-0.819732	1.00517	3.79807	3.14958	2.90082	0.791399	MBNL2	ENSBTAG00000018313
ARS-BFGL-NGS-84635	-0.692342	-2.11726	-2.34485	1.87851	-1.82127	-2.6727	-0.396515	3.74708	PLCB4	ENSBTAG00000013116
BovineHD1300002011	0.23106	1.66337	1.28306	-1.26882	1.62073	0.735468	0.0417384	-2.00986	SEL1L2	ENSBTAG00000020120
BovineHD1300010993	0.141064	1.23351	2.08497	-1.42811	0.900404	1.7274	-0.0208692	1.1316	PCSK2	ENSBTAG00000008687
BovineHD1300021696	0.382169	1.42307	0.198993	1.74668	1.96043	1.65745	2.29561	-0.291949	WFDC13	ENSBTAG00000017568
BovineHD1400005092	1.57891	3.81267	2.10725	3.23521	1.02728	3.46115	0.563468	1.86992	Uncharacterized_Protein	ENSBTAG00000045178
BovineHD1400007904	-0.0586021	1.86628	0.338585	2.00484	-1.73123	-1.011	-0.876506	-2.47071	CA8	ENSBTAG00000017529
BovineHD1400013557	1.14734	0.750251	-0.853888	1.18093	1.39972	0.888072	1.6278	1.40666	SAMD12	ENSBTAG00000043996
BovineHD1400024531	-1.25241	0.424519	-2.05527	-2.18061	-0.221008	-0.409064	-1.9617	-1.40425	RIMS2	ENSBTAG00000003827
BovineHD1400017617	-0.0272081	-0.264323	-1.90528	-0.538286	-0.331513	-1.34377	-1.39824	-1.39943	BAALC	ENSBTAG00000026242
BovineHD1500012906	0.434911	0.0133497	-0.154442	-0.38449	1.21145	1.63626	1.60693	1.76376	PPFIBP2	ENSBTAG00000016140
BovineHD1500017017	2.43073	3.96752	1.56224	3.03198	4.32603	3.76424	0.417384	2.78196	LGR4	ENSBTAG00000002606
BovineHD1600000455	-1.39682	-0.969186	-1.91716	-0.450403	-3.13095	-2.42895	-3.44342	-2.37661	KISS1	ENSBTAG00000021200
BovineHD1600016194	-0.259105	-0.768941	-1.54442	-1.15347	-1.42428	0.0529876	0.980852	1.57073	TNR	ENSBTAG00000011706
BovineHD4100012707	-0.0586021	0.189565	-3.05321	-2.05428	-1.01909	-3.10084	-1.39824	-2.38385	BATF3	ENSBTAG00000011982
BovineHD1600021184	1.20302	0.656804	3.37991	1.70274	1.2442	2.81894	4.21558	2.97016	KCNH1	ENSBTAG00000008710
BovineHD1600022514	-1.94433	-2.35755	-0.956354	-2.54313	-3.24964	-0.322165	-0.396515	-2.41039	Uncharacterized_Protein	ENSBTAG00000030910
BovineHD1600023565	-0.835079	-0.678163	-2.47999	2.70791	-2.86902	-2.28695	-1.46084	-0.402938	NR5A2	ENSBTAG00000009265
BovineHD1700008537	0.788198	1.95172	0.362345	1.29628	1.45702	0.0741827	1.3565	1.1678	INTU	ENSBTAG00000012824
BovineHD1700016404	-0.419423	-0.39248	1.37365	-1.32924	-1.80899	1.21024	0.626076	-0.6973	CIT	ENSBTAG00000008963
BovineHD1700019536	1.27794	1.9357	0.592524	-2.08723	3.36833	5.43441	2.67126	-0.12064	Uncharacterized_Protein	ENSBTAG00000044022
BovineHD1800000348	1.18209	2.59518	0.634104	-0.516315	2.52523	2.94187	2.25387	0.458433	IL34	ENSBTAG00000009357
BovineHD1800003907	0.35245	0.598065	0.948929	-0.24168	1.34651	1.53028	1.54432	2.12327	CRISPLD2	ENSBTAG00000021176
BovineHD1800010424	0.728759	1.52186	0.292549	0.790951	1.79262	2.59427	0.146084	1.53213	Uncharacterized_Protein	ENSBTAG00000045692
BovineHD1900006123	-1.33278	-0.435199	-1.66322	-0.994182	-0.437924	-1.59387	-1.9617	-1.72998	TAOK1	ENSBTAG00000000827
BovineHD1900018816	0.825871	0.536657	1.42562	-0.840386	0.396996	1.27594	1.52345	1.68414	ABR	ENSBTAG00000008424
BovineHD1900018988	0.983678	1.81289	1.10337	1.77415	1.6944	1.26958	3.21386	1.44527	SPPL2C	ENSBTAG00000010317
BovineHD2000000693	1.92885	3.08377	2.98341	-0.175767	2.81581	1.84397	3.02603	1.67449	Uncharacterized_Protein	ENSBTAG00000046449
ARS-BFGL-BAC-27930	-1.95898	-2.34687	0.449962	-0.488852	-3.17188	-2.84226	-4.86252	-2.76025	HCN1	ENSBTAG00000043948
BovineHD2000009496	-0.685226	-0.603405	-0.420261	2.37835	0.0572985	-1.74223	2.14953	1.65518	PLCXD3	ENSBTAG00000010822
BovineHD2000014249	-1.43826	-1.85293	-1.90677	0.148303	-0.450202	-1.5536	-1.10607	-1.55143	CDH12	ENSBTAG00000025893
BovineHD2000017562	1.28046	1.94905	2.08943	-1.69176	0.577077	-0.0805412	0.396515	2.21737	CTNND2	ENSBTAG00000017222
BovineHD4100014926	1.55128	3.77796	2.81709	-0.670111	1.31377	4.09912	1.81562	2.25115	ATP10A	ENSBTAG00000027081
BovineHD2100008251	0.745921	1.87162	0.228693	1.38416	1.59208	-1.06823	-0.52173	-1.45009	APBA2	ENSBTAG00000020413
BovineHD2100009068	0.964841	0.200245	2.34634	-2.09822	1.71486	1.99021	-0.0626076	1.66242	CHRNA5	ENSBTAG00000013657
BovineHD2100018077	1.75178	1.55657	0.690535	-0.697575	2.45565	2.5858	2.233	2.34766	C21H14orf49	ENSBTAG00000003526
BovineHD2100020066	0.669319	0.923797	1.89489	0.186752	1.47748	1.11274	1.48171	2.03882	WDR20	ENSBTAG00000007007
BovineHD2100020154	-1.29804	-0.947827	-2.45177	-1.18643	-2.06274	-1.2717	-1.54432	-2.75783	RCOR1	ENSBTAG00000002336
BTB-00830153	-0.369612	-2.01847	-0.735086	1.10953	-1.48567	-1.51968	-0.667814	0.0313664	RBMS3	ENSBTAG00000044062
BovineHD2200006260	0.0548348	-0.4085	-0.0103952	-1.40614	-1.62482	-1.73799	-1.37737	-0.400525	ITPR1	ENSBTAG00000020455
BovineHD2200011040	0.746339	0.966516	1.42859	-0.747009	1.28103	0.735468	2.02431	2.24391	CADPS	ENSBTAG00000005321
BovineHD2200011280	-0.511094	-2.35755	-1.57412	0.280129	-2.90585	-3.01394	-3.61037	-3.34173	PTPRG	ENSBTAG00000021911
BovineHD2300000520	0.85266	2.39226	3.85363	-3.48238	0.900404	3.4993	3.10951	4.59639	PRIM2	ENSBTAG00000007937
BovineHD2300000581	1.13018	0.744912	1.12416	0.70856	3.13504	3.10084	4.27819	2.92673	BAG2	ENSBTAG00000005355
BovineHD2300001172	-1.1193	3.03304	-2.71611	-3.26817	3.22508	-0.25646	0.166954	0.815527	GFRAL	ENSBTAG00000012973
BovineHD2300002120	1.44538	2.58984	2.31812	1.08207	1.76397	2.412	-0.229561	1.24501	PACSIN1	ENSBTAG00000016124
BovineHD2300005334	0.21306	0.480588	1.96023	1.41163	1.66575	0.953777	1.29389	2.07984	TNFRSF21	ENSBTAG00000020054
BovineHD2300006456	0.388448	-0.982536	-0.0787062	0.219709	-1.53478	-1.42855	-1.48171	-1.55143	PKHD1	ENSBTAG00000011237
BovineHD2300006846	-0.335288	-0.4085	-0.672715	-1.35121	0.0122782	-1.23567	-1.56519	-2.0171	GSTA5	ENSBTAG00000037949
BovineHD2300006905	0.916285	1.28958	1.08555	0.318578	2.38198	3.07116	2.19127	2.70475	ICK	ENSBTAG00000015590
BovineHD2300007464	1.58058	1.22016	1.70481	-0.038449	1.48567	2.38656	2.42083	2.50449	C2	ENSBTAG00000007450
BovineHD2300009635	0.043533	1.31895	0.481147	-1.79612	1.43246	1.89484	2.21214	0.646631	GPLD1	ENSBTAG00000004982
BovineHD2300010044	-1.18418	-2.20003	-0.743996	1.00517	-2.78307	-1.93723	-2.37909	-2.53586	Uncharacterized_Protein	ENSBTAG00000038430
BovineHD2300014949	-1.75848	-1.83691	0.723206	0.730531	-2.55797	-2.29966	-4.38253	-4.43714	GMDS	ENSBTAG00000012058
BovineHD2400006317	-1.38719	-3.48693	-1.75381	-1.58739	-2.02182	-2.40352	-3.83993	-3.96182	NOL4	ENSBTAG00000010299
BovineHD2400018031	-2.13856	-0.0347091	-3.95907	3.04846	-0.798086	-2.00929	0.0626076	-2.80126	BCL2	ENSBTAG00000019302
BovineHD2500011997	-0.557138	-1.75949	-0.68311	-0.0604199	-1.59208	-1.206	-1.6278	-1.3005	SRRM2	ENSBTAG00000012683
BovineHD2600001686	-0.4324	-0.210925	0.138107	1.54895	-1.48157	-0.803292	-2.1704	-1.34876	PRKG1	ENSBTAG00000018404
BovineHD2600002559	-1.06739	-1.95172	-1.60531	1.30177	-1.90313	-0.548952	-1.10607	-0.036192	LIPJ	ENSBTAG00000038063
BovineHD2600002573	-0.881961	-2.34954	-1.82064	2.05428	-0.184174	-0.563788	-1.64867	-0.424653	Uncharacterized_Protein	ENSBTAG00000005007
BovineHD2600003772	-0.125576	1.05729	-0.0341555	-1.46656	1.38335	1.31833	2.233	1.05922	MYOF	ENSBTAG00000016918
BovineHD2600004292	1.07786	0.566026	1.4078	-0.598706	1.39153	1.08519	2.06605	1.86751	TCTN3	ENSBTAG00000011841
BovineHD2600010888	0.776896	2.34153	0.714296	1.99386	2.427	1.45398	0.959983	0.518753	FAM45A	ENSBTAG00000008729
BovineHD2700003905	2.19297	2.24541	2.47999	1.15347	3.1023	3.10084	3.98602	1.64071	TRAPPC11	ENSBTAG00000007422
BovineHD2700004516	-0.779826	-0.979866	-1.54739	-1.23037	-1.7476	0.324284	-1.69041	-0.969947	FAT1	ENSBTAG00000020657
BovineHD2700007932	0.868985	-0.667483	0.510848	0.400968	2.06274	2.50737	2.10779	2.87606	FUT10	ENSBTAG00000005454
BovineHD2700008491	-0.365426	-2.23473	-4.10312	0.933762	-2.88539	-2.68541	-3.67298	-0.429479	UNC5D	ENSBTAG00000010241
BovineHD2700010390	1.74634	0.79297	1.95132	0.318578	3.81853	2.85073	2.4417	2.59618	ANK1	ENSBTAG00000003275
BovineHD2700010685	0.907076	2.26677	2.47108	-0.109854	0.65484	2.03472	0.646945	2.56481	RNF170	ENSBTAG00000007630
BovineHD2700010696	-0.79657	-2.9129	-2.36267	0.0933762	-1.62891	-1.80158	-1.04346	-2.47554	HOOK3	ENSBTAG00000007634
BovineHD4100018407	1.6283	1.57793	3.39179	1.91147	4.27692	2.84649	4.69557	0.892737	NR1D2	ENSBTAG00000018024
BovineHD2800010983	-1.00712	-0.993215	-2.06715	0.18126	-1.86629	-0.231026	-2.29561	-1.8651	Uncharacterized_Protein	ENSBTAG00000020609
BovineHD2900000156	1.49938	-0.261654	0.0980115	2.08723	1.92768	-1.47518	1.79475	2.07742	KIAA1731	ENSBTAG00000001902
BovineHD2900001533	1.78653	2.66993	1.31424	0.126332	2.57843	1.99657	3.90254	1.63105	Uncharacterized_Protein	ENSBTAG00000033656
BovineHD2900011215	0.184178	2.11993	0.271759	-0.0274636	1.13369	2.54976	2.69213	2.18117	ADAMTS8	ENSBTAG00000010411
BovineHD0100000621	-1.62956	-1.39104	-0.840523	0.346041	-2.28785	-0.491725	-0.0626076	-1.2064	C1H21orf62	ENSBTAG00000043993
BovineHD0100000721	-1.39933	-0.728892	-1.54145	0.719546	-1.62073	0.178038	0.855637	-0.366746	C1H21orf63	ENSBTAG00000017310
BovineHD0100003034	-1.80369	0.915787	-1.80282	1.31825	0.941332	0.972853	0.208692	0.477735	APP	ENSBTAG00000017753
ARS-BFGL-NGS-36242	1.46924	0.41384	0.98754	1.505	1.51841	-0.233145	2.31648	0.494625	ROBO1	ENSBTAG00000009851
BovineHD0100011937	2.13981	1.78619	0.69202	0.862356	1.93178	3.32338	2.04518	0.320903	CRYBG3	ENSBTAG00000008346
BovineHD0100013021	-1.3784	-0.752921	-1.03209	1.67528	0.302863	-0.483247	-1.60693	-0.550119	Uncharacterized_Protein	ENSBTAG00000048157
BovineHD0100016379	3.18586	1.15608	4.02144	-1.37867	-1.62073	4.68411	-0.0417384	-0.579073	CCDC80	ENSBTAG00000010793
BovineHD0100018323	1.69527	-0.363111	0.466297	2.44975	-0.687582	0.794814	1.50258	0.75762	ARHGAP31	ENSBTAG00000000210
BovineHD0100018688	1.77941	-0.360441	-0.109892	1.86752	0.99863	2.28906	0.813899	0.982011	STXBP5L	ENSBTAG00000001918
BovineHD0100018867	-1.77481	-0.266993	-1.19693	0.362519	-1.95224	-1.69984	-0.939114	-0.412589	GOLGB1	ENSBTAG00000008862
BovineHD0100020442	2.1327	1.99711	-0.069796	0.818415	1.9195	0.103856	0.438253	0.979598	TNK2	ENSBTAG00000021364
ARS-BFGL-NGS-78165	2.21223	-0.122817	2.82154	2.17512	-1.14188	0.146246	1.71127	0.931342	BDH1	ENSBTAG00000000448
BovineHD0100023300	-1.43952	-0.379131	-0.968234	-0.560257	-0.65484	-1.1297	-1.87823	-2.34283	KNG1	ENSBTAG00000005122
BovineHD0100025069	-1.4864	-2.30415	-0.864283	-0.269143	-2.6521	-0.94318	0.333907	-0.0410177	ACTL6A	ENSBTAG00000002460
BovineHD0100027445	-1.65174	-1.38837	-1.51769	0.0219709	-1.9768	-0.618895	-0.52173	-2.04606	PRKCSH	ENSBTAG00000017490
BovineHD0100028683	1.68941	1.31895	0.608859	0.274636	0.781715	1.82277	1.75301	1.33911	SERPINI1	ENSBTAG00000012708
BovineHD0100028779	1.39975	1.909	1.44196	0.0659126	0.990445	0.866877	-0.0208692	0.299188	SERPINI2	ENSBTAG00000011423
BovineHD0100030476	1.66388	-0.0240294	0.193053	0.0933762	-0.311049	-0.201353	1.91997	1.31739	ARL14	ENSBTAG00000017322
BovineHD0100031725	-1.54375	-0.579376	-0.63559	-1.26332	-0.413367	-1.74011	1.06433	-0.113402	KCNAB1	ENSBTAG00000018465
BovineHD0100031984	-2.64002	-1.90633	-1.90231	1.75767	-0.155524	-2.84649	-2.52517	-2.12327	PLCH1	ENSBTAG00000008307
BovineHD0100032319	-1.97949	-1.19079	-0.219783	-1.64232	-1.53887	-2.54976	-0.313038	0.431892	ARHGEF26	ENSBTAG00000013439
BovineHD0100032883	2.30181	0.493938	2.07161	-0.961225	0.679396	1.78886	-0.187823	-0.253344	MBNL1	ENSBTAG00000004564
BovineHD0100033382	-2.98871	-1.45244	-2.22902	-0.659126	-0.266029	-2.17249	-4.06949	-2.44417	FAM188B2	ENSBTAG00000038069
BovineHD0100034785	-2.04731	-1.20948	-0.32225	-0.62617	-1.30968	-2.14706	2.00344	0.265408	PLSCR1	ENSBTAG00000031306
BTB-00054647	1.72123	0.747581	1.77312	-0.0329563	1.33014	0.553191	0.125215	-0.571834	PLOD2	ENSBTAG00000007331
BovineHD0100035982	-2.2792	-1.03593	-0.473722	-2.7903	-3.00408	-0.847802	-0.646945	-1.93507	TRPC1	ENSBTAG00000002232
BovineHD0100037339	1.26873	2.12527	0.289579	0.0878835	-0.184174	-0.0593461	-1.12694	-1.33187	Uncharacterized_Protein	ENSBTAG00000043968
BovineHD0100037500	-1.90666	-3.0277	-1.30533	0.499837	-0.0122782	-2.16825	-0.542599	-0.950644	MRAS	ENSBTAG00000001497
BovineHD0100038927	-2.38636	-1.64735	-2.13546	-0.631662	-0.62619	-0.190755	-0.980852	-0.87826	SRPRB	ENSBTAG00000044075
BovineHD0100040014	1.45919	-0.176216	-0.760331	1.41712	-0.241472	-0.277655	-0.563468	-1.42355	NEK11	ENSBTAG00000009258
BovineHD0100041180	1.65258	1.5806	0.3668	1.9609	-0.049113	0.0423901	0.730422	0.429479	MX1-B	ENSBTAG00000030913
BovineHD0100041262	-1.5157	-0.309712	-1.24593	0.115347	-1.67393	-1.6193	0.2713	0.202675	Uncharacterized_Protein	ENSBTAG00000045771
BovineHD0100042852	1.70658	1.24953	1.25187	1.35121	-0.311049	-0.178038	0.79303	1.74687	PRMT2	ENSBTAG00000005503
BovineHD0100043036	-1.36208	-0.592725	-0.562823	-0.153796	-0.319234	-0.968614	-1.6278	-1.71309	RUNX1	ENSBTAG00000004742
BovineHD0100043547	-1.99582	-2.27478	-1.99735	-0.703068	0.20873	0.457813	1.10607	0.731079	DOPEY2	ENSBTAG00000014306
BovineHD0100045187	2.02428	0.849039	0.424716	1.15347	0.458388	1.25899	2.00344	2.42487	GALNTL2	ENSBTAG00000008240
BovineHD0100045564	1.26246	0.41384	2.6968	-0.313085	-0.032742	1.7825	0.0208692	-0.407764	TBC1D5	ENSBTAG00000030581
BovineHD0200000038	-2.23274	-2.54712	-2.13992	-0.972211	0.266029	0.288253	0.333907	-0.692474	LGSN	ENSBTAG00000010051
BovineHD0200001251	-3.00126	-2.176	-2.27208	-0.00549272	-3.26192	-1.39887	-2.713	-1.13884	SAP130	ENSBTAG00000006003
BovineHD4100000969	-3.63626	-3.268	-2.52899	-2.25751	-3.06547	-0.646449	-3.50603	-1.42355	POLR2D	ENSBTAG00000010225
BovineHD0200001691	-1.66597	-1.43642	-1.42859	0.164781	-1.06821	-0.695197	-0.166954	0.3016	MFSD6	ENSBTAG00000007719
BovineHD0200004005	-1.86522	-2.53377	-2.04191	-0.0823907	-0.781715	0.0868997	-1.39824	-0.185786	PDE1A	ENSBTAG00000012100
BovineHD0200005278	-1.64881	-1.41773	-2.32109	1.82907	-0.482944	0.667644	-1.43997	0.658695	PRKRA	ENSBTAG00000001096
BovineHD0200005314	-2.08247	0.208255	-2.43989	2.28497	-1.01909	0.184397	-0.292169	0.95547	OSBPL6	ENSBTAG00000014405
BovineHD0200005475	-1.34952	-0.341752	-1.41374	-0.50533	-1.40791	-0.614656	-0.396515	-2.02434	PDE11A	ENSBTAG00000016396
BovineHD0200007364	-1.62663	-1.57259	-0.925169	-1.00517	-0.351976	-1.3035	-1.66954	-1.2619	GAD1	ENSBTAG00000007258
BovineHD0200007388	-1.8941	-1.36968	-1.63055	-0.368012	0.270121	-0.404825	-0.125215	-0.417415	MGC152346	ENSBTAG00000032846
BovineHD0200009383	-1.88866	-1.35099	-1.36919	-1.0546	-1.20327	-2.34629	-1.69041	0.0193024	Uncharacterized_Protein	ENSBTAG00000005501
BovineHD0200009454	-1.75974	-1.63667	-0.886558	-0.631662	-0.965888	-1.45186	-1.04346	0.890324	GRB14	ENSBTAG00000019291
BovineHD0200040164	-1.88238	-0.833019	-1.59046	1.46106	0.99863	0.483247	1.29389	1.08576	TANC1	ENSBTAG00000004177
BovineHD0200011083	1.66095	1.87429	1.18059	-1.85105	-0.384718	0.608298	-0.166954	-0.569422	PKP4	ENSBTAG00000013773
BovineHD0200011559	-2.11386	-1.79153	-1.13753	1.85105	-0.761251	-1.3692	0.79303	0.0386048	ACVR1	ENSBTAG00000011909
BovineHD0200012206	1.47761	-0.122817	1.74193	-1.25234	0.826735	-0.502323	-0.0834768	1.24501	GALNT13	ENSBTAG00000005562
BovineHD0200013275	2.41608	2.32284	0.449962	1.54345	1.26875	0.209831	-0.813899	-0.839655	RND3	ENSBTAG00000039731
BovineHD0200013658	-1.46338	-1.45244	-0.599949	-0.488852	0.642561	-1.59175	0.646945	1.05439	LYPD6B	ENSBTAG00000019683
BovineHD0200015274	-1.43659	0.117477	-1.84885	-1.01615	-1.21145	-1.22295	-0.897376	-0.0723841	ARHGAP15	ENSBTAG00000032289
BovineHD0200017335	1.40017	0.870398	0.421746	1.15347	0.0695767	0.479008	1.46084	0.863783	Uncharacterized_Protein	ENSBTAG00000021755
BovineHD0200040669	1.99205	0.638114	1.83994	0.12084	-0.130968	1.39675	0.208692	0.0530817	RALB	ENSBTAG00000032021
BovineHD0200023074	2.06028	2.74202	-0.212358	-0.00549272	2.45974	1.41159	1.71127	1.75652	MYO1B	ENSBTAG00000011256
BovineHD0200025106	1.60737	1.86628	-0.0608859	0.0439417	-0.548428	0.979211	1.73214	-0.306426	SATB2	ENSBTAG00000016334
BovineHD0200025552	2.34576	2.8061	0.769242	0.258158	0.888126	0.707915	1.8991	1.23053	BZW1	ENSBTAG00000006049
BovineHD0200026829	-1.55212	-1.29225	-0.610344	-1.06009	-1.36288	-1.61294	-0.855637	-0.779335	PARD3B	ENSBTAG00000010293
BovineHD0200028448	-2.05233	-1.90633	-1.29197	1.11502	-2.23464	-0.59982	0.459122	0.670759	CPS1	ENSBTAG00000016662
BovineHD0200031011	-2.99247	-4.25053	-0.490057	-0.18126	-3.02454	-1.72316	-0.626076	-1.13402	NHEJ1	ENSBTAG00000031041
BovineHD0200031049	2.53203	3.52698	0.302945	0.214216	1.80899	2.31026	1.6278	1.09059	ANKZF1	ENSBTAG00000020610
BovineHD0200032219	2.41148	1.64468	2.33	0.615184	2.23464	0.296731	-0.0626076	-1.01096	ACSL3	ENSBTAG00000017258
ARS-BFGL-NGS-5017	-1.42989	-0.371121	-1.23405	0.0274636	-1.11732	-1.46034	-1.79475	-1.06646	NYAP2	ENSBTAG00000019152
BovineHD0200033473	-1.77439	-1.05195	-1.70629	-1.25234	-1.64938	-0.498084	0.333907	-0.243693	COL4A3	ENSBTAG00000021316
BovineHD0200034129	-1.82713	0.371121	-1.72411	1.40064	0.46248	-0.0635851	-0.354776	-0.851719	DNER	ENSBTAG00000016063
BovineHD0200035238	1.30515	0.336412	0.0950414	-0.0494344	1.7476	-0.0974972	2.08692	0.494625	FNDC5	ENSBTAG00000002184
BovineHD0200035630	3.30725	0.878408	3.37546	-0.00549272	1.23192	1.28866	-0.667814	2.26562	SNRNP40	ENSBTAG00000016817
BovineHD0200036404	-1.89871	-0.352431	-0.353435	-0.576735	-2.02591	-1.2823	-1.12694	-1.89164	SNHG12	ENSBTAG00000048228
BovineHD0200036418	-2.07409	-0.897098	-0.812307	-1.36769	-1.68212	-1.543	-0.730422	-1.89888	SNORA73	ENSBTAG00000045668
BovineHD0200037254	-2.86983	-2.15998	-3.01905	-1.23586	-2.1446	-1.58539	-1.71127	0.212327	TMEM50A	ENSBTAG00000001296
ARS-BFGL-NGS-112511	-1.97489	-2.61654	-0.32819	1.71922	-1.38335	-0.201353	-0.396515	0.00965121	GRHL3	ENSBTAG00000019791
BovineHD0200037616	2.17623	1.21749	1.82509	1.14798	0.540243	2.03472	1.33563	1.8651	MYOM3	ENSBTAG00000014885
BovineHD0200037904	1.32064	0.381801	2.02854	0.697575	1.65756	1.10002	1.29389	0.132704	LACTBL1	ENSBTAG00000030413
BovineHD0200038188	2.8828	0.915787	2.16962	1.85654	1.48157	0.989809	-0.292169	-0.229216	CDC42	ENSBTAG00000001700
BovineHD0200038350	-1.60863	-1.57526	-1.24593	0.538286	-1.3547	-0.695197	0.292169	-0.562183	ALPL	ENSBTAG00000008951
BovineHD0200038576	2.83801	1.97575	1.81173	1.75218	0.245565	1.43914	0.229561	-0.6973	CDA	ENSBTAG00000006136
ARS-BFGL-NGS-115355	-1.80746	-2.79809	-1.30682	-0.483359	-1.85401	-0.105975	1.3565	-1.3198	CAPZB	ENSBTAG00000004554
BovineHD0300002561	2.14358	0.146846	-0.105437	1.40614	-0.368347	-0.275536	0.626076	1.56591	FCRLB	ENSBTAG00000014580
BovineHD0300002774	-1.63542	-1.11336	-1.18505	-0.159289	-0.679396	-0.94318	-1.54432	-1.82167	PVRL4	ENSBTAG00000017877
BovineHD0300002800	-1.67811	-0.608745	-1.15683	0.576735	-0.826735	-1.18692	-2.21214	-1.50318	F11R	ENSBTAG00000017846
BovineHD0300003058	2.22604	1.22016	1.16277	1.1315	-0.241472	0.693078	2.21214	3.69641	VANGL2	ENSBTAG00000006560
BovineHD0300003374	1.28757	0.160196	-0.193053	1.54345	1.06411	1.28442	0.730422	0.830004	Uncharacterized_Protein	ENSBTAG00000046656
BovineHD0300003532	-1.50314	-0.501948	-2.98044	1.27431	0.41746	0.438737	-1.23128	-2.24391	CADM3	ENSBTAG00000003217
BovineHD0300004513	1.50691	0.0293693	1.87261	-1.15896	0.879941	0.707915	0.333907	1.68655	ARHGEF11	ENSBTAG00000012361
BovineHD0300005551	1.23315	1.36167	0.971205	0.274636	0.847199	-0.502323	1.46084	0.791399	PGLYRP3	ENSBTAG00000021443
BovineHD0300005936	-1.51486	-0.237624	-1.4672	0.801937	-1.56752	-2.66634	-0.730422	-0.323316	FLG2	ENSBTAG00000011756
BovineHD0300007323	2.48556	1.00923	4.63475	-3.03198	-0.20873	0.411184	-1.50258	-0.243693	NOTCH2	ENSBTAG00000007909
BovineHD0300008498	-3.29553	-1.18278	-0.64747	-3.4714	-2.19371	-0.837204	0.667814	0.103751	IGSF3	ENSBTAG00000004849
BovineHD0300008863	-2.216	-1.62599	-1.15683	-1.40064	-2.95496	-3.06904	-1.3565	-1.71068	VANGL1	ENSBTAG00000005788
BovineHD0300009564	3.11721	1.66871	2.94628	-0.62617	-2.59071	0.565908	0.166954	1.71309	LRIG2	ENSBTAG00000008525
BovineHD0300010395	2.05107	0.934477	1.24296	1.45008	1.1828	0.118692	0.584338	1.40666	SLC6A17	ENSBTAG00000001981
BovineHD0300010694	1.41231	-0.181556	0.221268	1.02165	2.09139	1.76555	-1.10607	-0.330554	SARS	ENSBTAG00000012962
BovineHD0300012637	1.41357	0.718212	-0.415806	0.917284	1.65756	-0.822368	0.104346	1.55385	OLFM3	ENSBTAG00000000845
BovineHD0300013632	-1.78401	-2.25342	-0.178203	0.285621	-0.184174	-1.62354	0.208692	0.103751	Uncharacterized_Protein	ENSBTAG00000004591
BovineHD0300013711	1.62411	1.52186	1.3187	0.560257	0.638469	1.71892	0.959983	-0.238867	SNX7	ENSBTAG00000031461
BovineHD0300013968	1.39892	1.76483	1.57264	0.0329563	0.302863	-0.228906	-0.396515	0.214739	DPYD	ENSBTAG00000031358
BovineHD0300015085	1.90038	2.26143	1.30533	1.64781	-0.421553	1.18904	-0.313038	0.535642	ABCA4	ENSBTAG00000018010
BovineHD0300016384	-1.35999	-0.80632	-1.4182	-1.53247	-0.331513	-1.05127	0.584338	0.267821	GBP6	ENSBTAG00000038576
BovineHD0300016427	-1.48766	-1.25754	-0.980115	-1.77415	-1.07639	-1.43914	-1.00172	0.427066	GBP5	ENSBTAG00000015060
BovineHD0300019990	-1.8489	-2.63522	-0.173748	0.637155	-0.507501	-1.42643	-1.56519	1.4887	AK5	ENSBTAG00000017411
BovineHD0300020808	2.62161	1.63667	1.41077	3.10888	1.58389	3.36365	0.77216	0.569422	TNNI3K	ENSBTAG00000000965
BovineHD0300022392	-1.58226	-2.26143	0.377196	-0.900805	-0.572985	-1.58539	-0.626076	-0.359508	Uncharacterized_Protein	ENSBTAG00000044389
BovineHD0300022750	2.13772	1.30026	2.02112	2.0378	0.0941332	0.112334	0.0834768	0.624916	TCTEX1D1	ENSBTAG00000011097
BovineHD0300022807	1.53161	1.13472	1.80876	1.06559	1.59617	0.226787	-0.563468	0.31849	SGIP1	ENSBTAG00000011091
Hapmap43465-BTA-111846	2.0021	1.90366	2.54236	0.422939	0.671211	0.402706	0.897376	0.91204	C3H1orf87	ENSBTAG00000009481
BovineHD0300027065	-2.06405	-0.659474	-2.20674	-3.53182	0.270121	0.608298	-0.563468	1.17504	SCP2	ENSBTAG00000003746
BovineHD0300027509	-1.57054	-1.33497	-1.47017	-1.3567	1.01091	-0.392108	-0.52173	0.743143	C3H1orf185	ENSBTAG00000009674
BovineHD0300027609	-2.03182	-1.47113	-2.08052	-2.70791	-0.425646	0.392108	0.333907	0.71419	FAF1	ENSBTAG00000014482
BovineHD0300036345	2.10758	1.00657	2.17556	0.587721	0.482944	1.40735	1.14781	0.813115	Uncharacterized_Protein	ENSBTAG00000023986
BovineHD0300030437	-1.40185	0.101457	-1.96171	-1.08756	-0.703953	-0.016956	-0.79303	-0.65387	RIMS3	ENSBTAG00000018726
BovineHD0300030825	-1.8489	-0.918457	-0.619254	-0.488852	0.126875	-0.131409	-2.713	-1.87716	MACF1	ENSBTAG00000021024
BovineHD0300031673	-1.53328	-0.149516	-1.041	-1.47205	0.0572985	-2.16189	-0.292169	-0.472909	LSM10	ENSBTAG00000024096
BovineHD0300031699	-2.07158	-0.333742	-0.994965	-1.57641	-0.957703	-1.5536	-1.16868	-1.10506	STK40	ENSBTAG00000015969
BovineHD0300032481	1.34492	-0.0694183	0.643015	-1.18093	0.470666	0.801173	0.980852	1.28602	CSMD2	ENSBTAG00000005784
BovineHD0300033052	1.46338	0.184225	2.15625	0.18126	-0.11869	-0.0423901	0.187823	1.61658	SPP2	ENSBTAG00000002030
BovineHD0300033581	-1.31645	-0.608745	-0.589554	-0.274636	-2.00954	-0.517159	0.0626076	1.52248	Uncharacterized_Protein	ENSBTAG00000016504
BovineHD0300033892	-2.57431	-1.90099	-0.824187	-0.428432	-1.16643	-0.852041	-2.75473	0.808289	CXCR7	ENSBTAG00000018424
BovineHD4100002561	1.54416	0.491268	2.14586	-0.225201	1.15006	1.4561	-1.02259	0.446369	HDAC4	ENSBTAG00000017764
BovineHD0300035318	-2.07451	-0.961176	-2.50078	0.664619	-1.21555	-0.809651	-0.939114	-1.71068	PPP1R7	ENSBTAG00000000789
BovineHD0300035428	-2.63584	-1.43108	-1.82806	-0.0878835	-1.47339	0.205592	-0.626076	-0.902388	D2HGDH	ENSBTAG00000002847
BovineHD0400003055	1.7476	1.28691	1.19247	0.906298	0.147339	1.51121	0.354776	1.1123	CDK6	ENSBTAG00000044023
BovineHD0400003193	1.69611	1.41773	1.27266	-0.637155	-1.58389	0.807531	-1.6278	-0.540468	CCDC132	ENSBTAG00000014255
BovineHD0400003334	-1.6869	-1.2255	-1.53254	-0.357027	0.298771	-1.38828	1.0852	0.451194	GNGT1	ENSBTAG00000002674
BovineHD0400003871	-1.60193	-0.440539	-0.598464	-1.76865	-1.80899	0.292492	-0.333907	0.62009	DYNC1I1	ENSBTAG00000027134
BovineHD0400006702	-2.45459	-0.854379	-1.53997	-0.433925	-0.139153	-2.07499	-0.438253	-1.06887	DGKB	ENSBTAG00000021905
BovineHD0400008714	-1.89536	0.0373791	-0.69796	-0.197738	0.896312	-1.73164	1.85736	1.29568	DNAH11	ENSBTAG00000013078
BovineHD0400015520	-2.71662	-1.0119	-1.46126	-3.3176	-2.56206	-0.402706	1.98257	-1.4139	DOCK4	ENSBTAG00000021182
BovineHD0400015615	-1.55086	-1.49516	-1.34989	-0.362519	-0.622098	-0.309448	-1.27302	0.0989249	IMMP2L	ENSBTAG00000004398
BovineHD0400016527	-1.41315	-0.38447	-1.56818	-0.510823	-0.212823	0.0148365	2.4417	1.34152	ELMO1	ENSBTAG00000003490
BovineHD0400016894	3.0607	1.51919	1.88301	0.598706	2.3697	0.94318	-0.375646	-0.359508	SEPT7	ENSBTAG00000001182
BovineHD0400017589	-1.23943	-1.28958	-0.539063	0.576735	-1.412	-1.011	-0.459122	-0.349856	FKBP9	ENSBTAG00000016707
BovineHD0400017918	1.60486	1.88497	0.852403	0.543779	1.64528	0.606178	1.00172	0.0723841	CCDC129	ENSBTAG00000009254
BovineHD0400035474	-2.67477	-1.98376	-2.35079	-0.400968	-0.708045	-2.24244	-0.77216	-1.32945	PLEKHA8	ENSBTAG00000000521
BovineHD0400018320	2.84471	0.333742	4.48625	-0.0933762	0.196452	2.46498	-0.438253	0.342618	FKBP14	ENSBTAG00000007870
BovineHD0400018332	2.00838	1.99978	1.06031	-0.302099	2.13232	1.13605	-0.187823	-0.168896	SCRN1	ENSBTAG00000016223
BovineHD0400018486	-1.76811	-0.339082	-2.33742	-0.785458	-0.135061	0.0275536	1.87823	0.458433	CHN2	ENSBTAG00000020931
BovineHD0400018721	-1.90959	-1.56191	-0.770727	-0.0823907	-0.638469	-1.47306	-0.396515	-0.586311	Uncharacterized_Protein	ENSBTAG00000046308
BovineHD0400018877	-2.17832	-1.43375	-1.67362	0.153796	-1.78035	-0.337001	0.146084	0.586311	JAZF1	ENSBTAG00000019024
BovineHD0400019110	3.34492	0.0533987	2.38792	0.175767	0.736694	0.220428	-2.81734	0.451194	SKAP2	ENSBTAG00000005650
BovineHD0400019246	-1.76141	-0.632774	-1.75678	0	-0.740787	-0.559549	2.02431	0.357095	SNX10	ENSBTAG00000001822
BovineHD0400036102	-1.37003	-0.867728	-0.470752	0.148303	-0.0736694	-1.39887	-0.834768	-1.38736	STEAP2	ENSBTAG00000003506
BovineHD0400021249	-1.97196	-1.75148	-2.29881	-0.109854	-1.82127	-3.05209	-0.229561	-1.67207	ADCY1	ENSBTAG00000009520
BTB-01257559	-1.21348	-1.84492	-1.38107	0.0549272	-0.266029	-0.667644	-0.229561	0.484973	KCND2	ENSBTAG00000032077
BovineHD0400023942	-2.05191	0.144176	-1.93498	-1.60937	-0.335605	-0.737588	-0.0417384	0.468084	CPED1	ENSBTAG00000002938
BovineHD0400024265	-1.80118	-0.39782	-1.22069	0.95024	1.70258	-0.184397	-1.66954	-0.533229	CADPS2	ENSBTAG00000005110
BovineHD0400026577	-3.05149	-2.11459	-2.11764	-0.834893	-2.50476	-3.85538	-1.10607	-1.08817	SNORA13	ENSBTAG00000042721
BovineHD0400027204	1.55044	0.437869	1.45829	-0.346041	1.3547	0.103856	0	-0.0772097	CHCHD3	ENSBTAG00000024723
BovineHD0400028527	-1.96819	-1.96507	-0.991995	-1.08207	-3.45019	-1.58327	0.0626076	-1.51524	PTN	ENSBTAG00000002317
BovineHD0400030763	1.93973	1.67138	1.23702	0.153796	2.93859	2.41624	1.46084	1.6962	Uncharacterized_Protein	ENSBTAG00000046020
ARS-BFGL-NGS-83291	-1.63374	-0.38981	-0.516788	-1.07108	-0.589356	-1.18056	-1.9617	-0.629742	PAXIP1	ENSBTAG00000017505
BovineHD0500000375	1.71871	0.4085	0.619254	-1.63134	1.64938	0.627373	1.29389	1.32704	TPH2	ENSBTAG00000020792
BovineHD0500001685	1.7928	2.04784	1.05437	-0.439417	2.00954	1.19964	1.33563	0.337792	CSRP2	ENSBTAG00000013406
BovineHD0500004358	1.95354	-0.453889	1.34098	2.06526	1.44883	2.00293	1.18954	-0.354682	TSPAN19	ENSBTAG00000047203
BovineHD0500007867	-1.43073	-0.889088	-1.06625	-1.52698	-0.175988	0.178038	-1.41911	-0.528404	IGFBP6	ENSBTAG00000021467
BovineHD0500007869	-2.06698	-1.83157	-1.45384	-1.7357	0.683489	-0.12929	-0.813899	0.282298	SPRYD3	ENSBTAG00000021464
BovineHD0500008130	2.28715	0.905108	-0.365315	-0.208723	1.36698	-0.0360316	2.29561	1.92542	KRT86	ENSBTAG00000013720
BovineHD0500008200	-1.66388	-2.0959	-1.66471	-0.818415	1.25647	0.917745	0.187823	1.80719	NR4A1	ENSBTAG00000000507
ARS-USMARC-675	1.96736	1.41773	0.828642	-0.0219709	1.79262	0.604059	1.94084	1.3198	ADCY6	ENSBTAG00000005464
BovineHD0500009845	2.21558	2.03716	2.34634	3.38901	2.05456	1.41371	0	1.84579	Uncharacterized_Protein	ENSBTAG00000046501
BovineHD0500035909	-1.60946	-1.27356	-0.586584	-1.26882	-0.20873	-0.890192	-1.29389	-0.77451	MUC19	ENSBTAG00000037783
BovineHD0500011665	-5.26958	-1.78352	-1.36325	-0.159289	-2.69712	-2.77867	-2.33735	-2.83263	LRRK2	ENSBTAG00000016260
BovineHD0500011736	-1.71913	-1.36701	-0.558368	-2.59805	-0.802178	-1.45398	0.459122	-0.779335	SLC2A13	ENSBTAG00000043962
BovineHD0500012413	1.36124	1.42307	0.775182	0.247172	-0.106411	-0.226787	2.1704	0.842068	KCNMB4	ENSBTAG00000003749
BovineHD0500012807	-3.12349	-2.16532	-1.1999	-4.27333	-1.05593	-1.16361	1.00172	-0.846894	LYZ2	ENSBTAG00000026088
BovineHD0500014022	1.79155	0.493938	0.724691	2.04329	1.06821	1.50485	0.479992	1.08817	MSRB3	ENSBTAG00000044017
BovineHD4100003674	2.58937	0.467238	2.875	0.571242	1.35061	-0.688839	-2.7756	1.5828	PPM1H	ENSBTAG00000011857
BovineHD0500014975	2.50775	1.86094	1.41968	-1.36219	2.43928	0.587103	2.21214	4.05351	FAM19A2	ENSBTAG00000047818
BovineHD0500015422	1.57598	2.26677	1.37662	1.18093	0.900404	0.453574	0.333907	0.533229	SLC16A7	ENSBTAG00000021287
BovineHD0500017693	1.42487	-0.325732	0.179688	-0.900805	1.03137	1.6956	1.48171	1.00373	ANKS1B	ENSBTAG00000030994
BovineHD0500018288	2.87276	0.600735	0.141077	2.57059	-1.27694	-2.38444	1.6278	2.18117	ANO4	ENSBTAG00000004145
BovineHD0500020468	1.42989	0.101457	-0.00594009	-0.164781	2.00954	1.38192	0.396515	-0.110989	LARGE	ENSBTAG00000021953
BovineHD0500021674	1.3378	0.448549	1.48502	-0.900805	0.00409275	1.59387	0.897376	1.29085	C1QTNF6	ENSBTAG00000008074
BovineHD0500022060	1.29594	-0.213595	-0.157412	-0.258158	1.67803	1.59175	0.125215	0.0410177	FGD4	ENSBTAG00000005453
BovineHD0500022836	1.97363	1.73546	0.738056	-0.274636	1.70258	0.55531	0.667814	0.130291	OVCH1	ENSBTAG00000005365
BovineHD0500023300	-1.95689	-0.266993	-1.66471	0.532793	0.0450202	-2.17673	-0.292169	-0.323316	MRPS35	ENSBTAG00000006369
BovineHD0500024126	1.58351	2.60319	0.36383	-0.38449	2.90176	0.894431	0.229561	0.482561	CASC1	ENSBTAG00000002972
BovineHD0500024594	-2.26916	-0.256314	-1.75678	-0.076898	0.016371	-0.972853	-0.438253	-1.91818	SOX5	ENSBTAG00000022360
BovineHD0500025074	1.7455	0.323062	1.79242	1.42811	0.499315	-0.142007	0.417384	1.14849	ST8SIA1	ENSBTAG00000000593
BovineHD0500025161	-2.24739	-0.600735	-1.85034	-2.55961	-0.0122782	-0.977092	-1.31476	-2.11844	ABCC9	ENSBTAG00000019294
BovineHD0500025263	2.16158	1.0386	1.58749	-1.06009	0.618005	1.92239	0.688684	0.750382	C5H12orf39	ENSBTAG00000000380
BovineHD0500025283	-2.5358	-0.165536	-1.76569	0.38449	-0.413367	-2.13858	-0.52173	-0.996488	RECQL	ENSBTAG00000021083
BovineHD0500026658	-1.51696	-1.20948	-1.66025	-1.40064	-0.769436	-0.612537	0.104346	1.02544	MGST1	ENSBTAG00000008541
BovineHD0500026718	-1.40059	-1.5539	-0.0475207	-1.53796	0.278307	-0.64221	0.855637	0.24128	SLC15A5	ENSBTAG00000009444
BovineHD0500029792	2.59189	0.627434	2.21417	2.86171	1.20736	0.792695	2.02431	3.75191	ING4	ENSBTAG00000017064
BovineHD0500030758	2.1779	1.8289	1.43305	0.208723	-0.53615	1.00676	0.0834768	0.699713	TSPAN11	ENSBTAG00000020699
BovineHD0500030781	-1.65928	-0.347091	-0.063856	1.57092	0.454295	-0.483247	-0.855637	-1.68414	TSPAN9	ENSBTAG00000013759
BovineHD0500031773	3.27502	0.755591	2.69383	0.340548	2.64801	1.33317	1.39824	2.18841	EIF3L	ENSBTAG00000010790
ARS-BFGL-NGS-30168	4.144	7.06731	2.07309	-0.681097	2.42291	3.49506	1.37737	1.28844	SYNGR1	ENSBTAG00000005765
BovineHD0500032186	1.80871	2.58183	0.714296	1.46106	-0.221008	0.360316	-1.33563	-0.825179	MAP3K7IP1	ENSBTAG00000019828
BovineHD0500032228	1.45417	1.38837	1.73451	-0.0823907	1.03137	-0.0699436	1.31476	1.01338	CACNA1I	ENSBTAG00000045610
BovineHD0500033147	-1.37213	-0.704863	-1.60531	0.148303	-0.135061	-1.75495	-1.10607	-0.68041	SCUBE1	ENSBTAG00000011275
ARS-BFGL-NGS-90520	-1.71369	-1.634	-1.77757	-1.53796	-0.290585	-0.792695	-0.354776	-0.595962	MGC148449	ENSBTAG00000008057
BovineHD0500034296	1.60905	-0.427189	1.32761	1.1315	1.81309	1.63838	0.77216	0.641806	TBC1D22A	ENSBTAG00000012291
BovineHD0600001847	-1.98535	-1.26288	-1.57115	-1.73021	-0.466573	-0.905028	-0.166954	0.933755	NDST3	ENSBTAG00000007316
BovineHD0600003474	-1.46631	-1.05195	0.568764	-1.23037	-0.924961	-0.421781	-1.33563	-0.282298	ANK2	ENSBTAG00000002392
BovineHD0600004359	3.79239	2.61654	1.97062	2.44975	1.98089	2.52645	3.29733	4.79424	ENPEP	ENSBTAG00000008332
BovineHD0600005571	2.1126	1.36701	1.78945	0.362519	0.753065	0.0254341	1.69041	1.06163	TBCK	ENSBTAG00000004227
BovineHD0600005761	1.32399	0.79831	-0.510848	1.77415	-0.785807	1.55996	0.855637	-0.0024128	Uncharacterized_Protein	ENSBTAG00000008797
BovineHD0600005844	-1.65132	0.160196	-0.0564308	-1.32374	1.53887	1.69984	-1.06433	-0.9989	PPA2	ENSBTAG00000002428
BovineHD0600006357	3.04982	1.48982	1.12862	2.27398	0.221008	0.862638	1.06433	1.8096	BDH2	ENSBTAG00000002526
BovineHD0600006602	1.9075	1.25487	0.770727	1.8126	0.53615	0.131409	1.23128	1.33669	SLC39A8	ENSBTAG00000005668
BovineHD0600008830	-2.03684	-0.339082	-1.73599	0.126332	-0.728509	-1.2929	-0.959983	-1.38012	PDLIM5	ENSBTAG00000012818
BovineHD0600009795	-1.689	-2.17333	-0.809337	0.329563	-1.96452	-0.890192	-0.313038	0.0530817	FAM190A	ENSBTAG00000019808
BovineHD0600011792	-2.06907	0.899768	-2.51117	0.126332	-2.27147	-0.561669	-0.667814	-0.518753	GPR125	ENSBTAG00000004653
BovineHD0600012730	-2.32525	-1.32963	-2.33891	0.12084	-2.38198	0.421781	0.667814	0.745556	SLC34A2	ENSBTAG00000001545
BovineHD0600012802	2.67811	1.03059	1.08555	1.09305	1.36698	0.451454	0.459122	0.844481	SEL1L3	ENSBTAG00000002299
BovineHD0600016735	3.2612	3.68184	1.72263	2.28497	-1.01909	1.59811	-0.77216	0.887912	RHOH	ENSBTAG00000013451
BovineHD0600018876	-1.59398	-1.16142	-1.98696	-1.04362	-1.08049	-0.209831	-0.146084	-2.26803	TXK	ENSBTAG00000005055
BovineHD0600019237	1.71704	0.603405	0.883588	1.60937	0.957703	0.440857	1.00172	1.6021	SPATA18	ENSBTAG00000018106
BovineHD0600019416	-3.55087	-2.84882	-0.65935	0.12084	-2.28785	-1.32045	-0.667814	-0.564596	RASL11B	ENSBTAG00000020647
BovineHD0600019646	1.56886	1.1721	0.874678	0.461388	1.20327	2.54341	1.43997	0.154419	LNX1	ENSBTAG00000020658
BovineHD0600022553	1.86899	0.40316	0.138107	-1.0546	1.06821	1.72104	1.21041	1.47905	TECRL	ENSBTAG00000024826
Hapmap50102-BTA-77074	-3.35915	-2.35221	0.387591	-2.37835	-1.17871	-1.52392	-0.104346	-2.34766	TMPRSS11F	ENSBTAG00000004412
BovineHD0600023635	-2.44705	-1.67405	-0.714296	-2.58707	2.32059	0.623134	0.438253	-0.885499	Uncharacterized_Protein	ENSBTAG00000039362
Hapmap33631-BTC-043555	-1.6036	-0.0907778	0.0727661	1.15896	-0.204637	-1.46882	-0.0417384	-0.784161	ODAM	ENSBTAG00000006810
BovineHD0600023933	2.95689	2.02381	0.377196	1.41163	4.92767	2.57096	1.12694	0.950644	Uncharacterized_Protein	ENSBTAG00000027531
BovineHD0600024291	-2.24864	-0.81433	0.279184	-0.747009	-2.90994	-2.35901	-1.21041	-1.30774	GC	ENSBTAG00000013718
BovineHD0600026986	1.74592	1.0119	2.02557	0.0659126	-1.06821	-0.103856	0.959983	2.50932	C6H4orf22	ENSBTAG00000035776
BovineHD0600027723	-1.64421	-1.25754	0.237604	-1.75218	-0.736694	0.182277	-1.8991	-0.470497	SCD5	ENSBTAG00000022449
BovineHD4100005517	2.4052	3.05707	2.34337	0.730531	0.376533	1.49001	0.959983	0.627329	MAPK10	ENSBTAG00000020048
BovineHD0600028940	-1.94726	0.0881078	-1.03952	-2.53214	0.0613912	0.012717	-2.10779	-0.540468	AFF1	ENSBTAG00000018488
BovineHD0700000340	-1.49854	0.440539	-1.42265	-0.763488	-1.13369	-0.803292	-0.479992	-1.39701	C7H5orf45	ENSBTAG00000015602
BovineHD0700000921	-2.45919	-1.08933	-1.65431	0.56575	-2.63573	-1.28866	-0.292169	-0.0796225	SNAP47	ENSBTAG00000004188
BovineHD0700004008	-1.31227	-1.18278	-1.33503	-1.38966	0.974074	-0.239504	-0.333907	-0.217152	OR7D2	ENSBTAG00000035396
BovineHD0700004364	-1.98912	-0.339082	-1.87707	-1.79063	-0.875848	-0.440857	-0.584338	-0.569422	Uncharacterized_Protein	ENSBTAG00000015557
BovineHD0700005299	2.37883	1.66871	2.61958	0.670111	0.597541	0.326404	-3.0469	-2.07742	C3	ENSBTAG00000017280
BovineHD0700007513	-2.55254	-2.50173	-0.270274	-0.906298	-2.90176	1.17844	0	1.4887	SLC12A2	ENSBTAG00000009637
BovineHD0700009457	-3.01801	-0.81433	-2.11319	-0.521808	-0.249658	0.328523	0.292169	-2.11362	ZNF474	ENSBTAG00000019881
BovineHD0700010407	2.09921	-0.272333	1.70926	1.71373	0.376533	0.517159	0.876506	1.42355	DTWD2	ENSBTAG00000002143
BovineHD0700011337	-2.55505	-0.0480588	-0.0341555	0.186752	-1.16643	0.411184	2.52517	-2.32112	COMMD10	ENSBTAG00000019071
BovineHD0700012124	1.79657	0.979866	1.73005	1.00517	1.12551	0.112334	0.0417384	0.509101	Uncharacterized_Protein	ENSBTAG00000047082
BovineHD0700013771	1.48012	0.256314	1.62461	-1.04362	1.68621	1.24839	0.104346	0.723841	UBE2B	ENSBTAG00000010982
BovineHD0700013844	-1.73337	0.0934477	-1.17911	0.659126	-1.20327	0.156843	-0.709553	-1.88199	DDX46	ENSBTAG00000021520
BovineHD0700014966	-1.83131	-0.170876	-1.54294	0.0714053	-1.72714	-1.06611	-0.166954	-1.26431	HSPA9	ENSBTAG00000011419
BovineHD0700017325	2.45668	0.221605	3.06657	1.36219	2.57843	0.345479	0.0208692	0.77451	STK32A	ENSBTAG00000000626
BovineHD0700017629	-1.31436	-2.25609	-1.32315	0.313085	-0.839013	-0.724871	-0.333907	-0.598375	SPINK5	ENSBTAG00000019140
BovineHD0700017862	3.13772	-0.0160196	5.02383	0.939254	1.73123	4.36618	1.21041	2.20048	HTR4	ENSBTAG00000010837
BovineHD0700018101	1.81541	-0.899768	0.522728	-0.521808	-2.34514	-2.02201	-1.52345	-1.28844	PCYOX1L	ENSBTAG00000019951
BovineHD0700018633	4.03643	0.555346	2.76957	1.09854	1.84583	0.500203	1.50258	-0.337792	TNIP1	ENSBTAG00000012671
BovineHD0700021019	3.36669	1.6607	4.30805	-2.49919	-0.560706	-0.871116	1.52345	0.484973	ADAM19	ENSBTAG00000003836
BovineHD0700024069	3.2319	3.47625	0.960809	0.357027	0.646654	0.479008	2.46257	0.448781	ODZ2	ENSBTAG00000025071
BovineHD0700024170	-2.06447	-1.92769	-1.05882	-0.24168	-0.0572985	1.25899	0.77216	1.45009	WWC1	ENSBTAG00000013880
BovineHD4100006355	1.79657	0.611415	1.89043	-1.10953	0.41746	0.311567	0.229561	0.0796225	ERAP2	ENSBTAG00000039275
BovineHD0800002503	-1.48556	-1.13472	0.106922	-1.71373	-0.347884	-1.18268	-1.31476	-0.977185	TDH	ENSBTAG00000000011
BovineHD0800002833	-1.30683	-1.16676	-0.259879	-1.26882	-0.00818549	-2.09195	0.25043	0.588724	MSRA	ENSBTAG00000021632
BovineHD0800002987	2.15028	1.99711	1.1702	0.582228	0.487037	1.75283	0.166954	0.0506689	KIF13B	ENSBTAG00000017232
BovineHD0800003292	2.84053	3.16921	1.28603	2.25751	3.84309	1.63202	1.54432	1.58039	ZNF395	ENSBTAG00000000536
BovineHD0800003408	-2.80704	-3.60174	-1.289	0.197738	-4.457	0.205592	-1.00172	0.221978	ELP3	ENSBTAG00000002730
BovineHD0800003513	2.10047	2.4243	0.684595	-0.0164781	0.847199	2.37808	0.584338	-0.487386	SCARA5	ENSBTAG00000019636
BovineHD0800007024	-1.33989	-0.846369	-1.33949	-0.329563	-0.290585	-1.65533	0.166954	0.289536	FOCAD	ENSBTAG00000038181
BovineHD0800007519	1.44077	1.0386	1.03803	0.0219709	1.44065	1.68289	0.333907	-0.407764	ACER2	ENSBTAG00000010821
BovineHD0800011757	-1.33906	-1.07064	-2.25278	-0.70856	0.0245565	-0.0317926	-1.9617	-1.09541	JAK2	ENSBTAG00000012047
BovineHD0800013119	-1.74048	-1.35366	-0.00148502	-1.23586	-2.06274	-0.64009	-2.58778	-1.22329	DMRT1	ENSBTAG00000033352
BovineHD0800013252	2.26874	3.23329	1.24148	2.74636	0.855384	-0.595581	1.27302	0.0168896	DOCK8	ENSBTAG00000002190
BovineHD0800013578	1.66011	1.62332	-0.472237	1.15347	0.65484	0.633732	-0.125215	0.571834	FXN	ENSBTAG00000001306
BovineHD0800013849	2.26204	-0.328402	2.16665	0.038449	0.364255	-2.86133	1.12694	0.827591	C8H9orf135	ENSBTAG00000033396
BovineHD0800014715	2.31353	0.699523	0.34898	0.0659126	1.66166	0.00423901	1.52345	1.06887	TMC1	ENSBTAG00000018778
BovineHD0800015255	-1.21139	-0.443209	0.772212	-0.219709	-1.28103	-1.63202	-0.354776	-1.10024	RORB	ENSBTAG00000021699
BovineHD0800018180	2.05693	0.776951	-0.063856	1.91147	0.331513	0.394228	0.876506	1.98574	CLTA	ENSBTAG00000001137
BovineHD0800018475	-3.08121	-0.248304	-0.942989	-0.197738	-2.56615	-2.4671	0.0208692	-1.02544	ZCCHC7	ENSBTAG00000025859
BovineHD0800019033	-1.68397	-0.240294	-1.15386	-0.0494344	-1.9195	-1.65533	-0.417384	-1.45251	NANS	ENSBTAG00000019023
BovineHD0800019569	-1.23776	-0.344421	-0.509363	-0.697575	-1.76397	-1.90755	-0.208692	0.0747969	NR4A3	ENSBTAG00000001864
Hapmap23103-BTA-62512	1.32985	-0.157526	-0.0252454	0.538286	1.28103	1.87152	-0.52173	-0.229216	STX17	ENSBTAG00000008016
BovineHD0800019655	1.32315	0.112137	-0.123257	-0.0109854	2.38607	2.66634	-0.208692	0.43913	INVS	ENSBTAG00000009806
BovineHD0800020339	-2.17958	-1.67405	-0.519758	-0.0714053	-0.867662	-0.423901	-0.918245	-1.64071	ATP6V1B2	ENSBTAG00000018646
BovineHD0800021075	-1.51821	-1.96774	-1.51621	0.598706	-0.773529	-0.453574	-1.54432	-0.205088	BMP1	ENSBTAG00000000917
BovineHD0800021083	1.80118	2.57649	1.20287	-0.0439417	1.53887	1.23143	1.12694	-0.0699713	PHYHIP	ENSBTAG00000015757
BovineHD0800021145	-1.82462	-0.638114	-0.847948	-1.01066	-1.47748	-3.03513	0.396515	0.270234	PPP3CC	ENSBTAG00000020133
BovineHD0800021437	-2.93973	-1.22283	-1.04991	-1.26882	-2.62345	-0.235265	-0.0417384	-0.719015	LOXL2	ENSBTAG00000006214
BovineHD0800022801	-1.92131	-1.75949	-0.292549	-0.0933762	-1.42428	-1.58539	0.479992	-0.480148	GULO	ENSBTAG00000026748
BovineHD0800023250	-1.75513	-2.11459	-0.415806	-0.95024	-1.16234	-1.348	-1.33563	0.940993	RASEF	ENSBTAG00000021751
BovineHD0800025225	-1.55505	-0.942487	-0.347495	-0.0604199	-1.33424	-1.05127	-0.229561	1.69379	ZNF782	ENSBTAG00000008836
BovineHD0800025317	-1.6036	-1.22016	-1.46126	-0.368012	-1.37516	-1.348	0.333907	0.207501	IARS	ENSBTAG00000000974
BovineHD0800025588	1.54668	0.82234	0.867253	-0.741517	1.3547	1.54724	0.354776	0.487386	FAM120A	ENSBTAG00000008696
BovineHD0800025904	-2.24697	-1.54055	-0.963779	0.878835	-1.49385	-0.459932	-1.75301	-2.26562	ROR2	ENSBTAG00000005092
BovineHD0800030260	-1.84471	-0.192235	-2.07309	0.258158	-0.879941	-2.99698	0.375646	-0.0820353	MUSK	ENSBTAG00000002744
BovineHD0800030522	-2.22479	-0.763601	-0.962294	-0.68659	-2.12004	-1.74859	0.166954	-0.185786	PTGR1	ENSBTAG00000011027
BovineHD0800031273	-2.88197	0.146846	-2.0627	0.247172	0.184174	0.81177	-0.146084	-2.54792	ZNF618	ENSBTAG00000025659
BovineHD0900002424	1.51905	1.55657	0.595494	-0.521808	0.049113	1.50273	0.25043	0.9989	C9H6orf57	ENSBTAG00000027049
BovineHD0900003895	2.49059	2.68595	2.26317	-0.862356	0.974074	0.546832	1.85736	0.509101	COL12A1	ENSBTAG00000020056
BovineHD0900006303	1.29134	2.21338	1.39741	0.252665	0.826735	0.654927	-0.333907	-0.214739	ME1	ENSBTAG00000005681
BovineHD0900006399	-1.26957	-1.6607	-0.490057	-0.0274636	-1.48976	-0.220428	-0.876506	-0.883086	PRSS35	ENSBTAG00000026708
BovineHD0900007770	3.15488	2.18935	1.61422	1.85105	-0.879941	0.98345	0.813899	0.542881	CLVS2	ENSBTAG00000021099
BovineHD0900010062	-1.78569	-1.16676	-1.78648	0.137318	-1.01091	-1.84609	0.104346	-0.373984	HS3ST5	ENSBTAG00000000188
BovineHD0900010768	-1.43868	-1.5272	-0.862798	-0.351534	-1.46111	-0.332762	0.0834768	0.0868609	C9H6orf225	ENSBTAG00000033429
BovineHD0900011049	-2.25702	-0.995885	-2.40722	1.34572	-1.44474	-1.94359	0.667814	-1.11954	RPF2	ENSBTAG00000016584
Hapmap51338-BTA-87881	1.88196	0.381801	1.66025	-0.714053	-0.20873	-1.59811	-0.980852	-0.511514	ASCC3	ENSBTAG00000020482
BovineHD0900014056	-2.33487	-1.47914	-1.65283	-0.615184	-3.93313	-2.63454	-1.91997	-0.854132	SFRS18	ENSBTAG00000019730
BovineHD0900031482	-3.00796	-3.59106	-1.79094	-1.89499	-1.00272	-2.2064	-0.563468	0.12064	MMS22L	ENSBTAG00000000629
BovineHD0900016980	-2.55756	-1.42574	-1.95874	0.593213	-3.24146	-1.72104	-0.813899	-2.07018	UBE2J1	ENSBTAG00000018436
BovineHD0900018859	4.14735	2.60319	2.21565	1.70274	1.71895	0.644329	2.94256	0.173722	LAMA2	ENSBTAG00000010229
BovineHD0900031539	-1.6103	-1.07331	-0.452932	-1.60387	-0.945425	-0.546832	-1.39824	-0.202675	ARHGAP18	ENSBTAG00000015381
BovineHD0900021738	-1.66472	-0.469908	-0.63559	-1.51599	-0.716231	-1.29714	1.06433	0.0699713	TXLNB	ENSBTAG00000002964
BovineHD0900023038	-1.96652	-0.672823	-3.0146	0.659126	-0.871755	-2.77867	-0.584338	-0.960296	UTRN	ENSBTAG00000009665
BovineHD0900024001	1.55044	1.12404	0.895468	-1.14248	0.663025	1.86728	1.79475	0.219565	STXBP5	ENSBTAG00000021107
BTA-56201-no-rs	-2.70197	-1.51652	-2.46959	-0.175767	-0.311049	-2.27847	-0.834768	0.0892737	PLEKHG1	ENSBTAG00000009679
BovineHD0900026054	2.04437	2.51508	0.782607	-1.08756	2.18143	1.45186	0.500861	1.29326	Uncharacterized_Protein	ENSBTAG00000003489
BovineHD0900027047	3.38887	1.92769	-0.530153	2.52665	0.147339	0.701556	0.229561	2.07742	C9H6ORF35	ENSBTAG00000007201
BovineHD0900027137	-1.52951	-1.19346	-0.623709	-0.313085	-1.23192	-2.0644	-0.2713	-1.45975	ZDHHC14	ENSBTAG00000018464
BovineHD0900027657	2.63542	0.176216	2.11616	0.389983	0.286492	0.309448	2.67126	2.9581	FNDC1	ENSBTAG00000003938
BovineHD4100007765	1.71537	0.162866	0.991995	1.37867	1.08049	0.345479	0.667814	1.91094	SMOC2	ENSBTAG00000013176
BovineHD1000000496	-1.46882	-1.38837	-0.966749	-1.25783	0.0122782	-1.58115	-1.18954	-0.012064	EPB41L4A	ENSBTAG00000014750
BovineHD1000000989	5.09712	1.91701	4.04817	1.3567	3.65073	2.43319	1.29389	1.36565	KCNN2	ENSBTAG00000011076
BovineHD1000001409	-1.77606	-0.867728	-0.876163	-0.38449	-1.09686	-1.35436	1.71127	-0.221978	CDO1	ENSBTAG00000017442
BovineHD1000001445	2.64044	-1.0119	-1.16871	3.10888	1.32196	2.91008	-0.939114	-1.51283	ATG12	ENSBTAG00000017525
BovineHD1000002172	3.94685	3.04372	1.81767	1.83457	0.969981	0.862638	-0.605207	1.14608	POLK	ENSBTAG00000004028
BovineHD1000002348	1.74592	1.43909	0.103952	0.807429	2.50067	0.326404	-0.125215	0.504276	SV2C	ENSBTAG00000017507
BovineHD1000002804	2.09795	1.7675	0.00445507	0.878835	2.06684	3.31702	1.23128	1.25466	PDE8B	ENSBTAG00000020205
BovineHD1000003150	1.25157	1.45511	0.834582	0.285621	1.27694	0.203472	0.0417384	-0.622503	LHFPL2	ENSBTAG00000007374
BovineHD1000004261	1.2658	0.333742	-0.0980115	1.59838	1.05593	-0.139887	-0.688684	-1.64312	MEGF11	ENSBTAG00000034140
BovineHD1000006295	1.66472	-0.469908	1.79985	0.148303	-0.261936	0.6846	0.417384	2.06053	HEXA	ENSBTAG00000012981
BovineHD1000008512	-1.60863	-0.849039	-1.75975	1.13699	0.437924	-1.53028	-0.292169	-1.42597	SLC39A2	ENSBTAG00000000936
BovineHD1000008981	-1.66011	-0.640784	-1.60976	0.56575	-1.78853	0.112334	0.0626076	-0.945819	Uncharacterized_Protein	ENSBTAG00000032781
BovineHD1000010489	-1.80369	-1.87963	-0.983085	1.19192	-1.28512	-2.9991	-0.459122	-1.63829	MEIS2	ENSBTAG00000003172
Hapmap9514-BTA-67200	-2.02093	-2.07454	-2.42653	-0.95024	-1.09276	-0.650688	-0.25043	1.70103	NID2	ENSBTAG00000021945
BovineHD1000013599	-1.35203	0.240294	-0.842008	-1.42261	-0.32742	-0.947419	-2.06605	-1.20399	PLEKHO2	ENSBTAG00000008411
BovineHD1000013702	-1.28422	-1.73813	-1.40929	-0.867849	0.0450202	0.165321	0.354776	0.431892	ZNF609	ENSBTAG00000015808
ARS-BFGL-NGS-107037	2.17874	3.31873	1.63204	1.35121	2.55797	1.31833	1.04346	0.0554945	USP3	ENSBTAG00000008805
Hapmap25794-BTA-125663	1.28841	1.33764	2.7666	-0.483359	0.982259	0.782097	-0.2713	0.692474	MYO1E	ENSBTAG00000021538
BovineHD1000017380	-1.27794	-0.921127	-2.06418	0.455895	-0.671211	-1.48789	-0.479992	-0.530817	GLDN	ENSBTAG00000002576
BovineHD1000018894	-2.65132	-0.664814	0.97863	-1.51599	-1.08867	-0.796934	0.730422	2.0726	DUOXA1	ENSBTAG00000016242
BovineHD1000019452	4.17875	1.24419	3.14379	-0.159289	0.568892	3.37425	2.233	1.95678	DLGAP5	ENSBTAG00000002331
BovineHD1000022931	2.21683	0.106797	2.12507	-0.516315	0.37244	0.457813	-0.375646	2.4128	RAD51B	ENSBTAG00000018971
BovineHD1000023544	2.61909	1.66871	2.64482	0.966718	0.0572985	0.0657046	2.29561	0.0772097	TTC9	ENSBTAG00000045604
BovineHD1000023564	-2.44371	-2.94227	-1.63798	-0.966718	-0.560706	0.417542	-2.14953	-0.308839	MAP3K9	ENSBTAG00000005700
BovineHD1000024063	1.40896	1.65002	0.323735	0.527301	2.05865	0.173799	-0.396515	-0.574247	RGS6	ENSBTAG00000014189
BovineHD1000025143	-2.19841	-0.622095	-0.264334	-1.85654	-0.855384	-1.66805	-0.542599	-0.540468	IFT43	ENSBTAG00000012005
BovineHD1000025371	-3.45501	-3.11581	-0.963779	-3.03747	-1.82946	0.756663	-1.69041	0.902388	VASH1	ENSBTAG00000008735
BovineHD1000026444	-2.02093	0.242964	-0.155927	-1.60937	-1.6371	-0.578625	-0.500861	-3.06426	Uncharacterized_Protein	ENSBTAG00000025324
BovineHD1000029342	1.89996	-0.106797	1.60976	0.258158	1.03956	0.994048	1.46084	1.02303	SPATA7	ENSBTAG00000030456
BovineHD1000029457	-2.82085	-1.26555	-1.69293	-1.46656	-2.30831	-2.80834	-1.8991	-0.209914	TTC8	ENSBTAG00000030432
BovineHD1000029671	-1.75932	-0.79831	-0.767756	0.0439417	-1.93996	-2.47346	0.104346	0.518753	FOXN3	ENSBTAG00000046684
BovineHD1100000737	-2.59565	-2.25876	1.06476	-2.49369	-0.843106	-2.61971	-1.00172	0.282298	Uncharacterized_Protein	ENSBTAG00000017955
BovineHD1100001392	1.23818	1.11069	-0.277699	1.04362	1.34242	0.828726	0.438253	-0.897563	UNC50	ENSBTAG00000014877
BovineHD1100001671	1.32315	1.32162	1.58452	1.24685	1.26057	-0.432379	1.16868	0.825179	AFF3	ENSBTAG00000012449
BovineHD1100002207	-4.12684	-2.55513	-4.22489	1.53796	-3.7244	-2.18945	-1.37737	-1.6962	NPAS2	ENSBTAG00000019697
BovineHD1100002624	1.96066	-0.275003	3.17349	0.230694	2.57843	1.15725	-0.730422	0.677998	IL1RL2	ENSBTAG00000005704
BovineHD1100003267	-2.3872	0.224274	-1.91865	-0.280129	0.151432	-1.24839	4.65383	3.10528	C11H2orf49	ENSBTAG00000012332
BovineHD1100003274	1.79113	1.5005	0.99645	1.46656	1.20736	0.917745	-0.667814	-0.291949	FHL2	ENSBTAG00000001086
BovineHD1100003371	-1.26915	-0.995885	-1.14198	-0.845878	-1.01909	-1.10214	-2.02431	-1.923	NK1R	ENSBTAG00000015575
BovineHD1100003479	-1.93889	-1.66871	-0.243544	-1.93893	-1.92768	-1.06611	-1.77388	-0.984424	C2orf65	ENSBTAG00000006988
BovineHD1100003586	1.88364	0.333742	0.651925	0.747009	0.7899	0.790575	1.46084	1.87475	MOBKL1B	ENSBTAG00000006259
BovineHD1100005136	1.39808	0.720882	-0.0891013	-0.0329563	1.36698	1.348	0.688684	1.0737	RASGRP3	ENSBTAG00000008006
BovineHD1100007493	-1.36585	-1.21482	-0.503423	-0.939254	-1.91131	-0.979211	-1.46084	-0.600788	KCNG3	ENSBTAG00000032623
BovineHD1100008021	-2.03475	0.229614	-2.19486	-1.19192	-1.80081	-0.381511	3.27646	1.28844	CAMKMT	ENSBTAG00000032519
BovineHD4100008671	1.35789	-0.141506	2.03003	1.2798	-0.376533	-0.773619	-1.06433	-0.443956	PRKCE	ENSBTAG00000020614
BovineHD1100008528	-2.44161	-1.08132	-1.07664	-2.24652	-1.65756	0.849921	2.75473	0.308839	EPAS1	ENSBTAG00000003711
BovineHD1100009714	-1.8602	-1.2255	-1.95874	-1.47205	0.221008	1.16997	-0.959983	0.0989249	NRXN1	ENSBTAG00000046199
BovineHD1100010882	-1.86229	-0.886418	-2.13101	0.697575	-1.57161	-0.584983	-3.79819	-0.863783	ACYP2	ENSBTAG00000006852
BovineHD1100011070	1.63835	0.472578	2.19041	-1.40614	-0.311049	0.525637	0.396515	-0.487386	EML6	ENSBTAG00000011101
BovineHD1100011155	1.23567	0.448549	0.484117	-0.637155	1.53478	0.697317	1.75301	0.538055	RTN4	ENSBTAG00000011104
BovineHD1100011931	2.71244	1.37769	1.87113	-0.725039	2.7094	2.97155	-0.959983	1.26672	FANCL	ENSBTAG00000005870
BovineHD1100016035	2.84764	3.23863	1.834	1.49951	4.44063	2.39928	2.62952	1.71792	CTNNA2	ENSBTAG00000031669
BovineHD1100031288	2.20176	1.65002	1.78797	0.499837	-0.0572985	1.12334	0.459122	0.152007	TMSB4X	ENSBTAG00000046117
BovineHD1100018993	1.81666	1.07064	2.19635	-1.45008	1.39972	0.347599	-1.66954	-0.670759	FOV	ENSBTAG00000012949
BovineHD1100019137	2.42529	2.5311	1.18356	-1.58739	1.8622	0.0826607	-1.75301	-0.528404	GFPT1	ENSBTAG00000017626
BovineHD1100019152	1.43156	0.715542	0.289579	-0.455895	1.88676	0.89655	-1.64867	-0.776923	NFU1	ENSBTAG00000000141
BovineHD1100019519	-1.64756	-0.894428	-1.3187	0.450403	-2.07502	-0.960136	2.02431	1.16056	GALNT14	ENSBTAG00000021735
BovineHD1100020295	-1.27459	-1.54856	0.497482	-0.197738	-0.298771	-0.517159	0.438253	1.49835	FAM179A	ENSBTAG00000044021
BovineHD1100020650	2.5944	3.03037	-2.28842	-0.153796	-0.347884	-0.6846	0.2713	-0.265408	EIF2B4	ENSBTAG00000019510
BovineHD1100020909	-1.83299	-2.06119	-2.03597	0.0109854	-0.871755	-0.911387	-0.542599	-0.690062	CCDC164	ENSBTAG00000009649
BovineHD1100021470	2.2386	2.18668	0.372741	0.422939	-0.544335	2.44379	0.77216	1.25224	KLHL29	ENSBTAG00000021969
BovineHD1100022404	-3.13856	-1.0119	0.839038	-4.06461	0.826735	3.43572	-0.479992	0.767271	APOB	ENSBTAG00000008505
BovineHD1100023864	2.37966	0.424519	2.58988	0.175767	-0.728509	-0.241624	-0.626076	2.23908	NBAS	ENSBTAG00000014081
BovineHD1100024957	3.77523	0.547336	-1.5667	3.1638	3.07775	-1.12758	-1.16868	-3.04496	NOL10	ENSBTAG00000002716
BovineHD1100025227	-2.12265	-0.937147	-0.948929	0.538286	-1.94405	0.105975	-2.00344	0.706951	GRHL1	ENSBTAG00000007485
BovineHD1100025315	-1.3558	-1.70609	-0.816762	-0.225201	-1.2442	0.34124	-1.0852	2.06295	ADAM17	ENSBTAG00000001141
ARS-BFGL-NGS-25119	-1.82336	-0.467238	-1.50136	-0.137318	-2.18143	-0.0296731	-0.897376	-0.813115	ASAP2	ENSBTAG00000002329
BovineHD1100027017	-1.62914	-0.253644	-0.717266	-1.24685	-0.646654	-0.773619	-1.3565	-0.205088	TTLL11	ENSBTAG00000012827
BovineHD1100027069	-1.71955	-1.0386	-1.80579	-2.02132	-0.405182	0.12717	-0.751291	-0.95547	NDUFA8	ENSBTAG00000004295
BovineHD1100027258	-1.61323	-0.726222	-0.0950414	-0.845878	1.16234	1.53028	-0.375646	1.59486	Uncharacterized_Protein	ENSBTAG00000038726
BovineHD1100027414	-1.91712	0.905108	0.739541	-1.9609	0.151432	0.305209	-0.939114	1.5828	RABGAP1	ENSBTAG00000039172
BovineHD1100027457	2.4931	-0.760931	-1.33652	2.59805	-0.396996	-0.576505	-0.79303	-1.99539	Uncharacterized_Protein	ENSBTAG00000024604
BovineHD1100027676	1.5224	1.39905	1.55185	0.714053	1.04365	-0.0657046	0.187823	1.63588	LHX2	ENSBTAG00000010990
BovineHD1100027931	1.38803	1.48448	0.531638	-0.12084	-0.0450202	0.0868997	-0.563468	-1.4139	RABEPK	ENSBTAG00000015098
BovineHD1100028699	-1.34952	-1.11336	-1.83846	1.54345	-1.09276	0.00423901	-0.584338	-1.21605	NAIF1	ENSBTAG00000012156
BovineHD1100028747	2.37297	2.8595	2.37604	-1.9609	1.10913	1.1085	-0.959983	0.673172	DNM1	ENSBTAG00000011307
BovineHD1100029896	-1.34408	-0.0373791	-0.362345	1.3567	-1.16234	0.38575	1.91997	1.22088	C9orf171	ENSBTAG00000019254
BovineHD1100029905	-1.31143	0.467238	0.469267	1.12601	-0.376533	0.788456	1.6278	1.49111	DDX31	ENSBTAG00000003530
BovineHD1100030356	1.68062	1.6607	0.377196	-0.554764	1.77216	0.0529876	-0.667814	-1.15573	ADAMTS13	ENSBTAG00000015093
BovineHD1100030797	-1.97782	-0.563356	-2.05824	-1.03812	-3.07775	-0.786336	0.834768	-0.27506	MAN1B1	ENSBTAG00000046775
BovineHD1100031091	2.43701	0.210925	2.38792	-1.76865	2.29603	-0.495964	-0.0626076	-0.525991	COL5A1	ENSBTAG00000047998
BovineHD1200000795	1.54123	1.0386	0.0980115	1.46106	1.40791	1.16361	1.14781	0.366746	DIAPH3	ENSBTAG00000012443
BovineHD1200003586	1.53621	1.67939	1.78351	-0.373505	0.691674	0.389989	1.02259	0.595962	DGKH	ENSBTAG00000013879
BovineHD1200027633	2.2859	2.54445	1.62461	1.884	1.94405	0.105975	0.667814	0.772097	SLC25A30	ENSBTAG00000016529
BovineHD1200004661	3.41943	3.7566	2.15625	1.09305	3.18006	0.760902	1.37737	0.663521	COG3	ENSBTAG00000017907
BovineHD1200004888	-1.77229	-2.51775	-0.547973	-0.966718	-2.82809	-0.657046	-0.0208692	0.18096	CPB2	ENSBTAG00000007073
BovineHD1200005427	-3.47845	-2.30148	-2.29287	-1.62035	-1.39972	-3.09024	-0.980852	-1.54902	SUCLA2	ENSBTAG00000006759
BovineHD1200005529	3.18879	2.3175	2.41762	1.14248	1.42018	0.366674	0.939114	0.822766	RB1	ENSBTAG00000006640
BovineHD1200005777	2.47175	2.34153	0.292549	2.08174	1.6903	0.551071	0.584338	0.750382	CAB39L	ENSBTAG00000034222
BovineHD1200009707	-1.74676	0.550006	-3.03687	-1.99935	0.888126	-0.413303	-0.479992	-0.969947	GPR12	ENSBTAG00000010769
BovineHD1200012290	-1.9774	0.242964	-2.85273	2.08723	-0.924961	-1.87576	1.83649	0.214739	KLHL1	ENSBTAG00000008647
ARS-BFGL-NGS-90133	-1.82797	-1.77284	-0.613314	0.0329563	-1.66166	-0.0805412	0.229561	0.453607	U2	ENSBTAG00000045253
BovineHD1200018260	-1.55379	-0.154856	-1.52363	-0.8294	-0.25375	0.17168	1.69041	0.658695	GPC5	ENSBTAG00000008708
BovineHD1200018790	-1.35706	-1.37235	-1.28009	0.357027	-0.618005	-0.502323	1.50258	0.842068	GPC6	ENSBTAG00000040347
BovineHD1200019218	3.22897	0.784961	2.05527	0.318578	1.77625	0.905028	0.897376	1.05922	Uncharacterized_Protein	ENSBTAG00000032603
BovineHD1200021639	2.12056	0.79831	-1.03506	2.21356	-0.278307	0.587103	-0.939114	1.29085	CLDN10	ENSBTAG00000003568
BovineHD1200021706	1.85894	1.95973	0.240574	1.62584	0.888126	-1.04704	1.02259	0.164071	DZIP1	ENSBTAG00000003569
BovineHD1200022531	2.02596	0.40583	1.21029	-0.933762	0.470666	0.487486	-2.00344	-2.0919	IPO5	ENSBTAG00000039374
BovineHD1200022653	-1.9075	-0.782291	-1.26078	1.10404	-0.405182	-0.822368	-0.730422	-0.323316	FARP1	ENSBTAG00000000146
BovineHD1200022728	-1.42068	-1.5539	-0.206418	0.142811	0.20873	1.33105	0.939114	0.371572	PEPT-1	ENSBTAG00000004440
BovineHD1200022910	-1.37464	0.299033	-1.40335	1.73021	-0.847199	-0.674002	-0.333907	-0.769684	UBAC2	ENSBTAG00000005682
BovineHD1200023162	-1.54123	-0.376461	-1.61867	1.12051	-0.0286492	0.0657046	0.25043	0.0024128	PCCA	ENSBTAG00000010672
BovineHD1200023623	3.28088	-0.288353	-0.0445507	2.69143	-1.58389	-0.402706	-2.35822	-1.33669	ITGBL1	ENSBTAG00000044027
BovineHD1200025376	-3.95564	0.913117	-0.175233	2.57059	-2.37379	-5.09953	-2.56691	-1.96161	FAM155A	ENSBTAG00000025220
BovineHD1200026037	4.44539	1.54856	2.79481	0.675604	1.21964	1.31197	-0.605207	2.93397	COL4A1	ENSBTAG00000012849
BovineHD1200026632	1.7928	0.683503	2.24535	0.0164781	-0.212823	1.41583	1.9617	0.0579073	RASA3	ENSBTAG00000019967
BovineHD1300000155	1.52072	0.632774	0.210873	1.57641	0.49113	0.722751	0.166954	2.58652	PLCB1	ENSBTAG00000008338
BovineHD1300004563	-2.50356	-1.64468	-0.97566	-1.2853	-2.34105	0.122931	-2.31648	-0.501863	TAF3	ENSBTAG00000002836
BovineHD1300005447	1.18837	1.5005	1.19396	1.0546	0.912683	-0.0275536	1.71127	0.723841	PARD3	ENSBTAG00000014991
BovineHD4100009988	2.09586	1.48715	0.329675	-2.00484	-0.474759	1.81642	1.39824	1.60451	NRP1	ENSBTAG00000019866
BovineHD1300006159	1.38133	1.54322	0.3668	-0.620677	0.736694	1.30985	0.542599	0.453607	C10orf112	ENSBTAG00000023216
BovineHD1300007388	1.90164	1.81556	1.09298	0.62617	1.6903	0.347599	-0.333907	-0.781748	KIAA1217	ENSBTAG00000018395
BovineHD4100010031	-1.39515	-1.72211	-1.54442	-0.115347	-1.54706	0.578625	-0.166954	-0.398112	ARHGAP21	ENSBTAG00000021857
BovineHD1300008607	2.42947	0.873068	1.52809	1.40064	1.26875	1.22507	0.667814	0.205088	FAM107B	ENSBTAG00000010023
BovineHD1300011202	1.98535	1.13739	1.15832	-0.818415	1.96043	0.98557	1.79475	1.3198	DTD1	ENSBTAG00000008964
BovineHD1300011524	1.90624	1.44443	1.74639	1.78513	0.106411	0.584983	-0.500861	-0.682823	CRNKL1	ENSBTAG00000008472
BovineHD1300013288	1.46338	1.45244	1.46126	0.549272	0.912683	-0.228906	-1.00172	-1.44286	PFKP	ENSBTAG00000002683
BovineHD1300013368	-1.92926	-1.57793	-2.97747	2.05977	-1.16234	-1.40523	0.479992	-0.0193024	SNORA25	ENSBTAG00000044982
BovineHD1300013591	-1.44496	-1.01457	-0.891013	0.104362	-0.433831	1.55148	1.48171	0.161658	ADARB2	ENSBTAG00000014194
BovineHD1300014798	1.98577	1.45511	1.46869	-0.00549272	1.11323	-0.281894	-0.354776	0.236455	BT.70303	ENSBTAG00000003848
BovineHD1300014892	-3.06196	-1.82623	-1.47314	-1.71922	-1.16643	-1.39039	-1.29389	-1.093	UBOX5	ENSBTAG00000015379
BovineHD1300015030	-1.58184	-0.170876	-0.225723	-1.52148	-0.896312	1.20176	-0.396515	0.784161	TMC2	ENSBTAG00000018811
BovineHD1300017177	-2.38971	-2.15731	0.219783	-1.11502	-2.10367	-1.35224	-1.71127	0.0747969	Uncharacterized_Protein	ENSBTAG00000024608
BovineHD1300017529	-4.20554	-3.34276	-3.67543	-1.51599	-0.90859	-0.453574	0.333907	-0.320903	TRIB3	ENSBTAG00000017007
BovineHD1300017626	1.67476	0.456559	0.466297	1.88949	1.42018	0.455693	1.00172	1.03992	DEFB123	ENSBTAG00000020555
BovineHD1300017987	-4.02764	-3.80733	-1.13307	-1.14248	-3.24146	-0.686719	-1.04346	0.0458433	BPIFB3	ENSBTAG00000038687
BovineHD1300018144	-2.08079	-1.81556	-1.76272	-0.131825	-0.736694	-0.568027	1.29389	1.65277	CDK5RAP1	ENSBTAG00000018535
BovineHD1300018351	1.80829	0.672823	1.43453	-1.33473	0.888126	0.313687	-0.813899	-0.897563	ITCH	ENSBTAG00000000308
ARS-BFGL-BAC-13222	2.25116	1.09467	3.31011	-0.225201	2.00135	0.394228	-0.0208692	-0.398112	NCOA6	ENSBTAG00000007930
BovineHD1300018570	-1.9414	-1.43642	-1.93647	0.406461	-0.95361	0.0275536	0.646945	0.125466	CEP250	ENSBTAG00000006021
BovineHD4100010327	4.98955	3.01703	5.39063	0.730531	2.71349	0.879594	-0.187823	-0.36192	ERGIC3	ENSBTAG00000006670
BovineHD1300018665	1.87192	1.79954	1.79242	0.439417	0.851291	-0.500203	-0.79303	-1.23777	PHF20	ENSBTAG00000005571
BovineHD1300018722	-2.30683	-1.77284	-1.99141	0.653633	-2.39835	0.459932	-0.0208692	0.340205	EPB41L1	ENSBTAG00000001640
BovineHD1300025055	1.6396	1.60463	1.48057	1.04911	-0.126875	0.674002	-0.646945	-0.793812	RPN2	ENSBTAG00000014648
BovineHD1300020212	-1.65509	-0.608745	-1.46126	-1.43909	-0.982259	-0.16956	0.0417384	-0.221978	CHD6	ENSBTAG00000005733
BovineHD1300020460	1.599	1.91968	2.46217	0.977703	-0.159617	0.55743	0.52173	-0.130291	PTPRT	ENSBTAG00000000309
BovineHD1300021401	-1.97196	-1.62332	0.0950414	0.664619	-0.437924	-0.228906	-1.60693	-0.299188	STK4	ENSBTAG00000003257
BovineHD1300022139	1.30097	1.83958	0.371256	0.280129	0.994538	0.877475	1.56519	0.465671	EYA2	ENSBTAG00000013336
BovineHD1300022455	-1.75597	-0.849039	-1.54145	1.23586	-0.965888	-0.434498	-1.18954	-0.0554945	PREX1	ENSBTAG00000015609
BovineHD1300023651	-1.36961	-1.61531	-0.169293	-1.68077	0.212823	-0.222548	-0.584338	0.18096	TSHZ2	ENSBTAG00000007917
BovineHD4100010514	2.63333	1.19079	0.839038	0.104362	1.62482	1.76131	-0.584338	-0.844481	ZNF7	ENSBTAG00000018456
BovineHD1400000206	-1.76309	-0.176216	-0.127712	-0.291114	-1.30968	-1.53452	0.313038	1.16056	TONSL	ENSBTAG00000007749
BovineHD1400000387	1.79364	2.10391	1.60234	-1.16995	0.143246	1.13817	-0.0208692	-0.0844481	ZNF696	ENSBTAG00000003606
BovineHD1400000915	1.88531	1.49516	0.99942	1.24685	2.24692	0.449335	0.542599	-1.47664	TRAPPC9	ENSBTAG00000013955
BovineHD4100010691	1.73713	0.945157	1.59788	-0.104362	0.360162	0.0868997	1.54432	1.2619	COL22A1	ENSBTAG00000015374
BovineHD1400002019	2.92299	2.99834	1.93944	-0.24168	3.02863	0.260699	-1.6278	-2.01469	KHDRBS3	ENSBTAG00000002181
Hapmap53910-rs29021775	1.82001	1.28691	-0.898438	0.208723	0.65484	2.1513	1.6278	0.779335	TG	ENSBTAG00000007823
BovineHD1400002615	2.93889	0.120147	2.61661	2.52665	1.15415	0.674002	-0.375646	-0.460845	SLA	ENSBTAG00000007828
ARS-BFGL-NGS-71623	4.59901	3.42553	0.991995	1.91696	3.70394	0.351838	-0.0626076	0.209914	LRRC6	ENSBTAG00000010548
BovineHD1400003049	-1.62202	-1.07064	-0.849433	-1.57641	-1.93178	-0.303089	-0.813899	-0.569422	ADCY8	ENSBTAG00000014600
BovineHD1400003228	-1.45459	-1.48715	-0.908834	-0.0164781	-0.949517	-1.15513	0.2713	0.675585	ASAP1	ENSBTAG00000003185
BovineHD1400005177	-1.72039	-0.200245	0.773697	-1.31276	-1.6903	0.949538	-0.0626076	-0.663521	ATAD2	ENSBTAG00000002002
BovineHD1400005239	-1.7229	-1.51652	0.0905864	-2.24652	-1.30149	-1.3692	-1.23128	-2.601	WDR67	ENSBTAG00000021156
BovineHD1400005251	1.66807	1.12671	-0.457387	1.66429	1.66166	0.016956	-0.417384	0.668346	DERL1	ENSBTAG00000020693
BovineHD1400005532	-1.25325	-0.865059	-0.0594009	-1.47205	-1.08458	0.572266	-0.333907	-0.610439	Uncharacterized_Protein	ENSBTAG00000043938
BovineHD1400005901	-1.82755	-0.675493	-0.129197	-1.45557	-2.05456	-0.500203	1.06433	-0.369159	Uncharacterized_Protein	ENSBTAG00000009474
ARS-BFGL-BAC-1180	-1.70783	0.226944	-1.7256	1.18643	-2.46793	-0.996167	-0.146084	-0.728667	SNTG1	ENSBTAG00000002448
BovineHD1400007049	-1.64504	-0.0640784	-1.52215	-0.153796	-1.80081	-0.654927	0.834768	0.0168896	XKR4	ENSBTAG00000044050
BovineHD1400012032	2.45333	2.38959	1.63946	-0.351534	1.90313	2.57732	-0.229561	0.311252	Uncharacterized_Protein	ENSBTAG00000047355
BovineHD1400012484	1.39096	2.20537	0.944474	0.357027	1.22782	1.72528	-0.166954	0.173722	IL7	ENSBTAG00000016284
BovineHD1400013095	-1.62997	-2.15464	-0.770727	-0.747009	0.0368347	0.0678241	-2.10779	-0.101338	PAG1	ENSBTAG00000014026
BovineHD1400013839	-2.37338	-1.78619	-0.109892	0.0494344	-2.2019	-0.606178	-0.125215	-0.402938	EXT1	ENSBTAG00000006209
BovineHD1400016027	-1.84303	-0.755591	-1.54888	-0.510823	-0.249658	-1.2717	-0.208692	-1.01096	TRHR	ENSBTAG00000019997
BovineHD1400016273	1.68983	2.55246	0.839038	0.604199	1.77625	0.784217	-1.69041	0.354682	RSPO2	ENSBTAG00000013598
BovineHD1400017019	-1.44203	-0.371121	-1.82509	0.131825	0.597541	1.94571	0.626076	0.36192	ZFPM2	ENSBTAG00000001649
BovineHD1400017294	1.56216	0.739572	0.160382	0.18126	0.343791	1.47941	-1.81562	-0.19785	DPYS	ENSBTAG00000021887
BovineHD1400018760	-2.29427	-1.97308	-0.3074	-2.02681	-0.793993	-0.389989	-0.396515	-0.77451	Uncharacterized_Protein	ENSBTAG00000012357
BovineHD1400018972	1.83634	1.64735	0.249484	0.411954	1.69849	1.24839	0.584338	-0.325728	STK3	ENSBTAG00000026234
BovineHD1400020668	-2.04647	0.704863	0.614799	-1.48853	-0.830828	-0.748185	-1.87823	-1.34876	TRIQK	ENSBTAG00000047532
UA-IFASA-7148	1.92424	2.50974	1.43602	-0.576735	2.50885	0.175919	-1.39824	0.354682	NBN	ENSBTAG00000013225
BovineHD1400021990	3.6777	2.84615	1.00239	1.14798	1.55524	2.18097	1.23128	1.10024	CNGB3	ENSBTAG00000036304
BovineHD1500000485	-1.70574	-1.60196	-1.57561	-0.873342	-2.26738	0.116573	-0.375646	-0.93858	GRIA4	ENSBTAG00000006176
BovineHD1500001937	-2.12642	-0.363111	-0.0415806	-1.8071	0.196452	1.15725	1.33563	1.82649	TRPC6	ENSBTAG00000011227
BovineHD1500004182	-3.48557	-2.49105	-1.83846	2.52116	-1.55934	-2.99274	-1.71127	0.603201	CWF19L2	ENSBTAG00000018629
BovineHD1500004278	2.46003	-0.926467	-3.24329	2.7134	1.85401	0.987689	-0.605207	-0.846894	GUCY1A2	ENSBTAG00000044144
BovineHD1500004410	2.36752	1.18011	0.819732	2.24103	1.51841	1.01948	-0.709553	-0.687649	ELMOD1	ENSBTAG00000002691
BovineHD1500005777	-2.54835	-1.27623	-1.68699	-0.252665	-1.02728	-1.35436	-1.10607	-0.921691	DIXDC1	ENSBTAG00000008665
BovineHD1500005836	1.45542	1.57259	-1.02021	0.681097	0.00409275	1.51121	0.626076	-0.139943	TEX12	ENSBTAG00000016548
BovineHD1500006361	-2.06196	0.312382	-0.591039	-1.64781	-2.63164	-0.356077	0.813899	0.127879	DRD2	ENSBTAG00000010860
BovineHD1500025093	2.5044	2.09857	1.01427	1.0546	0.495222	2.11315	0.25043	-0.25817	CADM1	ENSBTAG00000000977
BovineHD1500007982	2.2792	0.42185	1.91568	0.631662	0.188266	-0.587103	-1.48171	0.0144768	IFT46	ENSBTAG00000012941
BovineHD1500009400	2.61072	0.595395	1.84291	0.38449	-0.184174	0.0148365	-1.69041	0.108576	GRAMD1B	ENSBTAG00000001410
BovineHD1500009610	2.99917	1.16142	3.17052	1.60387	2.29603	4.21781	0.292169	0.164071	SERGEF	ENSBTAG00000005340
BovineHD1500009802	1.4211	1.47113	0.540548	0.736024	0.597541	1.39463	-0.667814	-0.0675585	ABCC8	ENSBTAG00000000983
BovineHD1500010428	2.43994	0.910447	2.15625	0.906298	0.724416	1.40947	-0.0834768	0.393287	INSC	ENSBTAG00000032782
BovineHD1500011230	1.39012	1.39638	-1.97359	0.219709	0.0409275	-0.81389	-1.46084	0.0482561	PARVA	ENSBTAG00000000700
BovineHD1500015100	-3.8242	-3.14518	-2.36564	-0.823907	-1.96861	-3.16654	-0.333907	-1.51041	TRPC2	ENSBTAG00000011549
BovineHD1500017211	1.20218	2.23473	1.4776	-0.219709	0.507501	0.881714	-0.146084	-0.234042	METTL15	ENSBTAG00000003361
BovineHD1500023831	-1.56886	-0.774281	-0.253939	-0.521808	-1.39972	1.24203	-1.91997	-1.74446	P2RX3	ENSBTAG00000000376
BTB-00623459	2.01549	0.480588	1.99141	0.192245	0.143246	-0.466291	0.500861	1.9592	TMEM183	ENSBTAG00000002874
BovineHD1600001134	-1.56802	-1.43642	-1.39295	-0.291114	-1.32196	-0.466291	-0.980852	-0.591137	SRGAP2	ENSBTAG00000001483
BovineHD1600001300	-1.53914	-0.680833	-0.158897	-1.24685	0.597541	-0.64221	-1.27302	-1.5635	PIGR	ENSBTAG00000019798
BovineHD1600003710	-1.44245	-1.13205	-1.60828	0.50533	-0.605727	-0.292492	0.52173	-1.65518	RGS18	ENSBTAG00000013064
BovineHD1600005722	-2.10005	-1.49249	-0.490057	-1.92794	-1.03956	-0.0805412	-1.02259	-2.13774	ESRRG	ENSBTAG00000010392
BovineHD1600024421	1.86062	0.560686	0.657865	0.549272	1.412	1.69984	0.0417384	-0.410177	DUSP10	ENSBTAG00000001729
BovineHD1600023952	1.96945	1.07331	1.785	0.571242	1.42018	0.576505	-0.2713	0.260583	AIDA	ENSBTAG00000007593
BovineHD1600007431	1.6103	1.60196	2.07606	0.593213	0.929054	0.629493	-0.0834768	0.0916865	BROX	ENSBTAG00000007595
BovineHD1600008406	1.40519	1.10802	0.31631	1.09305	1.98089	0.892311	0.2713	1.59486	PYCR2	ENSBTAG00000005835
BovineHD1600008555	2.46087	0.523307	1.72411	1.84555	2.68893	2.65786	0.709553	0.716602	Uncharacterized_Protein	ENSBTAG00000047233
BovineHD1600008938	-1.82043	-0.993215	-0.926654	-0.576735	-1.78035	-1.40311	-0.730422	-0.33538	CNST	ENSBTAG00000000511
BovineHD1600010298	-1.61784	-0.766271	-1.5266	-0.757995	-1.67393	0.0847802	-1.69041	-0.793812	WDR64	ENSBTAG00000005200
BovineHD1600010793	2.58896	2.17333	0.843493	1.48303	2.37789	-0.720632	1.50258	1.12195	NME7	ENSBTAG00000002689
BovineHD1600023986	-2.51654	-0.758261	1.79242	-2.3344	-2.2551	-1.2166	0.125215	0.475322	F5	ENSBTAG00000017722
BovineHD1600011258	1.33571	0.598065	-0.0816762	1.38416	1.412	-0.228906	-0.146084	-1.40425	C1orf129	ENSBTAG00000006408
BovineHD1600024521	-1.24948	-0.245634	-1.36177	-0.488852	-1.86629	-0.686719	0.438253	0.644218	MTOR	ENSBTAG00000015325
BovineHD1600016003	2.57137	2.54979	1.44344	-0.0219709	3.20871	1.79522	1.37737	3.68918	MGC157043	ENSBTAG00000024482
BovineHD1600017308	-2.08414	-1.60196	-0.170778	0.313085	-1.93178	-0.94318	-0.375646	-1.08335	RALGPS2	ENSBTAG00000010718
BovineHD1600017363	2.53245	1.4738	1.61867	-1.55993	1.36698	1.91391	1.73214	0.410177	FAM20B	ENSBTAG00000013999
BovineHD1600017415	3.69277	3.47625	1.39295	-0.0494344	0.99863	2.82106	1.91997	1.42838	SOAT1	ENSBTAG00000004059
BovineHD1600017636	-2.24488	-1.90366	-2.33148	-1.26882	-0.425646	-1.07035	-0.479992	-0.854132	LHX4	ENSBTAG00000003992
BovineHD1600018594	-1.3265	-0.226944	1.44047	-0.532793	-0.560706	0.625254	0.709553	1.80478	LAMC2	ENSBTAG00000000793
BovineHD1600019912	-1.29552	-0.731562	-1.66471	-0.664619	-1.32605	-1.03432	-0.292169	-0.885499	KCNK2	ENSBTAG00000004407
BovineHD1600024663	1.63542	1.84225	1.80282	0.274636	1.61664	1.14877	-0.396515	-0.364333	LHX9	ENSBTAG00000013499
BovineHD1700000173	1.42403	2.21071	0.901408	0.346041	1.53887	0.860519	-0.166954	0.217152	CPE	ENSBTAG00000016514
BovineHD1700000433	1.48598	2.22939	1.47314	-0.472374	0.523872	0.551071	0.104346	0.844481	MAP9	ENSBTAG00000019053
BovineHD1700000974	1.4617	1.10001	1.58897	-0.999674	0.396996	1.93935	1.18954	0.209914	KIAA0922	ENSBTAG00000016625
BovineHD1700001267	2.2926	1.14807	1.16871	-0.725039	1.27694	1.08519	3.79819	2.28492	ARFIP1	ENSBTAG00000008438
BTB-01310918	-5.67435	-2.11459	-1.01427	-3.59224	-0.151432	-3.34034	-2.25387	1.48146	DCLK2	ENSBTAG00000008098
BovineHD1700003330	1.89745	1.28157	2.39831	1.15347	0.405182	2.36113	1.69041	0.0989249	TTC29	ENSBTAG00000004167
BovineHD1700005266	1.70197	0.779621	1.82212	1.58739	1.22373	0.873236	-0.0208692	0.236455	MAML3	ENSBTAG00000011373
BovineHD1700009968	1.6057	-0.587385	0.886558	1.23037	-0.986352	-1.65533	-1.18954	-0.352269	TRP3	ENSBTAG00000019021
BovineHD1700010162	-1.94894	-1.11336	-2.09388	-0.0988689	0.69986	1.3035	-0.125215	0.465671	Uncharacterized_Protein	ENSBTAG00000046852
BovineHD1700011281	-1.59816	-0.646124	-1.55333	-0.900805	-0.413367	0.12929	-1.50258	-1.48629	C17H4orf45	ENSBTAG00000033547
BovineHD1700014056	1.38761	-0.242964	2.13546	-0.477866	0.298771	1.35648	0.646945	-0.443956	TMEM132C	ENSBTAG00000046256
BovineHD1700017419	1.40101	1.70876	-0.0222753	-0.554764	1.96861	0.534115	0.417384	0.209914	MED13L	ENSBTAG00000001888
BovineHD1700018290	-1.44412	-0.905108	0.230178	-1.2853	-0.740787	0.591342	1.58606	1.05439	OAS2	ENSBTAG00000014628
BovineHD1700021452	1.41524	1.11069	0.787062	1.31276	0.376533	1.46458	0.0834768	-1.25224	GGT1	ENSBTAG00000046900
BovineHD1800000530	-1.50021	-0.723552	-1.35731	-1.38966	0.716231	0.875355	-0.2713	0.709364	GLG1	ENSBTAG00000002303
BovineHD1800000575	-1.4864	-1.56458	-1.30236	-0.62617	-0.139153	-0.144126	-1.21041	-0.12064	FA2H	ENSBTAG00000012222
BovineHD1800000723	-1.50231	-0.918457	-0.810822	-1.47754	0.274214	0.570147	-1.48171	-1.07611	CFDP1	ENSBTAG00000015427
BovineHD1800001006	-2.15237	0.189565	-1.90231	-0.796444	-2.10367	0.0423901	0.500861	-0.743143	CNTNAP4	ENSBTAG00000026004
BovineHD1800001373	-1.69904	-1.93303	-0.6742	-1.41712	-1.12141	0.42814	-0.667814	0.0965121	ADAMTS18	ENSBTAG00000001010
BovineHD1800001540	-1.76853	0.0480588	-1.11228	-1.27431	0.708045	1.44974	-0.79303	-0.448781	VAT1L	ENSBTAG00000018146
BovineHD1800001757	1.76057	0.122817	2.39386	-1.49402	0.454295	0.0529876	-0.25043	0.779335	WWOX	ENSBTAG00000015894
BovineHD1800005708	-1.57807	-0.229614	-1.54294	-2.263	0.171895	-0.879594	-1.18954	-0.608026	ZNF423	ENSBTAG00000017397
BovineHD1800006502	2.16409	1.44977	1.1999	1.08756	-0.278307	-0.144126	0.876506	1.5828	TOX3	ENSBTAG00000000418
BovineHD1800007447	-2.72374	-1.4124	-1.40632	-1.48303	-6.24553	-6.23558	-2.33735	-0.77451	MT1E	ENSBTAG00000038706
BovineHD1800011578	2.45585	3.38014	2.98192	-0.933762	0.519779	1.60446	0.313038	1.508	PMFBP1	ENSBTAG00000013266
BovineHD1800012109	2.20804	3.94883	2.18001	1.37318	2.46383	3.72185	0.292169	-0.665934	ZNF536	ENSBTAG00000007262
BovineHD1800013132	-2.15739	-1.15608	-0.886558	-0.488852	-0.225101	-1.76343	-0.646945	-2.02434	CHST8	ENSBTAG00000047670
BovineHD1800017409	-1.653	-1.65269	-2.35228	0.582228	-0.049113	-0.767261	-0.2713	0.27506	Uncharacterized_Protein	ENSBTAG00000004925
BovineHD1800018729	1.82211	2.22672	1.51324	-0.615184	0.229194	0.568027	0.0626076	0.205088	AURKC	ENSBTAG00000003261
BovineHD1800018845	-1.99289	-0.448549	-1.4672	-1.41712	-0.687582	-0.546832	-1.14781	-1.20399	ZNF419	ENSBTAG00000017613
BovineHD1800018937	3.2792	2.52042	1.88895	0.900805	1.67393	-0.133529	1.27302	0.65387	Uncharacterized_Protein	ENSBTAG00000038635
BovineHD1900001338	1.91629	1.28958	1.5964	-1.31276	-0.0572985	0.173799	0.166954	0.63698	STXBP4	ENSBTAG00000016078
BovineHD1900001592	-1.46966	-2.26143	-1.27712	1.11502	0.368347	-0.411184	-0.626076	0.272647	TMEM100	ENSBTAG00000009292
BovineHD1900003351	2.26748	0.902438	-1.12862	-1.01066	3.39698	2.47346	0.813899	-0.569422	PPM1D	ENSBTAG00000009427
BovineHD1900003672	1.43826	-0.614085	-0.068311	0.779966	1.51841	0.68248	2.08692	0.760033	ACACA	ENSBTAG00000017567
BovineHD1900005077	1.38719	2.35488	1.46572	-0.0659126	0.875848	0.718512	-0.104346	0.168896	MYO1D	ENSBTAG00000015527
BovineHD1900005273	-2.08079	-1.64468	-1.12713	-0.280129	-2.00135	0.288253	-0.813899	-1.16056	ADAP2	ENSBTAG00000003334
BovineHD1900005729	1.7296	1.82623	1.10783	0.0933762	1.33014	1.22931	-0.626076	-0.827591	Uncharacterized_Protein	ENSBTAG00000045001
BovineHD1900006081	-1.66974	-1.02792	-1.48205	1.74119	-0.990445	-0.546832	-1.04346	-1.72033	SNORA72	ENSBTAG00000042201
BovineHD1900006319	1.80913	1.18011	1.2192	0.302099	1.63301	1.16997	1.25215	1.59486	Uncharacterized_Protein	ENSBTAG00000046743
BovineHD1900007125	2.61449	1.21215	0.555398	1.49951	2.66029	3.39545	0.104346	0.979598	Uncharacterized_Protein	ENSBTAG00000039633
BovineHD1900007942	1.54751	0.355101	1.34692	-0.0274636	0.180081	2.01777	1.02259	0.265408	NLRP1	ENSBTAG00000020433
BovineHD1900007964	1.92382	0.878408	2.09834	-0.862356	1.56343	1.5218	0.688684	0.769684	DHX33	ENSBTAG00000032083
BovineHD1900008847	2.653	3.32941	1.68996	1.45557	2.45974	3.65403	1.0852	-0.716602	MYH4	ENSBTAG00000037794
BovineHD1900018914	1.4504	0.576706	1.41671	0.933762	2.47611	0.902909	0.79303	1.75169	EPN3	ENSBTAG00000015893
BovineHD1900010806	-2.05442	-1.25487	-1.73451	0.543779	-0.503408	-1.7274	-1.43997	-0.608026	ITGA3	ENSBTAG00000019498
BovineHD1900011558	-1.527	-1.63667	-2.00627	-0.862356	-1.59617	-0.146246	-1.39824	-0.610439	CDK12	ENSBTAG00000013238
BovineHD1900012024	2.05986	0.104127	0.142562	-0.56575	1.99726	2.17673	-0.0417384	2.22702	Uncharacterized_Protein	ENSBTAG00000000573
BovineHD1900012201	-3.39557	-3.88475	-3.05915	-0.455895	-2.41063	-1.83761	-0.333907	-0.323316	DNAJC7	ENSBTAG00000002654
BovineHD1900012273	3.73463	2.59251	1.51472	0.933762	3.74896	2.26999	3.0469	0.750382	STAT3	ENSBTAG00000021523
BovineHD1900018983	1.42403	0.138837	0.35492	0.697575	1.78035	1.23567	1.0852	1.42355	WNT3	ENSBTAG00000016012
BovineHD1900012927	-1.92885	-0.517967	-1.65283	-1.29628	-2.66847	-1.2929	-0.897376	-2.64926	NSF	ENSBTAG00000008442
BovineHD1900013578	1.47007	0.4085	0.579159	1.70274	0.216916	0.440857	0.0626076	1.78306	SCN4A	ENSBTAG00000004770
BovineHD1900013974	1.47845	1.09734	1.18653	1.18093	0.978167	0.64009	1.71127	2.33559	PSMD12	ENSBTAG00000002423
BovineHD1900014209	1.35496	-0.357771	0.950414	1.09854	-0.597541	0.580744	0.104346	1.59728	Uncharacterized_Protein	ENSBTAG00000039765
BovineHD1900014441	-2.45919	-2.44566	-0.791517	-1.2029	-0.429738	-0.688839	-0.834768	-1.82167	HGS	ENSBTAG00000000411
BovineHD1900014450	2.07702	0.683503	0.601434	1.3567	0.712138	1.03008	0.438253	2.31388	CCDC137	ENSBTAG00000000356
BovineHD1900014862	1.25743	-0.0373791	0.856858	1.02165	-1.03547	-0.161082	1.54432	1.89888	CCDC40	ENSBTAG00000016017
BovineHD1900015809	-2.48222	-3.56703	-1.43156	2.77382	1.04774	-0.873236	-0.166954	1.40908	UBE2O	ENSBTAG00000020115
BovineHD1900015961	-1.33194	-0.264323	-1.78797	-0.972211	0.135061	-0.0741827	-1.31476	-1.55867	ITGB4	ENSBTAG00000018169
BovineHD1900016001	-2.17874	-1.0653	-3.46456	-0.911791	-1.5798	0.468411	-1.77388	-2.54792	MYO15B	ENSBTAG00000011713
BovineHD1900016276	1.39808	-0.448549	1.6855	0.0329563	-1.76397	-0.326404	-0.876506	-0.649044	CD300C	ENSBTAG00000008328
BovineHD1900016609	-1.45124	0.499278	-1.53106	0.252665	-0.200545	0.239504	1.50258	-0.221978	SDK2	ENSBTAG00000044195
BovineHD2000001305	1.51528	0.742242	1.5266	0.0933762	1.73942	-0.0529876	0.438253	0.193024	SH3PXD2B	ENSBTAG00000009019
BovineHD2000002549	-1.82629	-1.33764	-0.733601	-0.88982	1.1828	-0.243743	3.15125	3.07632	UTP15	ENSBTAG00000006843
BovineHD2000002570	1.93973	0.929137	2.01369	-0.236187	-0.286492	2.3145	-0.77216	-0.13753	BTF3	ENSBTAG00000010012
BovineHD2000003969	1.33194	1.88497	0.207903	0.137318	0.261936	1.5218	0	-0.386048	MAST4	ENSBTAG00000025964
BovineHD2000004493	-1.82504	-1.46579	0.68608	-0.247172	-0.83492	-1.27806	-0.834768	0.229216	CWC27	ENSBTAG00000000037
BovineHD4100014556	1.87275	1.22016	1.39741	-0.186752	1.88266	1.65957	0.939114	1.14367	IPO11	ENSBTAG00000018616
BovineHD2000005577	2.50691	1.82089	0.457387	0.24168	0.904497	1.38828	0.751291	0.509101	DEPDC1B	ENSBTAG00000017026
BovineHD2000006942	1.80829	1.32963	0.452932	1.49951	-0.065484	0.548952	1.41911	2.3742	ANKRD55	ENSBTAG00000001001
BovineHD2000007211	1.34324	1.20948	0.561338	0.175767	0.769436	1.07247	1.46084	1.43803	CDC20B	ENSBTAG00000021959
BovineHD2000007613	-4.22605	-2.35755	-2.2305	-0.999674	-2.86902	-2.59639	-0.876506	-0.523578	NDUFS4	ENSBTAG00000003728
BovineHD2000007780	-1.38971	-1.16943	-0.810822	-0.291114	-1.17462	-1.98386	0.375646	1.54419	ITGA2	ENSBTAG00000019289
BovineHD2000007826	1.66304	1.5539	1.54739	1.10404	0.466573	1.10214	0.667814	1.04233	ITGA1	ENSBTAG00000016525
BovineHD2000009043	-2.57137	-0.582046	-1.06179	0.571242	-1.84992	-2.01353	-0.563468	-1.33669	C20H5orf34	ENSBTAG00000007461
BovineHD2000009336	-1.40226	-1.17477	-0.239089	0.373505	-1.22782	-1.33741	-1.69041	-0.622503	FBXO4	ENSBTAG00000016981
BovineHD2000010072	-1.48849	-0.731562	-0.335615	0.0439417	-1.33833	-1.35224	-1.10607	0.0965121	C9	ENSBTAG00000016149
BovineHD2000010107	-1.37464	-0.208255	-0.613314	0.571242	-1.03547	-1.75919	-1.58606	-1.24018	FYB	ENSBTAG00000001492
BovineHD2000010128	-1.63081	-0.304372	-1.58006	0.697575	-0.032742	-0.55531	-1.46084	-0.400525	RICTOR	ENSBTAG00000006697
BovineHD2000010525	-2.47259	-0.648794	-0.626679	0.0878835	-0.847199	-1.51121	-0.25043	-2.5262	GDNF	ENSBTAG00000005176
BovineHD2000010761	-2.00168	0.264323	-1.75084	0.378997	-0.184174	-0.42814	-0.855637	-1.53937	SLC1A3	ENSBTAG00000018245
BovineHD2000011125	-1.59565	0.114807	-1.60976	0.422939	-0.130968	-1.3586	0.146084	-1.59486	AGXT2	ENSBTAG00000007690
BovineHD2000011779	-3.18042	-0.120147	-2.78293	-2.09822	-0.609819	-0.629493	-1.52345	-1.57073	NPR3	ENSBTAG00000007665
BovineHD2000012101	2.50356	1.20414	2.20377	0.340548	-0.0900404	1.32045	1.27302	2.04847	DROSHA	ENSBTAG00000017551
BovineHD2000014775	-1.69611	-1.08933	-1.75975	0.461388	-0.720324	-0.750305	-1.21041	-0.873435	CDH18	ENSBTAG00000037844
BovineHD2000015472	-1.83885	-1.38036	-1.67808	1.02165	-1.71895	-1.25899	-1.33563	0.0168896	MYO10	ENSBTAG00000020126
BovineHD2000016460	-2.38301	-0.776951	-3.46753	-0.400968	-2.33287	0.0911387	-0.459122	-2.13533	TRIO	ENSBTAG00000005514
BovineHD2000019860	2.52742	1.83424	0.702416	1.25234	-0.331513	-0.542593	0.0208692	-1.57315	U6	ENSBTAG00000044671
Hapmap30803-BTA-135661	1.55128	1.72211	0.0772212	1.63134	0.450202	0.108095	0.77216	0.892737	Uncharacterized_Protein	ENSBTAG00000027075
BovineHD2100003872	3.03977	3.79932	1.7746	-0.95024	4.55932	1.13393	-0.0626076	-0.311252	FAM174B	ENSBTAG00000022989
BovineHD2100006507	-1.60905	-2.42163	-1.12119	0.900805	-1.76397	-0.924104	-1.04346	-0.497037	FES	ENSBTAG00000002941
BovineHD2100006760	-1.49728	0.736902	-1.53254	-0.307592	-0.151432	-0.525637	-0.0626076	-1.71792	SLC28A1	ENSBTAG00000020250
BovineHD2100007676	-1.85099	-1.48448	-2.16962	0.236187	-0.315142	2.63031	-0.125215	-0.0482561	FAH	ENSBTAG00000012338
BovineHD2100007733	-1.66304	-0.744912	-0.130682	-1.21389	0.487037	1.27594	0.584338	0.68041	Uncharacterized_Protein	ENSBTAG00000047587
BovineHD2100007818	1.71955	-1.36167	2.1117	2.263	-1.05593	-0.430259	0.542599	1.53696	FAM108C1	ENSBTAG00000032951
BovineHD2100008413	3.6484	4.25053	2.35673	0.900805	6.29874	1.32893	1.16868	1.12919	TARSL2	ENSBTAG00000007651
BovineHD2100008978	-1.74299	-0.40583	-1.77609	0.0219709	0.568892	1.62778	-0.375646	-0.217152	ACSBG1	ENSBTAG00000006231
BovineHD2100009218	1.8309	0.907778	2.15031	-0.703068	1.41609	-0.148365	1.00172	2.11844	C21H15orf27	ENSBTAG00000012489
BovineHD2100009793	1.79657	0.250974	2.82303	-1.46106	1.37926	1.18268	0.166954	2.11603	RPP25	ENSBTAG00000021693
BovineHD2100009796	3.93722	1.14807	4.0749	-1.74119	1.57571	0.98345	0.187823	3.38275	COX5A	ENSBTAG00000017267
BovineHD2100013187	-3.15195	-2.72333	-1.15832	0.389983	-2.88948	-2.53493	0.208692	1.92783	FAM177A1	ENSBTAG00000009680
BovineHD2100014001	-1.67225	-1.8823	0.70093	-0.433925	-1.27284	-0.118692	-0.646945	-1.67449	CLEC14A	ENSBTAG00000006130
BovineHD2100021365	1.4324	2.2908	1.48948	-0.725039	1.01909	0.775739	-0.313038	0.904801	Uncharacterized_Protein	ENSBTAG00000047864
BovineHD2100016081	-1.7702	-1.94371	-3.37843	-0.483359	-0.257843	-1.27806	-1.31476	0.205088	FRMD5	ENSBTAG00000017216
BovineHD2100016116	1.39557	0.782291	0.764786	0.0549272	1.49795	1.76767	0.918245	0.0892737	SNORD113	ENSBTAG00000042421
BovineHD2100016279	-2.01089	-1.47113	-2.82006	-0.939254	-0.593448	-2.54129	-1.00172	-0.557357	C14orf159	ENSBTAG00000044101
BovineHD2100016810	1.83508	2.21605	0.0846463	-0.318578	0.658932	0.167441	1.58606	-0.448781	ITPK1	ENSBTAG00000009845
BovineHD2100017218	-2.13563	-1.59128	0.279184	-1.99386	-0.102319	3.07752	0.187823	0.193024	PPP4R4	ENSBTAG00000009891
BovineHD4100015305	2.03517	3.3481	1.15683	0.670111	0.646654	-0.137768	2.67126	0.369159	SERPINA5	ENSBTAG00000004063
BovineHD2100017675	-1.55965	-2.35488	-1.49245	-1.01615	-0.986352	-0.534115	-1.56519	-0.629742	Uncharacterized_Protein	ENSBTAG00000003492
BovineHD2100019413	2.32566	1.48982	2.64779	-0.983196	2.65619	0.415423	0.104346	-1.01096	CCDC85C	ENSBTAG00000025181
BovineHD2200001430	1.43659	0.152186	-0.126227	0.164781	-0.487037	-1.77191	1.54432	1.03027	TGFBR2	ENSBTAG00000019832
BovineHD2200003562	1.8422	-0.582046	0.172263	2.95508	0.527964	-0.873236	-1.60693	-0.287124	SCN5A	ENSBTAG00000009155
BovineHD2200003875	-1.46756	-1.7408	-1.97953	-0.302099	0.0122782	-0.758783	0.292169	-1.3753	MYRIP	ENSBTAG00000009430
BovineHD2200008686	-1.41231	-1.23618	-1.06031	-1.19741	-0.155524	-2.01777	0.0417384	-0.547706	EIF4E3	ENSBTAG00000018862
BovineHD2200010327	-1.599	-0.750251	-1.49096	-0.692082	0.74488	-1.39251	-1.12694	-0.00723841	MAGI1	ENSBTAG00000010581
BovineHD2200012493	1.36794	0.469908	0.721721	-0.175767	1.98908	0.16956	-1.43997	-0.711777	C3orf67	ENSBTAG00000020373
BovineHD2200013396	2.22981	0.891758	1.81024	-1.01615	0.200545	1.74647	-0.0834768	1.47181	CACNA2D3	ENSBTAG00000013117
BovineHD2200014854	1.7455	1.634	0.99348	0.801937	1.04365	1.46034	1.27302	0.250932	CDC25A	ENSBTAG00000009586
BovineHD4100015882	-1.29427	-0.646124	-0.0490057	-1.12051	0.114597	-1.40523	-0.0834768	0.808289	CCDC37	ENSBTAG00000019402
BovineHD2300001599	1.50105	1.27623	0.839038	2.05428	0.515686	1.31197	1.41911	0.651457	LRRC1	ENSBTAG00000017533
BovineHD2300001741	1.79197	1.10001	1.38998	0.884327	1.73532	0.94318	-0.229561	-0.0747969	GCLC	ENSBTAG00000015571
BovineHD2300001853	1.29343	0.582046	1.60085	0.911791	0.646654	1.03008	-1.52345	-0.248519	VPS52	ENSBTAG00000002643
BovineHD2300002168	-2.51738	-1.44176	0.399471	-1.56542	-0.605727	-0.792695	-2.37909	-0.926516	UHRF1BP1	ENSBTAG00000009267
BovineHD2300002210	-1.75555	-1.79954	-0.953384	-1.39515	-0.266029	-1.65321	-0.667814	-0.65387	ANKS1A	ENSBTAG00000016890
BovineHD2300002326	1.46338	2.451	0.586584	0.38449	0.466573	1.00253	1.64867	0.125466	RPL10A	ENSBTAG00000019494
BovineHD2300004072	2.41189	1.69007	1.1999	0.296607	1.96043	1.40311	1.12694	2.10638	GUCA1A	ENSBTAG00000012823
BovineHD2300005066	1.51737	0.288353	1.61125	0.252665	-0.990445	-0.998287	-1.27302	-0.436717	RCAN2	ENSBTAG00000009302
BovineHD2300005811	-1.70448	-0.779621	-1.87558	-0.752502	-0.929054	-1.58963	-1.00172	-1.13402	MUT	ENSBTAG00000014272
BovineHD2300005858	1.41189	0.611415	1.21772	-1.15347	1.83355	0.139887	0.855637	-0.316077	CRISP2	ENSBTAG00000002166
BovineHD2300007854	1.38468	0.117477	1.50136	-0.340548	0.192359	1.00253	0.187823	1.49835	MDC1	ENSBTAG00000025526
BovineHD2300008108	1.74885	1.6073	0.751421	-0.340548	1.70258	2.24667	0.646945	0.892737	TRIM31	ENSBTAG00000004490
BovineHD2300008730	-2.13102	-2.17867	-0.582129	-1.06559	0.675303	-1.40947	-1.60693	-1.21123	ZSCAN16	ENSBTAG00000031873
BovineHD2300011408	-1.99707	-0.734232	-1.44047	-2.64749	-0.437924	0.154724	-1.69041	-2.7144	KIF13A	ENSBTAG00000019217
BovineHD2300011440	1.69862	1.1721	0.157412	2.26849	-0.86357	-0.108095	1.98257	0.914452	NUP153	ENSBTAG00000017128
BovineHD2300011460	2.9255	2.45634	-0.154442	3.93278	-0.433831	1.74011	1.98257	1.24983	CAP2	ENSBTAG00000016924
BovineHD2300012502	1.61198	0.437869	-1.48948	0.357027	0.37244	-0.989809	1.83649	1.64553	PHACTR1	ENSBTAG00000012039
BovineHD2300014050	1.59272	2.07988	0.702416	-0.296607	1.03956	2.17885	0	1.41149	LY86	ENSBTAG00000031444
BovineHD2300014265	1.54207	1.98109	0.256909	-0.0219709	0.86357	2.50737	-0.2713	0.0168896	FARS2	ENSBTAG00000018072
BovineHD2300014444	1.81164	3.12916	0.392046	-0.373505	0.839013	1.65533	-0.584338	-0.12064	CDYL	ENSBTAG00000016397
BovineHD2400000231	-2.30515	-1.90366	-0.149987	-2.16413	-2.17734	-1.7168	-1.58606	-1.2619	NFATC1	ENSBTAG00000000656
BovineHD2400001166	1.41943	1.31094	0.420261	-0.856864	0.53615	0.222548	1.48171	0.398112	CNDP2	ENSBTAG00000009841
BovineHD2400002203	1.28799	1.03593	-0.063856	1.86752	-0.159617	0.0699436	1.41911	0.451194	DOK6	ENSBTAG00000046957
BovineHD2400005321	-2.84304	-3.44154	-1.66174	-0.44491	-0.519779	-4.97872	-2.85908	-1.2064	BRUNOL4	ENSBTAG00000004940
BovineHD2400008442	-1.50984	-0.0934477	-1.97062	-1.03263	0.139153	0.239504	-0.354776	-1.71792	PSMA8	ENSBTAG00000017698
BovineHD2400009662	1.76309	0.648794	1.37216	0.571242	-2.38607	-1.56843	-1.25215	0.267821	GREB1L	ENSBTAG00000008275
BovineHD2400009773	2.24237	2.86217	0.764786	-0.966718	1.86629	1.57055	4.21558	0.31849	THOC1	ENSBTAG00000019215
BovineHD2400009826	-2.14442	-0.974526	-2.90173	0.983196	-0.945425	-1.82489	1.31476	-0.388461	COLEC12	ENSBTAG00000007705
BovineHD2400010754	1.52324	0.467238	0.806367	1.66979	-0.793993	2.07923	0.229561	1.05198	EPB41L3	ENSBTAG00000019251
BovineHD2400015420	-2.26539	-1.83157	-2.87203	0.719546	-1.31786	-0.637971	-0.876506	-0.0868609	POLI	ENSBTAG00000009129
BovineHD2400016437	2.02679	0.696853	2.91064	0.807429	1.48976	1.52604	2.56691	0.887912	ATP8B1	ENSBTAG00000005738
BovineHD2400016639	-1.57933	-1.18278	-1.12862	-0.840386	-1.54706	-0.760902	-0.646945	-1.56108	NEDD4L	ENSBTAG00000005412
BovineHD2500012123	1.8941	0.40316	1.289	1.94442	-0.0982259	-0.767261	-0.79303	-0.0530817	Uncharacterized_Protein	ENSBTAG00000034643
BovineHD4100016917	-2.97698	-1.43108	-0.0876163	-2.44975	0.0532057	2.00081	-0.52173	0.0193024	CREBBP	ENSBTAG00000026403
BovineHD2500002561	2.04772	1.86628	1.56224	0.878835	1.02728	0.777858	0.292169	0.221978	CIITA	ENSBTAG00000020649
BovineHD2500002569	-1.31813	-2.37624	-0.124742	-1.56542	-1.13369	-0.481128	-0.375646	-0.588724	DEXI	ENSBTAG00000046840
BovineHD2500002577	-1.46631	-2.57916	-0.790032	-1.73021	-0.99863	-0.633732	-0.2713	-0.313664	CLEC16A	ENSBTAG00000005208
BovineHD2500003181	2.32106	2.83013	0.733601	0.455895	0.450202	-0.165321	1.48171	0.221978	CPPED1	ENSBTAG00000007142
BovineHD2500003946	-1.87024	-1.28691	0.516788	-1.90048	-0.319234	0.487486	-2.31648	-0.13753	MGC140681	ENSBTAG00000011692
BovineHD2500004904	-3.16116	-1.95172	-2.5676	-2.65847	-0.867662	-1.59387	-2.31648	-0.036192	C25H16orf62	ENSBTAG00000019412
BovineHD2500006457	1.78987	0.39782	1.13901	1.52148	-0.323327	0.406945	1.58606	0.68041	LCMT1	ENSBTAG00000013169
BovineHD2500007512	1.52491	2.91824	0.772212	0.867849	2.33287	1.16785	1.29389	-0.755207	C25H16orf54	ENSBTAG00000047448
BovineHD2500007990	-1.63374	0.186895	0.176718	-2.45524	-0.225101	-1.64262	-0.0626076	-1.04957	TYW1	ENSBTAG00000008446
BovineHD2500011204	-2.24153	-2.68595	-1.23999	-2.3399	0.724416	-1.05763	0.876506	-0.533229	SDK1	ENSBTAG00000004035
BovineHD2600001069	-2.03684	-1.98643	-1.0514	-2.1092	-0.920868	1.25263	-0.0834768	-1.03268	PCDH15	ENSBTAG00000045905
BovineHD2600001442	2.44705	1.35099	1.79391	-0.653633	1.62891	0.568027	0.2713	-0.152007	MBL	ENSBTAG00000007049
BovineHD2600002682	-2.05861	-1.77551	-2.52751	0.549272	-2.05047	0.495964	-0.563468	-1.33187	LIPM	ENSBTAG00000013364
BovineHD2600002708	-2.2252	-2.03449	-1.03655	-1.17544	-1.00272	-0.0932582	0.646945	0.0579073	STAMBPL1	ENSBTAG00000001298
BovineHD2600002730	2.88071	1.20414	1.43899	2.44426	2.85264	1.40523	-0.0208692	0.243693	ACTA2	ENSBTAG00000014614
BovineHD2600002860	-2.66221	-0.493938	-2.0226	-0.104362	-3.17188	-1.0979	-0.918245	-1.24501	Uncharacterized_Protein	ENSBTAG00000023967
BovineHD2600003827	-1.38803	-0.186895	-1.07813	0.631662	-1.40381	0.0720632	-1.37737	-0.236455	PDE6C	ENSBTAG00000000445
BovineHD2600003856	1.67309	0.929137	0.980115	-2.29046	0.0941332	0.858399	0.25043	1.86027	LGI1	ENSBTAG00000048118
BovineHD2600005308	-2.2499	-0.913117	-1.52363	-0.18126	-0.0409275	-0.0805412	-0.125215	1.39701	SLC25A28	ENSBTAG00000012107
BovineHD4100017807	2.36376	0.929137	0.625194	-0.0329563	1.51841	1.7168	-0.0208692	-0.130291	SORCS3	ENSBTAG00000004612
BovineHD2600007474	1.65676	0.125487	1.37959	-0.0109854	0.843106	1.44762	0.229561	0.332967	SORCS1	ENSBTAG00000007948
BovineHD2600008270	-1.82378	-0.638114	-1.30979	-1.58739	0.130968	-0.201353	0.229561	-2.15946	ADD3	ENSBTAG00000003265
BovineHD2600009474	2.51528	2.01847	2.18001	-0.26365	1.43246	0.907148	2.83821	0.0772097	C10orf118	ENSBTAG00000020233
BovineHD2600011005	-2.13646	-0.862389	-3.24477	0.186752	-2.32468	-0.517159	-1.83649	-1.9978	RGS10	ENSBTAG00000002647
BovineHD2600013424	1.44915	0.873068	2.07309	0.0274636	1.08049	1.51121	0.980852	0.139943	FAM196A	ENSBTAG00000021015
BovineHD2600013458	-1.57012	-0.429859	-1.40483	-0.153796	-0.667118	-1.62566	-2.12866	-0.95547	DOCK1	ENSBTAG00000031890
BovineHD2700002117	1.49393	0.782291	0.643015	2.09822	2.36561	0.47265	0.542599	1.21123	ASB5	ENSBTAG00000014143
BovineHD2700004346	1.61825	-1.62065	0.549458	-1.16995	-0.949517	-0.665524	-0.2713	0.156832	SORBS2	ENSBTAG00000016486
BovineHD2700004409	-3.18712	-0.467238	-2.11764	-0.0439417	0.122782	0.612537	-1.23128	-1.77341	TLR3	ENSBTAG00000008682
BovineHD2700007234	2.77983	4.4401	1.51621	0.818415	0.306956	1.46034	1.37737	2.85917	RBPMS	ENSBTAG00000033727
BovineHD2700009309	1.24236	-0.448549	-1.1999	1.2798	-0.442017	-0.402706	0.396515	1.51283	EIF4EBP1	ENSBTAG00000027654
BovineHD2700009668	-2.52742	-2.71265	-1.43602	-2.1092	-2.11186	-1.86304	-1.27302	0.364333	ADAM2	ENSBTAG00000009408
BovineHD2700009694	2.35245	1.65803	1.12565	1.97189	0.331513	1.6193	0.333907	0.0554945	ADAM3A	ENSBTAG00000033312
BovineHD2700009804	3.22646	2.3442	1.47314	1.90048	-0.609819	0.491725	0.52173	1.16056	IDO2	ENSBTAG00000005725
BovineHD2700010486	2.25283	1.99978	4.17291	2.14216	1.6903	0.966494	0.146084	0.694887	PLAT	ENSBTAG00000001244
BovineHD2700011141	2.68816	2.40828	0.117317	0.494344	2.16916	1.44126	1.48171	1.36082	PSD3	ENSBTAG00000033137
BovineHD2800001867	1.42194	0.488598	-0.261364	1.52698	-0.0777622	1.44126	-0.77216	1.04957	Uncharacterized_Protein	ENSBTAG00000021183
BovineHD2800005897	1.83634	1.83157	0.666775	-0.582228	1.83355	-0.500203	-0.208692	0.677998	CTNNA3	ENSBTAG00000045699
BovineHD2800007325	1.92592	0.440539	-0.0430656	0.988689	0.200545	2.10043	0.375646	2.08466	CDH23	ENSBTAG00000021497
BovineHD2800007805	3.04019	1.03593	-1.22514	3.65266	0.143246	3.41452	-0.333907	2.73853	ECD	ENSBTAG00000000315
BovineHD2800013769	-1.4504	-1.39905	0.0163352	-1.45557	-1.67393	-0.544713	-0.354776	-1.01579	KAT6B	ENSBTAG00000002920
BovineHD2800008232	2.03307	1.94905	1.43453	1.54345	3.60162	0.125051	1.10607	2.25597	VDAC2	ENSBTAG00000012975
BovineHD2800008267	-1.75178	-0.507287	0.109892	-1.32924	-0.95361	-1.29502	0.479992	-0.465671	ZNF503	ENSBTAG00000014506
BovineHD2800011794	-3.26288	1.21749	-3.18537	-0.807429	-0.736694	-2.64726	-1.75301	-0.610439	GLUD1	ENSBTAG00000007540
BovineHD2800011829	1.31017	1.64468	0.735086	-0.670111	1.44065	0.841443	0.0834768	1.17262	FAM35A	ENSBTAG00000019194
BovineHD2800011912	-1.47217	-1.40973	-0.479662	0.50533	-1.11732	-1.96054	-0.0417384	-0.173722	ANTXRL	ENSBTAG00000023023
BovineHD2800012016	-2.4345	-3.28402	-1.00388	-1.59289	-1.82946	-0.974972	-1.69041	-4.56502	Uncharacterized_Protein	ENSBTAG00000039154
BovineHD2800012024	3.29469	2.53377	1.6261	1.38416	1.51841	0.754544	1.04346	2.76749	RBP3	ENSBTAG00000005003
BovineHD2800012756	4.27293	0.41651	3.15419	1.9609	3.83081	1.78886	2.10779	1.41149	PARG	ENSBTAG00000023018
BovineHD2800013405	1.43449	-0.614085	1.02467	1.82907	0.683489	0.180158	0.166954	1.59969	ZNF239	ENSBTAG00000019039
BovineHD2900001428	-1.8602	-1.65803	-0.68608	-1.94991	-0.507501	0.34336	0.208692	0.868609	CHORDC1	ENSBTAG00000013615
BovineHD2900001440	-2.91294	-1.62866	-3.32496	-3.04846	-1.54297	-0.296731	-1.50258	-0.0217152	NAALAD2	ENSBTAG00000000284
BovineHD2900002102	-1.28171	-1.45778	0.326705	0.510823	0.785807	0.625254	1.79475	0.381223	CTSC	ENSBTAG00000011100
BovineHD2900002570	-2.11302	-2.14129	-1.62758	-0.70856	-0.663025	-0.94106	-1.14781	-0.781748	ME3	ENSBTAG00000000246
BovineHD2900003803	3.80997	5.13695	2.40277	0.126332	4.03136	2.02201	1.31476	1.74928	RAB30	ENSBTAG00000002417
BovineHD2900015410	-1.66053	-1.93837	-1.36919	-0.741517	0.229194	-0.375152	-1.23128	-1.08094	TSG101	ENSBTAG00000013563
BovineHD2900010701	2.12684	1.62599	0.193053	1.60937	0.708045	0.928343	1.29389	0.87826	NTM	ENSBTAG00000010032
BovineHD2900011420	-1.86396	-1.04394	-1.05585	-0.400968	-2.05047	-2.05168	-0.730422	-0.171309	PRPF19	ENSBTAG00000014366
BovineHD2900012845	1.91461	0.232284	0.3371	2.62552	1.73532	2.61123	0.813899	0.677998	PLA2G16	ENSBTAG00000015248
ARS-BFGL-NGS-118384	-2.38887	0.299033	-2.06567	0.966718	0.646654	-2.20217	-1.73214	-0.552532	DHCR7	ENSBTAG00000016465
BovineHD2900014473	1.94726	0.558016	1.13307	0.236187	-1.07639	2.22548	2.233	0.892737	NADSYN1	ENSBTAG00000016470
BovineHD0100000656	-1.22604	-1.48181	-0.852403	0.741517	-2.19371	0.0847802	-0.563468	-1.50318	SYNJ1	ENSBTAG00000003063
ARS-BFGL-NGS-85297	-0.985352	-1.56725	-0.623709	0.428432	-2.08321	-0.866877	-0.417384	-1.22088	C1H21orf59	ENSBTAG00000003059
BovineHD0100000783	0.252407	0.283013	1.06476	-1.64781	2.47202	-0.553191	1.43997	2.22219	URB1	ENSBTAG00000012412
BovineHD0100001036	0.826708	1.50851	0.913289	-0.527301	2.25101	0.353957	0.77216	1.60934	SCAF4	ENSBTAG00000018855
BovineHD0100001220	-0.679784	0.299033	-0.769242	1.48853	-2.34105	-0.21407	-0.855637	-2.51173	TIAM1	ENSBTAG00000017839
BovineHD0100001325	-0.0803685	-1.39104	-0.0579159	0.472374	-1.42428	-0.716393	-0.229561	-1.42597	KRTAP11-1	ENSBTAG00000034869
BovineHD0100004550	-1.31227	-1.83157	-1.96914	0.582228	-0.544335	-0.525637	-0.605207	-1.49835	NCAM2	ENSBTAG00000003301
BovineHD0100010585	0.11846	0.304372	0.32819	-1.51599	-0.540243	1.41159	1.43997	0.386048	EPHA3	ENSBTAG00000006811
BovineHD0100011965	0.206363	1.20948	0.69796	-1.27431	1.38335	1.56207	-0.0417384	-0.530817	GABRR3	ENSBTAG00000001416
BovineHD0100012943	1.3039	1.05996	1.56373	-0.8294	1.54706	2.30178	0.125215	-0.349856	TMEM45A	ENSBTAG00000004459
BovineHD0100014759	0.456259	-0.184225	1.63204	-1.06009	2.23873	2.26151	-0.417384	-1.33428	BBX	ENSBTAG00000006893
BovineHD0100014948	0.411889	1.44443	2.05379	-0.516315	1.79672	2.84226	-0.605207	-0.0144768	CD47	ENSBTAG00000003585
BovineHD0100016019	-0.273755	0.186895	1.13901	-1.97189	1.77216	1.86092	-0.146084	-0.957883	CD96	ENSBTAG00000014441
BovineHD0100016782	1.43449	0.0160196	-0.441052	-2.31243	-0.896312	1.99021	-1.3565	-1.8289	DRD3	ENSBTAG00000002132
BovineHD0100017223	1.28757	0.41651	-0.907349	1.62584	2.27147	1.56843	1.16868	1.90611	GAP43	ENSBTAG00000006451
BovineHD0100018267	-0.07995	-1.27089	-0.210873	2.52116	-2.3697	-2.60699	0.730422	-2.02917	UPK1B	ENSBTAG00000009014
BovineHD0100018421	0.115948	0.691513	0.368286	-1.21938	1.55524	2.17037	0.855637	0.441543	NR1I2	ENSBTAG00000019557
BovineHD0100019188	-0.388448	0.469908	0.417291	-2.54862	2.32468	1.74011	0.605207	1.35358	PDIA5	ENSBTAG00000018877
BovineHD0100019740	-0.0376728	-0.0747581	-1.88449	-0.274636	-0.879941	-1.74435	-0.897376	-1.44768	KALRN	ENSBTAG00000002640
BovineHD0100020803	0.705318	-0.608745	-0.161867	2.23554	-1.66166	-2.0538	0.646945	-0.31849	APOD	ENSBTAG00000023600
BovineHD0100021399	-0.146505	2.73668	-0.298489	-0.389983	1.28512	3.05421	2.37909	0.0410177	ATP13A4	ENSBTAG00000016305
BovineHD4100000441	0.727084	1.51385	-0.0623709	0.186752	1.75579	1.25475	0.584338	1.78547	CCDC50	ENSBTAG00000006945
BTA-107210-no-rs	-0.277104	1.61531	0.34898	-2.37285	0.0450202	1.72528	-0.438253	0.470497	MAP3K13	ENSBTAG00000017103
BovineHD0100023701	-0.297196	-0.451219	-0.515303	1.09854	-0.450202	-1.65745	-0.25043	-1.45009	C1H3orf70	ENSBTAG00000005212
BovineHD0100023739	1.62956	0.704863	2.07012	-1.62035	1.1828	1.79522	0.375646	0.591137	VPS8	ENSBTAG00000005209
BovineHD0100024757	-0.776477	-0.784961	-0.430656	1.21389	-2.02591	-2.38232	-0.855637	-0.957883	CCDC39	ENSBTAG00000001969
BovineHD0100024970	1.19632	2.10925	1.99438	-0.70856	1.64119	0.962255	0.208692	-0.012064	PEX5L	ENSBTAG00000013219
BovineHD0100031554	1.76434	-0.381801	-0.911804	1.93893	0.192359	0.245863	-2.52517	-2.05088	LEKR1	ENSBTAG00000018009
BovineHD0100032021	0.961074	0.878408	1.02318	-1.68626	0.69986	1.57267	1.64867	0.328141	U6atac	ENSBTAG00000042550
BovineHD0100032281	1.13897	0.277673	-0.853888	1.40614	0.630283	0.760902	-1.73214	-2.37179	DHX36	ENSBTAG00000006142
BovineHD0100036015	-0.49435	1.75148	-0.0341555	0.873342	-0.351976	1.80794	-1.75301	-1.27637	PLS1	ENSBTAG00000023429
BovineHD0100037462	-0.029301	-2.1493	-1.74193	1.16446	-0.753065	-1.49425	-0.563468	-0.721428	ESYT3	ENSBTAG00000008111
BovineHD0100037970	0.32859	0.493938	-0.0282154	0.373505	-1.60845	0.125051	-3.19299	-2.65408	IL20RB	ENSBTAG00000008299
BovineHD0100038186	0.612392	1.89031	0.203448	-0.340548	0.53615	1.33105	1.85736	1.73963	PPP2R3A	ENSBTAG00000023416
BovineHD0100038523	0.547511	0.280343	0.819732	-0.18126	1.48567	0.00847802	1.46084	1.75169	EPHB1	ENSBTAG00000015377
BovineHD0100039461	0.867311	1.71143	-0.0920714	-0.0494344	0.929054	2.50525	3.98602	1.86268	DNAJC13	ENSBTAG00000002966
BovineHD0100039919	-0.0129762	0.160196	-1.54591	0.0274636	-0.519779	-0.612537	-1.60693	-2.25838	CPNE4	ENSBTAG00000010448
BovineHD0100040583	0.188364	-2.09857	0.412836	-1.12051	0.290585	-1.15089	-1.60693	-2.34766	DSCAM	ENSBTAG00000004754
BovineHD0100041420	-0.398913	-1.359	-1.32612	0.214216	-0.331513	-2.06228	-0.876506	-0.487386	UMODL1	ENSBTAG00000021270
BovineHD0100042106	-0.134785	-0.881078	-0.36383	-0.439417	0.347884	1.34589	2.52517	2.55033	TRPM2	ENSBTAG00000021901
BovineHD0100046633	0.872334	0.352431	0.167808	1.14248	-0.2824	1.26534	1.50258	-0.272647	SETD4	ENSBTAG00000018682
BovineHD0100045955	-1.01675	-1.08666	-1.12268	0.0109854	-1.34651	1.48365	-1.58606	-3.07391	SATB1	ENSBTAG00000021158
BovineHD0200000052	0.395145	1.16142	0.865768	2.00484	0.319234	1.6087	2.58778	2.09431	OCA2	ENSBTAG00000009831
BovineHD0200001319	0.627879	1.19079	0.256909	0.0329563	1.87039	1.72104	1.77388	0.316077	WDR33	ENSBTAG00000005987
BovineHD0200001372	0.395983	2.19736	0.152957	1.83457	1.25647	0.835085	1.00172	2.52379	MYO7B	ENSBTAG00000039803
BovineHD0200001892	-0.451236	-0.149516	1.45829	-1.48303	2.73805	1.69984	0.667814	2.24391	PMS1	ENSBTAG00000018795
BovineHD0200001928	-0.115948	-0.520637	0.323735	-1.36219	-0.798086	-1.29078	-1.41911	-1.11954	ASNSD1	ENSBTAG00000000492
BovineHD0200002584	1.144	1.49783	0.320765	1.98836	0.69986	1.63626	0.918245	0.31849	CALCRL	ENSBTAG00000008483
BovineHD0200004494	-0.677691	-3.55101	-2.86906	3.08691	0.114597	0.0593461	-1.83649	0.176135	UBE2E3	ENSBTAG00000043956
BovineHD0200005266	-1.40101	-0.0854379	-2.72353	-2.4882	-3.35605	-2.35053	-0.688684	-1.3946	PLEKHA3	ENSBTAG00000001098
BovineHD0200006389	0.491839	-0.216265	-0.279184	1.38416	-1.37107	-0.506562	-0.646945	1.27637	SCRN3	ENSBTAG00000012966
BovineHD0200007197	0.8468	2.42697	1.38256	2.23004	2.23873	2.44167	0.855637	-0.533229	CYBRD1	ENSBTAG00000007898
BovineHD0200007664	1.03726	2.51775	0.289579	1.76865	2.04228	0.561669	-0.354776	0.31849	UBR3	ENSBTAG00000020296
BovineHD0200010200	-0.0632065	-1.38303	0.380166	1.29628	-1.48567	-2.03472	-1.94084	0.217152	SLC4A10	ENSBTAG00000015317
BovineHD0200010547	1.19506	1.5539	0.761816	-1.12051	0.46248	0.888072	-0.438253	-1.49111	RBMS1	ENSBTAG00000005180
BovineHD0200010678	-0.507326	-1.5005	0.97863	-2.49919	-0.139153	-2.21488	-1.69041	-1.96402	ITGB6	ENSBTAG00000009080
BovineHD0200018045	0.896612	-0.0881078	0.910319	1.18643	-0.826735	-0.81389	1.54432	1.93507	RAB3GAP1	ENSBTAG00000013449
BovineHD0200020605	1.2566	-1.35366	0.920714	0.313085	-1.44474	-0.565908	-1.41911	-1.19434	Uncharacterized_Protein	ENSBTAG00000009057
BovineHD0200021042	1.13939	0.979866	2.23941	-0.247172	1.56752	2.39292	2.65039	1.37288	CLASP1	ENSBTAG00000019781
BovineHD0200024146	0.744246	1.27356	0.0326705	-0.192245	1.43655	0.224667	1.98257	1.60934	SLC39A10	ENSBTAG00000016782
BovineHD0200027385	-0.682714	-0.664814	-0.522728	-0.0494344	-1.82127	0.250102	-1.83649	-1.49353	ADAM23	ENSBTAG00000019694
BovineHD0200034733	0.194643	-0.205585	1.8637	-1.90048	-0.339698	1.48789	-0.646945	0.810702	ARMC9	ENSBTAG00000018502
BovineHD0200036282	2.19214	1.78619	3.43634	-0.329563	3.41335	0.536235	-0.980852	3.00394	MECR	ENSBTAG00000017253
BovineHD0200037914	0.545836	-0.493938	1.8043	0.351534	1.47339	1.66805	1.29389	-0.0916865	EPHB2	ENSBTAG00000045902
BovineHD0200038041	-1.31687	-0.865059	-1.89043	-0.038449	-2.00545	-2.23396	-1.29389	0.0723841	EPHA8	ENSBTAG00000020102
BovineHD0200038865	-0.377565	0.547336	-0.368286	1.34572	0.290585	-0.479008	-1.81562	-1.48146	OTUD3	ENSBTAG00000017108
BovineHD0200039166	0.744246	1.7408	0.219783	0.538286	1.24829	1.67229	-0.918245	-0.277472	U3	ENSBTAG00000028707
BovineHD0300000512	-0.130599	-0.146846	0.347495	1.30727	1.08049	2.0326	0.626076	1.84097	MAEL	ENSBTAG00000016550
BovineHD0300001098	-1.54793	-2.0692	0.00445507	-0.472374	-2.17325	-1.95206	-0.0626076	1.50559	RXRG	ENSBTAG00000016801
BovineHD0300001162	-0.0117204	-0.611415	0.384621	-0.291114	-0.564799	-2.26575	-1.39824	-1.87234	LMX1A	ENSBTAG00000012025
BovineHD0300001352	0.574719	1.2522	0.279184	1.21389	1.87039	1.89272	0.125215	0.91204	PBX1	ENSBTAG00000013801
BovineHD0300004552	0.750106	0.245634	2.00329	0.576735	0.442017	1.52816	0.626076	1.63347	INSRR	ENSBTAG00000003054
BovineHD0300005014	-0.983259	-0.277673	-1.68996	-0.450403	-0.945425	-1.56207	-1.69041	-1.42838	RUSC1	ENSBTAG00000003948
BovineHD0300005135	0.496025	-0.584716	0.831612	-1.32924	0.7899	1.3798	1.33563	0.183373	PBXIP1	ENSBTAG00000004552
BovineHD0300005950	-0.357054	1.80755	-0.779637	1.68626	-1.25238	-1.89484	-1.0852	-0.661108	Uncharacterized_Protein	ENSBTAG00000039357
BovineHD0300006158	0.138552	0.667483	0.35789	0.302099	1.91541	1.63202	1.56519	0.212327	TUFT1	ENSBTAG00000017566
BovineHD0300006305	0.386355	0.931807	-0.105437	0.483359	0.503408	1.86728	2.21214	1.80478	FAM63A	ENSBTAG00000015329
BovineHD0300006756	-0.786523	0.81166	-2.10279	-0.44491	-1.71895	-3.16018	-1.73214	0.762446	POLR3GL	ENSBTAG00000013910
BovineHD0300007216	-1.77146	-0.0320392	-1.23554	-2.06526	-0.122782	-2.9991	-1.79475	-2.70958	PDE4DIP	ENSBTAG00000001564
BovineHD0300008678	-1.76643	-2.8328	-1.29494	-0.697575	-2.75033	-4.7265	-0.52173	0.497037	MAB21L3	ENSBTAG00000001406
BovineHD0300008716	-0.540813	-0.0480588	-2.14734	0.664619	0.245565	0.949538	-1.64867	-1.57073	SLC22A15	ENSBTAG00000000664
BovineHD0300010576	1.44831	2.92892	1.37365	0.922776	3.93722	1.35012	-3.02603	-0.173722	AMPD2	ENSBTAG00000013018
BovineHD0300014927	-0.576393	-1.70609	-1.27563	0.164781	-2.20599	-1.51968	-3.0469	-2.449	ABCD3	ENSBTAG00000009698
BovineHD0300017412	-1.9527	-1.16943	0.446992	-1.32374	-2.12823	-2.12798	0.500861	-2.66856	ODF2L	ENSBTAG00000012907
BovineHD0300017778	-1.14358	0.165536	-1.51769	-1.4336	-1.19099	-0.828726	1.73214	0.0337792	WDR63	ENSBTAG00000013778
BovineHD0300017979	-0.979073	-0.843699	-2.25575	-0.313085	-1.8622	-2.05168	0.667814	-0.260583	UOX	ENSBTAG00000024255
BovineHD0300017995	0.348264	1.41773	0.120287	1.92245	1.55115	1.14665	-0.313038	-0.68041	SAMD13	ENSBTAG00000048203
BovineHD0300018122	1.01549	0.0480588	1.85331	0.340548	1.48976	1.97538	-0.292169	-0.448781	TTLL7	ENSBTAG00000003322
BovineHD0300019656	0.581835	1.73813	1.2593	0.68659	1.94405	2.20428	0.0417384	-1.15332	IFI44L	ENSBTAG00000030932
BovineHD0300019849	-0.266221	-0.592725	1.79391	-2.80678	0.523872	-0.483247	1.71127	0.743143	FAM73A	ENSBTAG00000031044
BovineHD0300020724	-1.21139	-2.87285	-0.00594009	2.84523	1.60026	1.02796	-4.15297	-0.110989	C1orf173	ENSBTAG00000017031
BovineHD0300022682	-0.356635	0.688843	1.61273	0.406461	1.67803	2.01777	0.834768	0.0675585	MIER1	ENSBTAG00000005443
BovineHD0300022738	-0.0230222	-0.550006	-1.53551	-1.67528	-2.99589	-2.54764	-1.41911	-0.354682	INSL5	ENSBTAG00000003850
BovineHD0300022956	-0.0179992	-0.38714	0.449962	0.313085	1.72305	-0.326404	1.66954	2.07501	PDE4B	ENSBTAG00000008636
BovineHD0300022999	-1.84764	-3.89009	-1.30236	-3.43295	-3.42972	-1.3586	-0.52173	-0.567009	MGC137454	ENSBTAG00000030852
BovineHD0300023162	0.63667	0.226944	1.32464	0.538286	1.46111	0.644329	0.79303	1.70103	AK4	ENSBTAG00000030674
BovineHD0300024927	0.830056	1.84225	-0.282154	-2.1861	-1.2442	-0.618895	3.8608	3.22592	FGGY	ENSBTAG00000030669
BovineHD0300025792	-0.0251152	-0.0373791	0.209388	1.46106	0.802178	0.0805412	2.35822	2.08225	C8B	ENSBTAG00000003775
BovineHD0300027403	1.13353	1.23618	0.637075	1.85654	0.425646	1.56631	1.8991	0.250932	Uncharacterized_Protein	ENSBTAG00000024153
BovineHD0300028272	0.389704	-0.299033	0.365315	-1.16995	-1.49795	-0.623134	-1.29389	-1.30533	SPATA6	ENSBTAG00000003128
Hapmap40790-BTA-69035	0.44119	-0.296363	1.39889	-0.137318	-1.57571	-1.45398	-0.667814	-1.17021	MAST2	ENSBTAG00000020444
BovineHD0300028925	-0.156551	1.66604	-0.227208	2.98804	3.65482	4.58449	1.94084	0.0989249	IPP	ENSBTAG00000016377
BTB-00149135	0.157807	-1.83958	0.727661	-1.63683	-2.02591	-1.89484	-1.91997	-1.64553	EIF2B3	ENSBTAG00000019010
BovineHD0300029135	-0.0879031	0.299033	0.0801912	-1.8071	-1.08458	-1.32045	-1.12694	-1.78065	KIF2C	ENSBTAG00000015280
BovineHD0300029493	-1.00628	2.1226	-1.20435	2.17512	3.02045	1.76979	0.417384	1.65277	PTPRF	ENSBTAG00000000253
BovineHD0300029721	-0.409377	-0.931807	0.63559	-1.70823	-1.39153	-1.93723	-1.58606	-0.554945	Uncharacterized_Protein	ENSBTAG00000012414
BovineHD0300030940	-0.907076	-0.79297	-0.643015	-0.659126	-2.27557	-2.47346	-0.584338	-1.88922	RRAGC	ENSBTAG00000009368
BovineHD0300031306	0.306405	-1.36968	0.813792	1.43909	-1.79262	-0.788456	0	0.677998	C3H1ORF149	ENSBTAG00000010506
BovineHD0300031520	-0.722898	-2.72867	-0.444022	-2.19159	-3.49521	-3.80875	-1.85736	-0.349856	GRIK3	ENSBTAG00000009269
BovineHD0300034095	0.786942	1.56992	1.06773	0.296607	1.26875	3.04149	2.31648	5.09825	COPS8	ENSBTAG00000005854
BovineHD0300034337	-0.498536	-1.87429	-1.04546	1.13699	-1.01909	-0.0572266	0.125215	-1.44768	LRRFIP1	ENSBTAG00000005354
BovineHD4100002578	1.05944	0.646124	1.65283	-0.598706	1.58389	1.47306	-0.125215	1.53454	HDLBP	ENSBTAG00000004315
BovineHD0400001222	1.20971	1.15341	1.85331	-0.219709	0.290585	1.62778	0.25043	1.73722	COBL	ENSBTAG00000023806
BovineHD0400002943	-1.10549	-0.723552	-0.497482	-1.07657	-1.36288	-1.81642	-1.3565	-0.839655	PEX1	ENSBTAG00000024431
BovineHD0400005925	0.431562	1.50851	-0.329675	0.318578	-0.311049	-1.13393	-0.897376	-2.09431	THSD7A	ENSBTAG00000007680
BovineHD0400036021	-0.670575	1.13472	0.678655	-0.192245	1.59208	2.66634	2.87995	2.88813	ST7	ENSBTAG00000010756
BovineHD4100002877	-0.223525	-0.162866	0.246514	-0.955733	1.57571	1.26958	0.897376	1.53696	MET	ENSBTAG00000006161
BovineHD0400014906	1.74592	1.25754	1.48502	-2.24652	2.66847	2.24667	-0.0834768	3.17525	FOXP2	ENSBTAG00000011246
BovineHD0400015042	-0.424446	-2.38158	-0.190083	2.20807	-0.667118	-2.8041	-0.751291	-1.38495	PPP1R3A	ENSBTAG00000006733
BovineHD0400016705	-1.29469	-1.46312	-0.34898	-0.593213	-2.53341	-1.71468	1.73214	0.569422	AOAH	ENSBTAG00000018119
BovineHD0400017148	1.94559	2.57115	-0.285124	1.6588	0.978167	0.0868997	3.54776	2.42245	NPSR1	ENSBTAG00000013768
BovineHD0400017625	-0.282964	-1.6073	-1.42117	-0.18126	-0.798086	-1.42219	1.79475	-0.125466	AVL9	ENSBTAG00000003114
BovineHD0400018202	0.97112	0.659474	-0.193053	0.593213	0.37244	1.50273	-1.69041	-1.47181	NOD1	ENSBTAG00000038235
ARS-BFGL-NGS-4753	-0.298033	0.582046	-1.78054	-0.0219709	-0.458388	-1.54088	-1.77388	-2.55998	OGDH	ENSBTAG00000006029
BovineHD0400022036	0.945168	1.27356	2.67304	-0.774473	0.605727	2.23184	0.438253	1.85786	GLI3	ENSBTAG00000010671
BovineHD0400023830	-0.429888	-0.38714	-0.179688	3.3176	0.597541	-3.62223	-2.12866	-2.74094	TSPAN12	ENSBTAG00000015337
BovineHD0400036219	0.44412	-1.64468	0.99645	-0.719546	-2.59889	-1.04704	-1.50258	-0.733492	NUP205	ENSBTAG00000011127
BovineHD0400028074	-0.23985	-1.47113	0.245029	0.8294	-2.75442	-2.38868	-1.16868	-0.622503	SLC13A4	ENSBTAG00000003864
BovineHD0400028878	-0.277104	0.552676	-0.935564	-0.44491	-1.81718	-0.864758	-1.77388	-2.05571	CREB3L2	ENSBTAG00000015802
BovineHD0400035803	1.1147	-0.296363	0.117317	1.89499	-0.323327	-1.31621	0.584338	1.42355	TTC26	ENSBTAG00000016373
BovineHD0400029479	1.24362	0.958506	-0.0950414	1.12601	1.14188	-0.0974972	1.39824	1.52972	SLC37A3	ENSBTAG00000012239
BovineHD0400029596	-0.408959	0.109467	-0.369771	-1.41712	-1.60845	-1.42431	-0.0208692	-1.04957	MRPS33	ENSBTAG00000005285
BovineHD0400030488	0.266639	-0.122817	1.32909	-1.38416	0.994538	1.53028	-0.52173	0.332967	Uncharacterized_Protein	ENSBTAG00000024230
BovineHD0400030719	0.670994	-0.117477	0.31334	1.31825	-0.315142	0.568027	2.31648	1.75411	FAM115C	ENSBTAG00000005475
BovineHD0400030780	0.303056	-0.969186	0.276214	-1.69176	-0.683489	-0.303089	-2.31648	-2.10396	Uncharacterized_Protein	ENSBTAG00000048115
BovineHD0400030975	1.10758	1.78085	0.742511	-2.12019	2.48839	2.12374	-2.42083	2.30905	TPK1	ENSBTAG00000017676
BovineHD0400032675	-0.811639	-0.897098	-1.53997	1.31276	-0.495222	-1.48365	-0.751291	-0.212327	Uncharacterized_Protein	ENSBTAG00000008542
BovineHD0400034633	-1.15572	-1.89832	0.545003	-1.38966	0.286492	-0.356077	2.54604	3.36103	SHH	ENSBTAG00000024552
BovineHD0500003719	-0.343659	2.11192	1.03506	-0.494344	0.777622	-1.40099	3.56863	3.54441	TMTC2	ENSBTAG00000002888
BovineHD0500005573	-0.665133	-1.51919	-0.423231	0.571242	-1.33014	-1.38828	-1.31476	-0.858958	WDR51B	ENSBTAG00000000687
BovineHD0500007646	-0.468817	0.488598	-1.80727	-1.16995	-0.478851	-0.122931	-1.64867	-1.23294	HOXC10	ENSBTAG00000003278
BovineHD0500007732	0.309335	1.49249	1.98547	0.928269	-0.175988	-1.87576	-0.166954	0.735905	SNORA67	ENSBTAG00000042310
BovineHD0500008767	-1.63039	0.114807	-3.67543	0.483359	-0.266029	-3.25768	-4.34079	-2.39109	ACCN2	ENSBTAG00000000970
BovineHD0500009370	1.10381	1.94371	0.812307	2.31243	0.830828	2.17037	3.08864	0.687649	C5H12orf68	ENSBTAG00000002390
BovineHD0500009669	0.351612	-0.507287	1.68847	-1.19192	0.212823	-2.01141	-1.04346	-1.25466	FAM113B	ENSBTAG00000011838
BovineHD0500010227	-0.932191	-1.11069	0.323735	-2.14216	3.39289	-0.648568	-2.96343	-1.65518	NELL2	ENSBTAG00000032183
BovineHD0500010584	-0.123064	-0.0106797	-0.34304	-1.63683	0.151432	-1.42007	-0.187823	1.58039	PUS7L	ENSBTAG00000004718
BovineHD0500011013	0.160737	-0.934477	-0.733601	1.73021	-0.941332	-2.45015	0.375646	-2.19324	PPHLN1	ENSBTAG00000008595
BovineHD0500012962	1.35245	1.48448	1.20435	1.01615	0.192359	1.92663	0.229561	1.89646	CPM	ENSBTAG00000013496
BovineHD0500035971	-1.0607	-0.40049	-0.0222753	-1.78513	0.065484	1.58751	2.14953	-0.171309	INHBC	ENSBTAG00000019084
BovineHD0500018487	0.183759	0.704863	-0.187113	-0.582228	-1.41609	1.12122	1.54432	1.38736	GNPTAB	ENSBTAG00000019409
BovineHD0500021479	-0.205944	0.323062	-0.640045	1.7357	-0.634376	-0.85416	-1.66954	-1.61658	CACNG2	ENSBTAG00000010865
BovineHD0500021641	0.811639	-0.381801	1.83994	-0.642648	-2.07502	0.392108	-0.2713	1.91577	MGC133880	ENSBTAG00000030652
BovineHD0500023581	-2.32776	-2.6112	-0.0430656	-1.08756	-3.6671	-3.79179	-1.41911	-0.390874	FGFR1OP2	ENSBTAG00000004532
BovineHD0500024007	-0.306824	-0.456559	-0.66826	1.96639	-0.392904	-1.543	-1.46084	0.687649	IFLTD1	ENSBTAG00000000749
BovineHD0500036143	1.08874	1.5272	1.586	1.10404	1.95224	0.453574	0.0626076	0.217152	Uncharacterized_Protein	ENSBTAG00000047048
BovineHD0500027168	-0.19255	-1.77284	-0.127712	0.252665	-2.55387	-1.80582	0.980852	1.28844	GUCY2C	ENSBTAG00000019722
BovineHD4100003992	-0.436585	-0.117477	-0.458872	-2.7134	1.74351	-0.137768	-1.33563	-2.39591	C5H12orf59	ENSBTAG00000011023
BovineHD0500029041	-0.139808	-0.307042	-0.467782	1.1315	-1.60026	-1.35012	-0.897376	0.101338	M6PR	ENSBTAG00000018207
BovineHD0500029697	-0.762245	-0.758261	-0.0816762	-0.757995	-0.139153	-1.82065	-1.43997	-2.12568	C1S	ENSBTAG00000004840
BovineHD4100004027	-1.38971	-0.667483	0.0103952	-0.439417	-1.64119	-0.877475	-2.31648	-1.49594	ANO2	ENSBTAG00000012246
BovineHD0500030964	-0.221014	0.341752	-0.64747	0.988689	1.41609	2.65786	-0.500861	1.21364	IQSEC3	ENSBTAG00000019058
Hapmap43033-BTA-74963	-1.47007	-0.277673	-0.928139	1.58739	1.57571	0.64221	-2.39996	-1.09541	ERC1	ENSBTAG00000013658
BovineHD0500031497	0.442446	-0.899768	-0.9816	-0.70856	-0.306956	1.87364	2.33735	1.64794	CACNA1C	ENSBTAG00000010660
BovineHD0500031862	-0.455422	1.31094	-2.81115	0.318578	-1.1828	-1.94359	-2.713	-2.55275	TMEM184B	ENSBTAG00000009668
BovineHD0500032136	0.627879	0.768941	-0.533123	-1.37318	0.499315	1.51121	0.730422	1.70585	PDGFB	ENSBTAG00000021697
BovineHD0500032290	-1.41064	0.168206	-1.74045	1.37318	-0.2824	-1.15513	-1.64867	-0.530817	ENTHD1	ENSBTAG00000000326
BovineHD0500032443	0.316033	0.283013	-0.295519	-0.00549272	1.54706	0.576505	2.00344	1.44044	MKL1	ENSBTAG00000002630
BovineHD0500032820	0.316451	1.24419	1.69441	-1.505	1.44474	1.00041	1.3565	-0.0579073	TCF20	ENSBTAG00000000662
BovineHD0500032870	-1.05107	-1.97842	-1.51324	-0.670111	0.753065	0.930462	0.313038	1.68655	NFAM1	ENSBTAG00000005018
ARS-BFGL-NGS-35980	-0.948516	-0.0347091	-1.42414	-1.46656	-0.646654	-1.36708	-0.500861	-1.33911	Uncharacterized_Protein	ENSBTAG00000008858
BovineHD0600001652	1.45249	0.939817	-1.36771	2.08723	2.83627	-2.0538	-0.730422	-1.14608	SYNPO2	ENSBTAG00000006434
BovineHD0600003792	-1.21934	0.776951	-0.66826	0.494344	0.143246	1.87576	-2.1704	-1.72515	C4orf21	ENSBTAG00000013198
BovineHD0600003839	2.2499	1.90633	1.09892	0.455895	3.88811	2.58792	4.11123	2.52379	ALPK1	ENSBTAG00000034875
BovineHD0600005018	1.32399	1.65536	0.742511	0.516315	0.544335	-0.970733	2.87995	1.98574	LEF1	ENSBTAG00000006844
BovineHD0600005713	0.717457	-0.0293693	-0.721721	1.40064	-1.98089	0.506562	1.39824	0.299188	GSTCD	ENSBTAG00000013927
BovineHD0600006879	-0.354124	0.080098	-2.08794	1.64781	0.159617	2.1301	-0.396515	0.376397	PPP3CA	ENSBTAG00000016005
BovineHD0600011223	0.900379	0.0907778	1.14495	1.7357	1.66166	0.676122	0.166954	1.36082	SLIT2	ENSBTAG00000005108
BovineHD0600012523	0.866055	0.0293693	0.613314	1.26332	2.05456	0.479008	-0.396515	1.53213	CCDC149	ENSBTAG00000021940
BovineHD0600015704	-0.954795	-1.87429	-3.58484	0.389983	-2.6521	-1.8694	-1.14781	-1.12195	DTHD1	ENSBTAG00000009833
BovineHD0600016103	1.23148	0.39248	2.0627	-1.26882	2.09958	0.430259	0.333907	-0.0965121	RELL1	ENSBTAG00000004329
BovineHD0600016223	-0.566347	0.985206	1.68699	-1.80161	1.3547	1.95418	-0.104346	-0.632154	TBC1D1	ENSBTAG00000013699
BovineHD0600018289	-0.445376	0.0533987	0.0876163	0.12084	-1.47748	-0.6846	-1.48171	-1.51041	GABRG1	ENSBTAG00000012296
BovineHD0600019096	0.181248	-0.0106797	1.57264	-0.983196	1.71077	-0.0763022	1.02259	1.74446	OCIAD1	ENSBTAG00000010611
BovineHD0600020117	-1.36794	-2.05585	-1.9929	-0.0549272	-0.634376	-0.635851	-0.500861	-1.65277	SRD5A3	ENSBTAG00000014913
BovineHD0600020206	0.0498118	-1.25754	0.908834	0.219709	-2.29603	-3.55441	-3.00516	-0.868609	NMU	ENSBTAG00000044161
BovineHD0600023357	-0.339892	-2.17066	0.298489	-1.58739	1.22373	1.36072	0.939114	0.803463	CENPC1	ENSBTAG00000001323
BovineHD0600023468	-0.119297	0.854379	1.9231	-2.21356	2.40244	0.722751	0.813899	-0.299188	TMPRSS11D	ENSBTAG00000001925
BovineHD0600034817	-0.955214	-0.154856	0.0727661	0.62617	0.466573	-1.84609	-1.81562	-1.31256	CSN1S1	ENSBTAG00000007695
BovineHD0600025430	1.29511	0.248304	1.39444	1.75218	0.46248	2.01777	0.688684	1.15091	SDAD1	ENSBTAG00000007639
BovineHD0600027197	1.61239	1.7675	2.69532	-0.917284	-2.09549	-0.487486	2.90082	2.88571	RASGEF1B	ENSBTAG00000006561
BovineHD0600027746	0.214735	-0.266993	0.837553	-1.98287	-0.888126	-0.173799	1.98257	2.32835	SEC31A	ENSBTAG00000020525
BovineHD0600028263	1.04186	1.6073	0.0326705	0.779966	-0.0245565	0.29885	1.56519	1.76858	WDFY3	ENSBTAG00000013495
BovineHD0600028808	0.956051	0.533987	1.52512	-0.736024	0.818549	1.51757	1.52345	1.33911	Uncharacterized_Protein	ENSBTAG00000014947
BovineHD0600028818	1.23943	2.54979	2.21862	-0.675604	1.89903	-0.0360316	1.73214	0.219565	SLC10A6	ENSBTAG00000047514
ARS-BFGL-NGS-36930	-0.218921	0.122817	0.288094	-1.98836	-1.6371	-0.822368	-1.56519	-0.0386048	TMEM128	ENSBTAG00000003652
BovineHD0600030729	-0.624112	-2.38692	-0.378681	-0.543779	-1.6371	-0.784217	-1.39824	-0.62009	GAK	ENSBTAG00000019188
BovineHD0600034031	-1.21599	-2.06653	-0.0712811	-2.48271	1.53069	0.368794	3.17212	3.35862	AFAP1	ENSBTAG00000012464
BovineHD0600034085	1.78318	3.35611	2.79481	2.52665	2.26738	-1.03008	0.396515	0.89515	ABLIM2	ENSBTAG00000015926
BovineHD0700000083	1.48431	1.95439	-0.142562	-1.66979	1.96452	1.28654	-1.27302	-0.402938	FLT4	ENSBTAG00000001462
BovineHD0700000276	-1.68565	-2.59251	-3.07548	-1.1315	-1.24829	-2.33145	-3.94428	-2.24632	RNF130	ENSBTAG00000004856
BovineHD0700000622	1.21683	1.78085	0.791517	0.208723	2.4802	1.91179	0.626076	0.692474	GRM6	ENSBTAG00000016187
BovineHD0700001118	-0.0493932	0.0934477	1.55779	-1.41712	-1.73123	0.284014	-0.479992	0.185786	NCAN	ENSBTAG00000001764
BovineHD0700002217	-0.298871	0.504617	-1.79242	-1.08756	1.85401	1.30773	-1.81562	-0.851719	CYP4F22	ENSBTAG00000047933
BovineHD0700003273	-0.77857	-1.43909	-1.30682	1.45008	-1.08458	-0.68248	-0.79303	-1.08817	LPHN1	ENSBTAG00000003675
BovineHD0700003291	-0.674342	-1.99444	-1.9929	0.983196	-0.879941	-1.00253	-0.813899	-1.52972	ASF1B	ENSBTAG00000004085
BovineHD0700003490	-0.531604	-1.31895	-0.625194	0.258158	-1.69849	-1.16573	0.730422	-1.6214	CACNA1A	ENSBTAG00000014828
BovineHD0700003625	0.566347	0.194905	1.58006	-0.0659126	0.196452	-1.42855	-2.5043	-0.525991	MAST1	ENSBTAG00000006080
BovineHD0700003648	0.498118	1.59662	1.37365	0.774473	0.58117	1.67441	0.2713	0.0434305	ASNA1	ENSBTAG00000011837
BovineHD0700003819	0.221014	-0.646124	1.32018	-3.4659	3.54023	0.0699436	-1.23128	2.62272	Uncharacterized_Protein	ENSBTAG00000037693
BovineHD4100005785	0.84094	1.8556	2.08497	0.670111	0.761251	2.01565	-0.0417384	0.0168896	TSPAN16	ENSBTAG00000032293
BovineHD4100005787	0.8941	3.81801	2.48444	1.2029	3.99043	1.5324	0.25043	1.50559	RAB3D	ENSBTAG00000002148
BovineHD0700004837	0.912099	0.517967	1.48502	0.318578	-0.527964	1.2823	0.709553	1.52007	IR-A	ENSBTAG00000012687
BovineHD0700004965	-0.475514	-2.01313	-0.497482	0.70856	-2.00954	-1.31621	0.125215	-0.00965121	PNPLA6	ENSBTAG00000032137
BovineHD0700005269	0.908751	1.909	0.721721	0.307592	1.31377	1.22507	-0.333907	0.132704	VAV1	ENSBTAG00000039160
BovineHD0700005354	0.146924	0.702193	-0.0787062	-1.34022	0.761251	1.55996	1.29389	0.982011	SLC25A23	ENSBTAG00000003491
BovineHD0700006097	-2.13981	-3.03037	0.408381	-0.258158	-4.33013	-4.21781	-1.54432	-1.04957	THOP1	ENSBTAG00000020446
BovineHD0700006673	0.293848	0.315052	0.0935564	-1.47754	0.974074	1.16361	1.64867	1.59728	CDC42SE2	ENSBTAG00000005961
BovineHD0700008563	0.0749269	-1.90633	0.203448	2.4113	-1.78853	-1.23779	-4.29906	-2.63478	ZNF608	ENSBTAG00000016137
BovineHD0700012202	-1.28799	-0.699523	-1.94686	0.368012	0.618005	-1.36284	-0.688684	-1.55385	IFI47	ENSBTAG00000015727
BovineHD0700012667	0.182504	-1.89298	2.91658	-0.538286	-2.05456	4.12456	3.81906	2.18841	Uncharacterized_Protein	ENSBTAG00000047519
BovineHD0700013006	1.02805	0.563356	1.78351	0.439417	0.360162	-0.0402706	1.75301	2.11844	POLR2E	ENSBTAG00000020776
BovineHD0700014293	0.114274	1.56725	-0.0222753	-0.351534	2.26738	1.87152	1.54432	0.533229	TRPC7	ENSBTAG00000014638
BovineHD0700014862	-0.468398	-0.547336	-1.40929	0.406461	0.442017	-0.593461	-1.75301	-1.21605	FAM13B	ENSBTAG00000020041
BovineHD0700015481	0.984515	0.0560686	0.738056	1.51599	1.80899	0.902909	-0.313038	1.74687	PCDHA13	ENSBTAG00000030227
BovineHD0700015599	0.640437	0.168206	1.47314	0.0164781	0.315142	2.00717	1.02259	1.9978	PCDHB10	ENSBTAG00000045743
ARS-BFGL-NGS-40831	0.678528	-2.42964	-0.645985	0.774473	-3.24964	-2.94611	0.396515	-1.2064	SH3RF2	ENSBTAG00000006762
BovineHD0700019767	0.339473	-2.03716	0.568764	-0.12084	-0.233287	-1.56631	-0.667814	-1.98091	GALNT10	ENSBTAG00000034113
BovineHD0700020471	-0.456678	-1.81556	-1.28454	0.274636	-2.13232	-2.75536	-0.104346	0.291949	SGCD	ENSBTAG00000044046
BovineHD0700021336	-0.120971	-0.42185	-1.58897	0.983196	0.499315	1.39675	0.0834768	-1.37288	EBF1	ENSBTAG00000037508
BovineHD0700028746	1.12558	-0.0827679	0.916259	2.47172	2.34514	1.74011	3.10951	0.393287	CAST	ENSBTAG00000000874
BovineHD0700030672	1.3085	-0.379131	-0.0386106	0.142811	3.2742	3.06268	3.67298	2.23908	Uncharacterized_Protein	ENSBTAG00000027727
BovineHD0700032206	0.684807	-0.82501	2.05676	-2.69143	0.720324	2.82954	3.06777	1.10506	FER	ENSBTAG00000003051
BovineHD0700032795	-1.64337	0.886418	-2.68492	-0.554764	-3.51976	-3.73245	-5.11295	-2.15946	TMEM232	ENSBTAG00000030198
BovineHD0700032830	-0.259942	1.6874	-2.27802	-0.873342	-1.73532	-2.65786	-2.42083	-0.0554945	SLC25A46	ENSBTAG00000009667
BovineHD0800002086	-1.03977	-0.258984	-0.32522	-1.34022	-2.17325	-1.93299	-3.33907	-2.20771	CEP44	ENSBTAG00000020055
BovineHD0800005227	-0.100042	-1.4738	-0.0193053	-0.422939	-1.43655	-0.273416	-0.646945	-1.31015	MOB3B	ENSBTAG00000000804
BovineHD0800007666	-0.436585	-1.53521	0.0415806	-1.52148	-1.44883	-1.05551	-0.751291	-0.68041	ADAMTSL1	ENSBTAG00000002997
BovineHD0800008054	-1.23692	-1.57526	-1.72708	-1.45557	0.0941332	-0.885953	-0.0626076	1.33911	SH3GL2	ENSBTAG00000014103
BovineHD0800009129	-0.0464631	2.06653	0.739541	-1.08756	0.552521	0.610417	0.417384	-1.29568	NFIB	ENSBTAG00000027442
BovineHD0800009521	-0.917541	-1.96774	-0.198993	0.0823907	-1.89494	-2.59851	-0.646945	-1.26672	Uncharacterized_Protein	ENSBTAG00000048272
BovineHD0800011477	1.50105	0.907778	1.22366	-0.862356	0.916775	1.74859	1.85736	2.26321	GLDC	ENSBTAG00000025903
BovineHD0800011713	-1.24655	-1.36167	-1.58303	0.538286	-0.380625	-1.46034	-0.563468	-0.694887	PD-L1	ENSBTAG00000000095
BovineHD0800011806	-0.357891	0.81166	0.147017	1.57092	1.37107	-0.0614656	0.876506	1.50318	RCL1	ENSBTAG00000018667
BovineHD0800011895	0.0493932	-0.582046	-0.886558	-0.730531	-1.28103	-1.1085	-1.58606	-2.2994	SLC1A1	ENSBTAG00000019125
BovineHD0800014099	1.10088	1.56191	0.0504908	-0.362519	2.30831	1.63202	-0.104346	0.12064	TRPM3	ENSBTAG00000007778
BovineHD0800022468	1.29259	1.67138	2.52008	-1.08756	2.2551	2.30814	0.0417384	-0.248519	DPYSL2	ENSBTAG00000018373
BovineHD0800022552	-0.20134	0.275003	-0.152957	-2.263	0.86357	1.51545	1.66954	0.234042	ADRA1A	ENSBTAG00000031632
BovineHD0800023075	-0.164923	-1.14807	0.32225	1.16446	-1.96043	-1.51121	-0.0626076	-0.632154	Uncharacterized_Protein	ENSBTAG00000005495
BovineHD0800023170	1.1193	2.03983	-0.914774	0.620677	1.93178	1.44126	0.438253	-0.827591	ARID3C	ENSBTAG00000025792
Hapmap32077-BTA-146051	-2.37422	-5.3906	-2.03448	-1.47754	-2.9345	-3.88081	-0.584338	0.977185	Uncharacterized_Protein	ENSBTAG00000045622
BovineHD0800024853	-1.75597	-4.47481	-2.79036	-2.20807	-1.82537	-2.69601	-0.500861	0.986836	Uncharacterized_Protein	ENSBTAG00000048213
BovineHD0800026842	-0.00544162	-0.587385	0.31037	-1.32374	1.54297	-0.0847802	0.208692	1.88922	SECISBP2	ENSBTAG00000001939
BovineHD0800027219	-0.351194	-1.68473	-0.151472	1.13699	-1.03547	0.101736	-0.667814	-1.20881	Uncharacterized_Protein	ENSBTAG00000021235
BovineHD0800033913	-0.949353	-3.21994	-0.974175	-0.928269	-4.78851	-5.19914	-2.02431	-0.224391	DNAJC25	ENSBTAG00000030960
BovineHD0800030689	-0.37882	-0.117477	-0.252454	1.91147	-0.37244	0.334882	2.233	1.94231	SUSD1	ENSBTAG00000004813
BovineHD0800030980	-0.192131	-0.544667	-1.32761	0.834893	-1.44474	-1.77191	-1.29389	-0.760033	SLC31A2	ENSBTAG00000005115
BovineHD0800030984	0.850149	0.902438	1.54591	-1.23037	1.30968	1.81006	0.980852	0.694887	FKBP15	ENSBTAG00000005116
BovineHD0900002149	0.735875	-1.78352	1.38701	-0.285621	-0.564799	-1.36284	-1.43997	-1.12678	LMBRD1	ENSBTAG00000016164
BovineHD0900003528	0.0941819	0.592725	-0.35492	0.186752	-2.0873	-1.69984	0.166954	-1.83132	CD109	ENSBTAG00000013222
BovineHD0900005174	0.19841	1.55657	0.843493	-1.48303	0.106411	1.78674	-0.313038	-1.67207	HMGN3	ENSBTAG00000001422
Hapmap50840-BTA-99449	0.897449	1.83424	1.8934	0.0219709	1.4652	1.63414	0.730422	1.41873	ELOVL4	ENSBTAG00000015498
BovineHD0900006426	0.350775	-0.128157	-0.867253	0.582228	-2.10367	0.0021195	-2.12866	-1.66001	SNAP91	ENSBTAG00000009355
BovineHD0900009027	0.197154	-2.56047	2.2409	-2.71889	-0.589356	-0.154724	-0.333907	-0.209914	SLC35F1	ENSBTAG00000033657
BovineHD0900009434	1.04312	0.144176	0.818247	-1.68626	0.687582	1.62142	0.438253	1.99539	RSPH4A	ENSBTAG00000011890
BovineHD0900009578	-0.492257	-1.58594	0.531638	-1.32924	-0.286492	0.309448	-0.354776	-1.35358	NT5DC1	ENSBTAG00000003076
BovineHD0900011377	1.62035	1.19613	-0.913289	2.60904	2.49658	3.39333	2.83821	4.60363	FIG4	ENSBTAG00000005827
BovineHD0900014220	0.483048	0.141506	0.203448	-1.884	0.515686	1.7062	1.0852	1.98091	FBXL4	ENSBTAG00000005729
BovineHD0900019156	0.354961	-1.1721	-0.233148	0.247172	-1.73532	-1.76131	0.25043	-2.35972	SAMD3	ENSBTAG00000021361
BovineHD0900020019	-0.0724154	-1.35366	0.069796	-1.27431	-1.83764	-1.58751	-1.06433	-1.10265	SLC18B1	ENSBTAG00000015242
BovineHD0900020300	-1.33445	-1.62866	1.07664	-2.04878	-2.90176	-2.21488	-4.04862	-2.55033	SLC2A12	ENSBTAG00000019002
BovineHD0900020673	-0.632484	-0.38981	-1.42414	1.1315	-0.319234	-1.83125	-0.751291	-1.24983	AHI1	ENSBTAG00000017958
BovineHD0900020867	2.35748	2.5845	4.01996	1.82907	3.78579	2.93339	1.39824	2.00504	PDE7B	ENSBTAG00000015888
BovineHD0900021027	0.218921	-0.0533987	-1.40186	1.64781	-0.0777622	-1.4561	-0.0626076	-0.311252	MAP3K5	ENSBTAG00000009065
BovineHD0900022769	-0.707411	0.424519	-1.92607	1.76316	-0.515686	-1.50061	-0.626076	-0.139943	AIG1	ENSBTAG00000003496
BovineHD0900022912	0.400587	-1.26555	-0.197508	1.63134	-1.06002	-1.76131	-2.21214	-1.25466	ZC2HC1B	ENSBTAG00000008159
BovineHD0900023725	1.27878	-0.283013	0.891013	-1.40064	0.609819	1.6087	0.354776	-1.38012	GRM1	ENSBTAG00000044181
BovineHD0900023845	1.12474	2.82212	2.45474	-1.19192	0.994538	0.81389	3.02603	2.0533	ADGB	ENSBTAG00000016844
BovineHD4100007650	-2.83927	-2.79275	-3.19428	-2.59805	-0.0982259	-2.92068	-2.06605	-1.67931	SYNE1	ENSBTAG00000009362
BovineHD0900025669	-1.03558	0.323062	-3.45713	2.17512	-0.212823	-3.12627	-1.3565	-0.405351	VIP	ENSBTAG00000013400
BovineHD0900025760	-0.220595	0.931807	0.276214	-2.58707	0.933146	1.90967	3.33907	1.55867	SNORA18	ENSBTAG00000045328
BovineHD0900026158	0.469654	0.218935	-1.33503	0.175767	2.09139	-0.540474	0.292169	1.93024	CNKSR3	ENSBTAG00000012674
BovineHD0900027289	-0.75806	-0.582046	-0.464812	0.538286	-1.59617	-1.19116	-1.0852	-1.86751	SNX9	ENSBTAG00000006323
BovineHD0900027506	0.106739	-0.81433	0.666775	0.494344	-1.45702	-1.41795	-1.85736	-1.74446	SYTL3	ENSBTAG00000010334
BovineHD0900027955	-1.31729	-1.26555	-0.0876163	-1.69176	-0.851291	-1.39463	-1.58606	-0.839655	IGF2R	ENSBTAG00000002402
BovineHD0900029759	-0.00209293	1.85293	1.71669	-0.0933762	0.871755	0.0868997	2.02431	0.663521	PDE10A	ENSBTAG00000007758
BovineHD0900030162	1.66807	0.953166	3.93234	-0.790951	2.28785	5.12284	2.39996	0.595962	RPS6KA2	ENSBTAG00000021741
BovineHD4100007797	1.34785	0.202915	0.0816762	2.14765	0.380625	-0.362435	-1.81562	-2.17876	FEM1C	ENSBTAG00000008699
BovineHD1000002133	-0.524488	-0.41918	-0.295519	0.779966	-2.05456	-0.224667	2.06605	1.71068	COL4A3BP	ENSBTAG00000000081
BovineHD1000003334	0.226455	-0.165536	-1.23851	0.796444	-0.601634	-1.24415	-1.54432	-2.49725	DMGDH	ENSBTAG00000002110
BovineHD1000003515	1.21181	3.09712	1.20435	1.78513	4.35468	3.98255	2.52517	1.98091	PAPD4	ENSBTAG00000006751
BovineHD1000003905	1.0653	2.19202	2.40574	0.395476	2.36152	0.712154	0.2713	-0.0627329	GPR137C	ENSBTAG00000000821
BovineHD1000004479	-0.307242	-0.611415	-1.67511	0.44491	0.311049	0.34124	1.71127	1.69137	DIS3L	ENSBTAG00000000371
BovineHD1000004868	2.25744	4.53088	-1.78945	1.08207	4.37924	3.87869	1.91997	0.721428	MAP2K5	ENSBTAG00000000218
ARS-BFGL-NGS-29714	1.81206	1.52186	-0.178203	2.87269	1.61254	1.49213	-2.90082	-2.70234	ITGA11	ENSBTAG00000008380
BovineHD1000005147	-0.929261	-0.168206	-0.555398	-1.75218	-0.83492	-0.434498	1.41911	2.88089	CORO2B	ENSBTAG00000012681
BovineHD1000005280	-0.0879031	-0.00266993	-0.219783	1.52698	-0.421553	-0.264938	-2.5043	-2.49966	NOX5	ENSBTAG00000009030
BovineHD1000007119	1.53077	2.01313	1.52066	2.02132	1.86629	0.843563	0.980852	-1.23536	OR6J1	ENSBTAG00000047306
BovineHD1000030556	1.41943	1.91167	-0.542033	-1.49951	1.62891	0.625254	0.0208692	-0.907214	Uncharacterized_Protein	ENSBTAG00000039402
BovineHD1000008402	0.216828	-0.109467	-1.51175	-1.69176	0.200545	1.22295	0.605207	1.33428	RPGRIP1	ENSBTAG00000004694
BovineHD1000009427	-0.933866	-2.06119	-2.2706	0.439417	-1.37516	-0.356077	0	-0.431892	AVEN	ENSBTAG00000044029
BovineHD1000009579	-0.782338	-2.40561	-1.57115	0.631662	-1.13369	-1.84609	-0.834768	-1.00614	RYR3	ENSBTAG00000025642
BovineHD1000011623	0.67518	0.776951	0.905864	1.68077	1.26057	1.68077	1.75301	-0.250932	PLA2G4E	ENSBTAG00000021924
BovineHD1000011659	0.313102	-2.34153	0.859828	-0.999674	-2.23873	-1.26534	1.31476	1.96885	PLA2G4F	ENSBTAG00000032068
BovineHD1000014747	0.603183	1.59929	-0.512333	0.0933762	1.78853	0.290372	-0.605207	-1.33428	RORA	ENSBTAG00000015904
BovineHD1000017208	-1.23148	-2.31483	-1.01427	-1.16995	-1.15415	-2.55188	0.646945	-1.85303	MYO5C	ENSBTAG00000003763
BovineHD1000017920	1.35748	0.485928	1.63204	1.48303	1.06821	0.994048	1.29389	1.79754	FBN1	ENSBTAG00000002278
BovineHD1000019761	-0.432818	-3.32674	-4.72683	1.24135	-4.06819	0.0105975	-0.333907	-1.41632	PELI2	ENSBTAG00000005141
BovineHD1000022598	0.102135	-0.670153	-2.22902	1.86203	1.15415	0.718512	1.73214	1.0182	GPHN	ENSBTAG00000004171
BovineHD1000024727	0.857265	3.44688	0.0326705	2.72439	2.68893	1.59387	1.46084	-0.316077	TMED10	ENSBTAG00000005694
BovineHD1000029245	0.676017	-0.678163	1.49839	-0.56575	0.986352	1.48153	1.25215	1.37288	KCNK10	ENSBTAG00000019355
BovineHD1100000673	-0.202177	-0.905108	1.11971	-0.554764	-1.47339	-1.59811	0.292169	1.5635	ZNF514	ENSBTAG00000001947
BovineHD1100000756	-1.73337	-3.91412	-3.03539	0.076898	-4.15005	-1.73375	0.563468	-0.0675585	FAHD2A	ENSBTAG00000011553
BovineHD1100002296	-1.05358	0.424519	-1.57858	1.7357	0.376533	-1.9563	0.313038	-0.849307	C2orf29	ENSBTAG00000008267
BovineHD1100002587	1.50105	-0.501948	2.33148	-2.57608	-0.62619	-0.621015	-2.00344	-0.569422	IL1R1	ENSBTAG00000005273
BovineHD1100003512	-0.338636	-2.81945	-0.919229	0.609691	-2.81172	-0.517159	-2.62952	0.610439	WDR54	ENSBTAG00000000489
BovineHD1100003845	0.140645	-0.197575	-1.57115	0.637155	0.286492	-2.12798	-2.04518	-0.875847	SFXN5	ENSBTAG00000018555
BovineHD1100004294	-0.23106	1.05462	-0.215328	0.340548	-0.323327	-1.50485	-1.85736	-1.46216	ZNF638	ENSBTAG00000009242
BovineHD1100004583	0.00669738	-0.146846	-0.36383	2.25201	-0.843106	-2.11739	-0.77216	-1.73722	TGFA	ENSBTAG00000000783
BovineHD1100005754	0.610299	-1.28424	-0.775182	1.5819	-2.13232	-0.788456	-2.85908	-2.67339	CRIM1	ENSBTAG00000009020
BovineHD1100006325	0.243199	1.69274	1.04843	-1.73021	0.618005	0.237385	-1.79475	-0.743143	GALM	ENSBTAG00000021102
BovineHD1100006471	-0.679784	-1.99978	-0.856858	-1.32924	-2.16506	-1.94994	-0.25043	0.25817	CDKL4	ENSBTAG00000024044
ARS-BFGL-NGS-27959	0.448306	0.0160196	0.607374	0.137318	3.1023	0.199233	3.00516	3.38516	NCX1	ENSBTAG00000013861
BovineHD1100007736	-1.25827	-0.112137	-0.681625	0.736024	-2.53341	-0.932582	-3.52689	-2.48277	THADA	ENSBTAG00000003555
BovineHD1100007842	-1.73923	-1.3323	-1.64392	2.92213	0.147339	-4.09488	0.187823	2.96775	LRPPRC	ENSBTAG00000016368
BovineHD1100008890	-0.360821	0.867728	-1.1405	-1.00517	0.753065	0.866877	2.31648	1.72274	MSH2	ENSBTAG00000002742
BovineHD1100031571	-0.517373	-1.49783	-0.617769	-0.779966	0.380625	0.271297	-1.33563	-1.91335	PPP1R21	ENSBTAG00000002570
BovineHD1100009204	1.01884	0.41117	0.576189	0.576735	-1.4693	-1.71256	-1.58606	-0.982011	LHCGR	ENSBTAG00000016573
BovineHD1100010741	0.629972	-0.202915	1.44641	1.3567	-1.20327	-0.402706	-1.52345	0.0940993	ASB3	ENSBTAG00000019458
BovineHD1100010912	-0.863125	-0.702193	-0.724691	0.076898	-1.38335	-1.27382	-2.00344	-0.784161	C11H2orf73	ENSBTAG00000006861
BovineHD1100013490	1.05567	0.80365	1.55482	-1.52148	2.11595	1.07883	-0.479992	-0.118227	NT5DC4	ENSBTAG00000002288
BovineHD1100013673	-1.48389	-2.51508	-2.36861	0.494344	-1.4652	-0.0360316	-2.08692	-1.2812	PAX8	ENSBTAG00000019354
BovineHD1100013775	0.649646	0.830349	0.849433	-0.0823907	2.5948	2.05168	2.42083	0.781748	Uncharacterized_Protein	ENSBTAG00000003408
BovineHD1100014210	0.881543	0.7903	0.828642	0.620677	1.72714	2.33145	1.46084	2.29216	REEP1	ENSBTAG00000004824
BovineHD1100014309	-0.224362	-1.2255	0.144047	0.225201	1.89085	3.15382	3.40168	3.45996	PTCD3	ENSBTAG00000006482
BovineHD1100014549	-0.516954	-1.33764	-1.31721	1.47754	-0.556614	-0.0402706	-1.58606	-1.84097	Uncharacterized_Protein	ENSBTAG00000010111
BovineHD1100014847	1.23357	1.92502	-0.0861313	0.0823907	3.25783	2.35477	2.25387	0.226803	SUCLG1	ENSBTAG00000006075
BovineHD1100015176	1.29134	0.686173	1.46869	0.175767	2.21418	3.4124	2.85908	1.04474	SNORA72	ENSBTAG00000042855
BovineHD1100017256	0.580579	3.43353	-0.0386106	3.71308	2.96315	2.95035	1.14781	-2.42245	COMMD1	ENSBTAG00000019867
BovineHD1100020231	1.0473	-0.269663	1.45532	-2.24103	0.0695767	0.921984	-0.313038	2.13774	ALK	ENSBTAG00000007379
BovineHD1100020735	0.738386	3.23062	-2.10576	1.24135	3.75714	3.5205	-0.52173	1.01338	DPYSL5	ENSBTAG00000018576
BovineHD1100021080	1.05191	1.75148	-1.08704	-0.126332	1.7476	0.252221	0.500861	-2.20048	DTNB	ENSBTAG00000021072
BovineHD1100024828	0.128506	0.291023	-0.0579159	1.26332	0.679396	0.837204	1.6278	-2.06053	E2F6	ENSBTAG00000048286
BovineHD1100025092	-0.652576	0.995885	1.03952	-1.84555	-0.147339	1.78038	0.876506	2.31388	HPCAL1	ENSBTAG00000004259
BovineHD1100025212	-1.12223	0.114807	-1.62016	1.80161	-1.2974	-0.118692	-1.73214	-0.704538	KLF11	ENSBTAG00000046218
BovineHD1100025331	0.933866	0.694183	-0.0475207	1.14248	1.54706	-0.353957	0.375646	-1.59486	CPSF3	ENSBTAG00000019735
BovineHD1100025527	-1.16493	-1.04394	-1.74787	1.38416	-1.77625	-0.237385	-0.229561	-0.183373	KIDINS220	ENSBTAG00000007963
BovineHD1100028657	-0.799081	-0.317722	-1.77609	0.664619	-1.03547	-0.608298	-1.64867	-1.91818	ENG	ENSBTAG00000008997
BovineHD1100028677	0.854753	0.533987	2.55275	-1.23586	0.793993	-0.406945	-0.0208692	1.49353	FAM102A	ENSBTAG00000023851
BovineHD1100029071	0.577649	0.0961176	0.213843	-1.34022	-0.507501	-0.531996	-1.66954	-2.04123	PRRX2	ENSBTAG00000002936
BovineHD1100029239	1.72667	1.80488	1.42562	-1.36219	1.79672	2.52221	3.79819	4.28031	Uncharacterized_Protein	ENSBTAG00000002319
BovineHD4100009235	-0.922145	0.234954	1.78203	-1.68077	0.703953	-0.158963	1.27302	2.88813	LAMC3	ENSBTAG00000017473
ARS-BFGL-NGS-111682	0.101716	-0.81433	-2.16962	1.17544	-1.1296	-1.44338	-0.375646	-1.63105	SARDH	ENSBTAG00000004510
BovineHD1100030861	0.179573	-1.91434	0.0994965	0.0714053	-2.61936	-0.294611	2.08692	0.755207	Uncharacterized_Protein	ENSBTAG00000047297
BovineHD1200003015	-1.03265	-1.89298	-1.45384	-0.225201	-0.585263	-1.42219	-0.542599	-0.786574	OLFM4	ENSBTAG00000022779
BovineHD1200004512	1.83131	2.69396	0.893983	0.472374	2.45156	-0.103856	2.06605	1.3946	NUFIP1	ENSBTAG00000009415
BovineHD1200008520	1.66974	2.68328	1.43899	1.99386	2.43928	0.892311	0.980852	0.417415	FRY	ENSBTAG00000006771
BovineHD1200009819	1.00042	1.56725	1.42414	-0.142811	1.80899	0.29885	0.208692	-0.417415	Uncharacterized_Protein	ENSBTAG00000025428
BovineHD1200010173	-0.210967	-0.106797	-0.155927	-1.11502	-1.43246	0.016956	-0.730422	-1.58762	MIPEP	ENSBTAG00000008888
BovineHD1200013455	0.655506	0.0774281	1.81024	-1.21938	0.122782	1.10638	1.50258	-0.267821	KLF12	ENSBTAG00000044007
BovineHD1200014196	0.917541	-0.138837	2.00924	-1.5105	0.249658	1.25263	0.438253	0.728667	U6	ENSBTAG00000042089
BovineHD1300000966	0.798662	1.79954	0.200478	0.153796	1.89903	1.78462	1.54432	1.47664	MKKS	ENSBTAG00000034987
BovineHD1300001935	0.455003	-0.427189	-1.30088	1.42261	-1.11323	-0.101736	0.918245	1.61175	C20ORF13	ENSBTAG00000021614
BovineHD1300006373	-0.125157	-0.905108	-0.534608	0.274636	-0.356069	-1.32469	-2.21214	-1.31739	PLXDC2	ENSBTAG00000009475
BovineHD1300006770	0.496025	2.32284	0.0920714	-1.66429	1.38744	0.845682	-0.0208692	0.600788	DNAJC1	ENSBTAG00000033315
BovineHD1300007090	-0.0406029	0.587385	-0.64747	1.54895	-0.241472	-0.474769	-1.81562	-2.01469	C10orf67	ENSBTAG00000044137
BovineHD1300008375	0.0736712	-0.889088	2.04042	1.04362	0.568892	1.6405	-0.396515	1.45251	FRMD4A	ENSBTAG00000008279
BovineHD1300008788	-0.125157	0.40583	-1.56967	0.988689	-0.478851	-1.48577	-0.939114	-1.45009	FAM171A1	ENSBTAG00000008787
BovineHD1300010700	-0.697783	-0.950496	1.84143	0.543779	1.09276	2.1195	-0.563468	1.90611	ARMC4	ENSBTAG00000000654
BovineHD1300011637	-0.578486	-1.39371	-2.22456	2.1147	0.356069	-2.75959	0.313038	0.0844481	RALGAPA2	ENSBTAG00000014178
BovineHD1300012454	-0.741735	-1.3323	-2.78145	1.13699	-0.638469	-0.731229	0.479992	-0.238867	SYNDIG1	ENSBTAG00000040147
BovineHD1300012672	1.68062	0.566026	2.99529	0.582228	2.00954	0.139887	0.751291	1.98815	ASB13	ENSBTAG00000018805
BovineHD1300014182	-1.98494	-2.6726	-3.75414	1.5105	-3.90448	-1.31621	-0.438253	-1.49835	FERMT1	ENSBTAG00000020465
BovineHD1300015834	-0.68397	-0.78763	5.156	-2.76833	-1.11732	-2.59639	-3.46429	-0.308839	CDH4	ENSBTAG00000015058
BovineHD1300017427	-1.01423	-1.49249	-0.821217	0.373505	-1.78444	-0.150485	-0.146084	1.73481	ANGPTL4	ENSBTAG00000021811
BovineHD1300017618	0.216828	0.913117	1.29048	-1.66429	0.683489	-0.101736	-1.77388	-1.85545	DEFB122A	ENSBTAG00000027384
BovineHD1300017633	1.28297	-0.080098	0.0965264	1.2084	0.556614	0.0826607	1.27302	2.00263	DEFB124	ENSBTAG00000031254
BovineHD1300019239	0.226037	1.75148	1.58452	-0.395476	1.73942	-0.739707	0.459122	-0.470497	KIAA1755	ENSBTAG00000019378
BovineHD1300019401	1.4617	3.08911	-0.240574	2.91663	0.945425	1.19328	0.79303	-2.46588	ACTR5	ENSBTAG00000048262
BovineHD1300023143	1.24906	3.55101	2.39683	0.653633	2.19371	1.60658	1.41911	0.861371	NFATC2	ENSBTAG00000018270
BovineHD1300023238	-0.576812	-1.99711	-0.36383	-0.56575	-0.323327	-1.40311	-0.500861	-1.57797	ATP9A	ENSBTAG00000007962
BovineHD1300023343	-1.17539	-2.56047	-1.83549	-0.159289	-0.609819	-1.65745	-0.292169	-0.798638	ZFP64	ENSBTAG00000001512
BovineHD1400002240	0.386774	-0.7903	0.0994965	1.68626	0.114597	-1.48365	-0.918245	1.42838	ZFAT	ENSBTAG00000017731
BovineHD1400004340	0.617415	0.710202	1.59046	0.307592	-1.39972	3.25556	3.90254	2.25597	FAM84B	ENSBTAG00000026172
BovineHD1400004667	1.68648	1.17744	2.86164	1.02714	-2.11595	3.45691	2.7756	2.07501	NSMCE2	ENSBTAG00000009394
BovineHD1400004910	1.1666	0.998555	0.545003	1.5819	1.47339	1.46458	1.02259	0.12064	TMEM65	ENSBTAG00000022114
BovineHD1400005044	-1.27711	-0.355101	0.495997	-2.94959	-0.380625	2.11103	1.83649	0.535642	FAM91A1	ENSBTAG00000005025
BovineHD1400005055	-0.650902	0.186895	0.261364	-1.64232	-1.1296	2.5752	1.58606	0.721428	ANXA13	ENSBTAG00000047212
BovineHD1400005101	1.85643	4.55491	3.2418	1.42261	1.30968	6.40938	1.29389	1.38254	KLHL38	ENSBTAG00000016754
BovineHD1400005214	-0.567603	-0.643454	0.206418	-1.99386	-0.769436	-0.455693	-1.85736	-1.87475	FAM83A	ENSBTAG00000005877
BovineHD1400009465	0.487653	-0.688843	0.0475207	-1.93344	-0.196452	0.34336	-1.94084	1.74687	SGK3	ENSBTAG00000013284
ARS-BFGL-NGS-16611	0.678947	0.232284	-0.155927	-2.63101	-1.6944	2.49678	-0.897376	-3.32967	COPS5	ENSBTAG00000002784
BovineHD1400009792	0.305568	-1.78085	0.522728	-1.55993	-0.126875	1.4667	0.688684	-0.221978	PREX2	ENSBTAG00000022169
UA-IFASA-7535	-0.595648	2.42697	-2.21862	2.72988	0	-0.55531	0.187823	-0.755207	C14H8orf34	ENSBTAG00000022588
BovineHD1400011261	-0.0401843	1.4204	1.06773	0.790951	-1.61254	1.60023	0.709553	-1.56832	UBE2W	ENSBTAG00000008260
ARS-BFGL-NGS-115527	0.682295	0.229614	-2.75026	2.04878	0.847199	-1.94147	-1.06433	-0.284711	CSMD3	ENSBTAG00000038281
BovineHD1400016396	-0.0703225	0.0961176	2.02112	-0.422939	-0.0695767	-0.0296731	2.14953	1.76617	ANGPT1	ENSBTAG00000014051
BovineHD1400017546	-0.533697	-0.678163	-2.13843	-0.856864	0.11869	-1.75071	-0.79303	-1.83132	DCAF13	ENSBTAG00000021449
BovineHD1400018532	1.03223	3.58572	3.36358	0.477866	3.20053	2.0538	-0.0626076	1.98332	RNF19A	ENSBTAG00000017833
BovineHD1400019117	0.812894	0.672823	0.0356405	0.620677	1.30968	0.320045	1.66954	1.4887	C14H8orf47	ENSBTAG00000018493
BovineHD1400019223	1.17037	1.90633	0.377196	1.66429	2.34105	-0.0890192	-0.500861	-0.45602	LAPTM4B	ENSBTAG00000016959
BovineHD1400019264	-0.647553	-1.47113	0.188598	-1.21938	-1.40381	0.459932	1.16868	1.84338	MTDH	ENSBTAG00000003098
BovineHD1400023757	0.418586	0.240294	0.547973	-0.302099	2.27966	0.635851	2.21214	2.92432	COL14A1	ENSBTAG00000013369
BovineHD1400023907	-1.40603	-1.18011	-1.06476	-0.318578	-2.16916	-1.3035	-1.66954	-2.01469	SNTB1	ENSBTAG00000044126
BovineHD1500007635	1.00503	0.541997	-0.0118802	2.34539	-2.24283	0.718512	-0.333907	-1.92059	CEP164	ENSBTAG00000014137
BovineHD1500007807	0.828801	1.43909	-0.181173	1.31825	0.114597	1.18692	-0.354776	0.624916	TMPRSS13	ENSBTAG00000008342
BovineHD1500008872	-1.04228	0.80899	-3.40219	2.99353	-1.64119	-1.65321	4.50775	0.977185	SORL1	ENSBTAG00000014611
BovineHD1500009857	-1.12893	2.31216	0.960809	-2.74636	0	-3.02453	-0.688684	-0.0868609	NUCB2	ENSBTAG00000017468
BovineHD1500012450	0.04144	-0.507287	-1.69144	0.670111	-0.888126	0.167441	-1.52345	-1.41632	STK33	ENSBTAG00000011910
BovineHD1500013096	-0.33152	-0.360441	-2.81857	0.812922	-0.421553	-0.267058	-1.85736	-1.96161	NLRP14	ENSBTAG00000002289
BovineHD1500016562	0.145249	-1.80755	-1.41077	0.0714053	-0.0368347	0.392108	0.813899	1.30291	MYO7A	ENSBTAG00000003955
BovineHD1500018595	-0.731689	-0.600735	-1.51769	1.60387	0.122782	-1.11062	0.0208692	0.0458433	KIAA1549L	ENSBTAG00000012846
BovineHD1500018747	0.892844	1.46846	2.68047	-0.186752	3.25783	2.76807	0.939114	0.711777	ABTB2	ENSBTAG00000005923
BovineHD1500021706	-0.182922	-0.483258	0.503423	0.038449	-0.814457	-1.59175	-1.50258	-1.66242	ALKBH3	ENSBTAG00000009518
BovineHD1500022748	0.574719	0.248304	0.178203	1.57092	2.37789	-0.21407	-0.187823	1.33669	C15H11orf49	ENSBTAG00000009573
BovineHD1500023621	0.344915	0.579376	-0.509363	1.47205	0.319234	1.66169	0.897376	1.55143	Uncharacterized_Protein	ENSBTAG00000046187
BovineHD1500023913	0.741316	-1.32429	0.209388	1.10953	-0.306956	-0.231026	-1.58606	-2.00504	SERPING1	ENSBTAG00000016267
BovineHD1500024407	-0.2725	-1.0386	-0.743996	1.12601	-0.0409275	0.133529	-1.66954	-1.86992	LPXN	ENSBTAG00000036260
BovineHD1500024426	0.482211	1.49516	0.898438	-0.752502	0.233287	-0.0339121	1.9617	2.14257	Uncharacterized_Protein	ENSBTAG00000024657
BovineHD1500024812	-0.910006	-1.69274	-0.895468	-0.527301	-1.10504	-0.737588	-1.39824	-1.68414	MS4A14	ENSBTAG00000004581
BovineHD1600000707	0.37882	-2.08255	1.15683	-0.488852	-0.597541	-1.85245	0.354776	1.94713	SNORD112	ENSBTAG00000044886
BovineHD1600000741	0.320637	-1.6607	0.827157	-1.09305	-1.43655	-1.88848	0.563468	1.62864	NFASC	ENSBTAG00000045895
BovineHD1600000759	-0.303894	-0.723552	-1.78203	0.0549272	-0.049113	-1.36284	-0.667814	-1.59728	CNTN2	ENSBTAG00000014645
BovineHD1600024250	-0.516535	-1.13739	-1.22663	-0.752502	-0.20873	-1.2717	-1.46084	-1.26672	TMCC2	ENSBTAG00000002361
Hapmap59553-rs29016155	-0.106739	-1.49249	-0.118802	-0.0933762	-2.06274	-0.777858	-1.54432	-0.231629	GPATCH2	ENSBTAG00000001574
BovineHD1600007778	-1.71327	-4.34665	-4.96443	-1.99935	-1.25647	-3.54169	-0.605207	-1.97609	CAPN2	ENSBTAG00000012778
Hapmap42196-BTA-38351	1.1239	0.923797	0.626679	1.66429	2.45156	1.50061	-0.438253	0.554945	EPHX1	ENSBTAG00000000140
BovineHD1600008687	0.835079	-0.205585	0.96972	1.43909	1.4652	0.152604	1.39824	-0.31849	PSEN2	ENSBTAG00000013197
BovineHD1600008880	2.06949	0.854379	1.43305	3.27915	3.22099	2.13858	3.13038	1.76135	SCCPDH	ENSBTAG00000003804
BovineHD1600009879	0.295522	0.347091	0.543518	1.68077	1.30968	0.502323	1.41911	0.608026	SDCCAG8	ENSBTAG00000017775
BovineHD1600010851	0.986189	0.432529	-2.72947	3.03747	-0.196452	1.5536	-3.06777	-0.427066	BLZF1	ENSBTAG00000002690
BovineHD1600011885	-0.913355	-0.79564	-0.772212	-0.153796	-1.49385	-1.35436	0.626076	1.41873	PLOD1	ENSBTAG00000002052
BovineHD1600012138	-0.730851	-1.89832	-0.133652	-0.675604	-3.01635	-0.68248	-5.40512	-3.27176	MASP2	ENSBTAG00000012808
BovineHD1600015837	0.339892	0.670153	1.86073	1.70823	2.00954	0.178038	0.417384	-0.0796225	RABGAP1L	ENSBTAG00000027809
BovineHD1600017092	-1.54291	-2.95829	-0.681625	0.477866	-1.40381	-1.92451	-1.91997	-1.24501	Uncharacterized_Protein	ENSBTAG00000046172
BovineHD1600019310	0.194643	-0.678163	-2.42356	2.14216	0.49113	-0.243743	0.834768	-2.53827	HMCN1	ENSBTAG00000015235
BovineHD1600020579	-1.78611	-3.07042	-0.739541	1.49402	-3.35605	-2.30814	-0.939114	-0.130291	RPS6KC1	ENSBTAG00000001181
BovineHD1700001096	0.687737	1.98376	0.314825	-0.313085	2.24692	0.353957	0.2713	1.3946	TRIM2	ENSBTAG00000008816
BovineHD1700001931	1.03642	1.46846	1.97656	-1.46106	1.49795	0.657046	1.14781	0.0772097	RPS3A	ENSBTAG00000009908
BovineHD1700003672	-0.922145	-1.42574	-1.92756	0.340548	-0.650747	-1.83125	-0.166954	-0.267821	ZNF827	ENSBTAG00000012738
BovineHD1700005018	-0.499373	1.8289	1.16723	0.757995	2.05865	2.35901	0.876506	1.14367	TBC1D9	ENSBTAG00000018951
BovineHD1700011400	0.632484	0.296363	1.80876	1.76316	-0.409275	-1.543	-0.479992	-0.692474	ETFDH	ENSBTAG00000016679
BovineHD1700012312	-0.619508	0.782291	-0.261364	0.131825	0.425646	1.70408	2.00344	1.33669	GUCY1B1	ENSBTAG00000003840
BovineHD1700012782	-0.158644	0.138837	2.43098	-3.20225	0.515686	-0.517159	0.25043	1.81925	GALNT9	ENSBTAG00000005644
BovineHD1700012829	0.57137	-1.59662	0.338585	-0.0494344	0.433831	-1.23779	-1.79475	-1.15815	NOC4L	ENSBTAG00000011889
BovineHD1700015679	-0.430307	-1.53521	-0.347495	-1.30177	0.597541	-1.66381	-1.14781	0.13753	CLIP1	ENSBTAG00000016779
BovineHD1700015839	0.317707	1.51919	-1.43602	1.90048	1.81718	1.81853	0.0417384	0.863783	TMEM120B	ENSBTAG00000009602
BovineHD1700018219	0.411052	-0.0240294	1.78648	-1.07108	0.200545	1.46246	1.18954	-0.127879	DDX54	ENSBTAG00000011930
BovineHD1700018750	0.624531	-0.331072	0.882103	1.40064	-0.978167	-1.20176	-0.605207	1.41149	CABP1	ENSBTAG00000020049
BovineHD1700019353	-0.326916	0.352431	0.940019	-1.21938	1.08867	1.46882	-1.56519	-0.407764	WSCD2	ENSBTAG00000013686
BovineHD1700019486	1.19925	1.08933	1.85331	-3.29014	-0.748973	-2.01565	2.19127	0.989249	SGSM1	ENSBTAG00000006592
BovineHD1700019848	-0.0125576	-0.691513	-2.00775	1.67528	-1.26875	-0.919865	-1.48171	-1.61899	SEZ6L	ENSBTAG00000006569
BovineHD1700019902	0.0351612	-0.7903	0.144047	-0.137318	-0.335605	1.17209	-1.83649	-1.79995	HPS4	ENSBTAG00000017038
BovineHD1700020259	-0.88238	-0.496608	-0.138107	1.81809	2.06684	2.17037	0.313038	1.40425	MN1	ENSBTAG00000010464
BovineHD1700020612	0.901216	1.07331	-0.788547	3.2407	-1.94815	-3.19833	-2.60865	-2.03399	NEFH	ENSBTAG00000013147
BovineHD1700020843	-1.23818	-0.355101	-0.494512	-0.417446	0.286492	-1.71892	1.50258	1.60451	GAL3ST1	ENSBTAG00000014232
ARS-BFGL-NGS-103276	0.159481	1.64468	1.46275	-0.554764	1.55524	0.720632	-0.125215	0.25817	PRR14L	ENSBTAG00000009006
BovineHD1700021714	0.704899	0.192235	1.4182	1.08756	0.982259	1.86304	-0.104346	0.77451	SNAP29	ENSBTAG00000020760
BovineHD1800003573	-0.4797	0.424519	0.289579	0.422939	0.482944	1.46246	1.60693	1.38012	CDH13	ENSBTAG00000034373
BovineHD1800006862	0.561743	0.670153	-2.74432	0.88982	1.64938	1.92663	2.85908	3.54441	FTO	ENSBTAG00000012501
BovineHD1800007518	-0.247803	0.512627	-0.193053	1.75218	1.61254	1.7274	1.23128	0.405351	AMFR	ENSBTAG00000003798
BovineHD1800007929	-0.295103	-0.224274	-1.16723	-0.0494344	-1.56343	-2.18309	-1.73214	-0.694887	CCDC135	ENSBTAG00000008005
BovineHD1800010119	1.14944	1.58861	0.931109	-0.0274636	1.13778	1.44762	1.3565	0.470497	Uncharacterized_Protein	ENSBTAG00000037322
BovineHD1800010471	-0.740479	-0.81433	1.05585	-0.637155	-1.44883	-1.79522	-0.605207	-1.55385	TK2	ENSBTAG00000005152
BovineHD1800010528	0.326497	1.04661	-0.637075	1.14248	1.62891	1.57479	1.0852	1.40425	CMTM4	ENSBTAG00000001104
BovineHD1800010870	-1.72416	-1.70075	-2.70274	-0.62617	-2.15279	-1.89272	-1.75301	-1.16297	CDH3	ENSBTAG00000033248
BovineHD1800010927	-0.0703225	0.221605	0.123257	-1.53247	1.1296	1.78674	0.229561	1.55626	E-CADHERIN	ENSBTAG00000015991
BovineHD1800011063	0.123902	-2.60853	-1.33652	-0.450403	-1.78853	-0.883833	-0.500861	-2.38626	WWP2	ENSBTAG00000018421
BovineHD1800011427	0.922983	4.03694	1.23554	0.576735	3.68757	4.23265	0.79303	0.926516	ZFHX3	ENSBTAG00000014636
BovineHD1800013154	1.31729	1.34031	0.0742511	0.137318	0.716231	1.59387	1.27302	1.67931	KCTD15	ENSBTAG00000017956
BovineHD1800013262	1.16451	1.95973	1.72263	0.258158	1.59208	3.58196	1.10607	1.20881	KIAA0355	ENSBTAG00000013175
BovineHD1800013290	-0.10967	-1.08399	-2.23347	0.247172	-0.564799	-4.1839	-1.66954	-2.22702	GPI	ENSBTAG00000006396
BovineHD1800013785	-0.73127	-0.0266993	0.837553	-1.89499	0.523872	0.654927	1.69041	1.4694	TYROBP	ENSBTAG00000007338
BovineHD1800013918	-0.479281	-1.36167	-0.399471	-0.510823	-0.683489	-1.543	-1.31476	-1.93748	ZNF382	ENSBTAG00000008084
BovineHD1800014420	-0.249477	-0.312382	-0.601434	0.208723	-0.679396	-1.22507	-1.79475	-1.88681	NFKBIB	ENSBTAG00000001778
BovineHD1800014550	-1.72876	-0.712872	-1.09892	-1.24135	-0.769436	-3.55229	-3.79819	-2.19565	SUPT5H	ENSBTAG00000010467
BovineHD1800014929	0.421098	0.894428	1.58749	-3.00452	2.16097	2.91644	1.73214	0.694887	HNRNPUL1	ENSBTAG00000003168
BovineHD1800015179	-0.661366	-0.539327	-1.39444	0.752502	-0.843106	-2.44379	-2.90082	-2.24149	CXCL17	ENSBTAG00000018652
BovineHD1800019091	0.98284	-1.69274	-0.0876163	0.472374	-0.171895	0.353957	1.43997	1.36565	Uncharacterized_Protein	ENSBTAG00000013020
BovineHD1800019124	0.347008	-1.81289	-0.97566	1.5819	0.708045	-0.0699436	2.14953	0.752795	Uncharacterized_Protein	ENSBTAG00000027787
BovineHD1900001275	0.79657	0.381801	-0.406896	-1.49951	-1.87448	0.120812	0.2713	-1.68414	TOM1L1	ENSBTAG00000007013
BovineHD1900002779	0.0925075	-0.0961176	1.75975	-1.38966	1.02319	0.161082	1.73214	2.06295	RAD51C	ENSBTAG00000015036
BovineHD1900002820	0.235245	-0.560686	-1.48651	2.0323	1.12551	-0.669763	-2.52517	-1.9978	TRIM37	ENSBTAG00000021677
BovineHD1900005228	-0.847218	-1.37769	-0.0994965	-1.38416	-0.822642	-1.20388	-0.396515	-0.323316	RHOT1	ENSBTAG00000010001
BovineHD1900006222	-1.29008	-2.57916	-3.09776	-0.373505	-1.51841	-0.370913	-2.06605	0.62009	EFCAB5	ENSBTAG00000019122
BovineHD1900006273	1.30222	0.702193	0.745481	0.725039	2.05047	1.65745	1.52345	0.569422	BLMH	ENSBTAG00000021370
BovineHD1900006681	-0.774803	-1.73546	-1.32315	-0.714053	-1.5798	0.163202	-0.688684	-1.62623	SLC43A2	ENSBTAG00000011482
BovineHD1900007641	1.40059	0.173546	2.30772	-1.48303	2.58662	0.228906	2.06605	2.9581	PITPNM3	ENSBTAG00000002982
ARS-BFGL-NGS-34896	-1.89243	-2.58183	-2.09685	-0.104362	-2.11186	-3.69218	-1.18954	0.608026	GLP2R	ENSBTAG00000005052
BovineHD1900009638	-0.221432	-0.0133497	0.0445507	1.42811	0.589356	-0.489606	1.94084	2.15705	COX10	ENSBTAG00000015294
BovineHD1900018890	1.15865	2.48571	1.73896	1.26882	0.900404	-0.0953777	1.21041	1.60451	ZSWIM7	ENSBTAG00000044099
BovineHD1900011157	-0.189201	-0.0827679	-0.585099	-2.263	-0.0532057	0.370913	3.19299	5.45293	bta-mir-2886	ENSBTAG00000045840
BovineHD1900018928	0.0142319	0.646124	1.65728	-1.25783	-1.41609	0.629493	0.292169	-0.480148	CBX1	ENSBTAG00000002949
BovineHD1900011287	-0.131436	-0.304372	-1.10931	-0.631662	0.143246	-1.51968	-2.00344	-2.15946	SP2	ENSBTAG00000013740
BovineHD1900011366	-0.180829	0.0614085	-1.09892	1.33473	1.52659	-0.360316	0.313038	2.13774	NPEPPS	ENSBTAG00000011435
BovineHD1900011409	0.506071	0.173546	1.44938	-1.16995	-0.675303	0.578625	-0.584338	-1.79995	ARHGAP23	ENSBTAG00000016911
BovineHD1900011512	-0.768943	0.429859	-1.79391	-1.99386	-0.781715	-0.754544	-1.04346	-1.89405	PLXDC1	ENSBTAG00000019347
BovineHD1900011616	0.177481	0.152186	0.623709	1.90048	0.249658	0.381511	1.58606	2.46588	IKZF3	ENSBTAG00000011003
Hapmap26505-BTA-45405	0.557557	0.865059	1.57709	0.554764	1.2974	0.714273	2.06605	1.35841	ZPBP2	ENSBTAG00000030523
BovineHD1900011631	0.147342	-0.736902	-0.512333	-1.25783	-0.593448	0.0784217	-1.54432	-1.51283	GSDMB	ENSBTAG00000012854
BovineHD1900011692	-1.05274	-0.40049	-1.59937	-0.538286	-1.77625	-0.546832	-0.605207	-2.07984	THRA	ENSBTAG00000010745
BovineHD1900011836	1.07116	1.65269	1.27266	1.46106	1.9727	0.837204	0.876506	0.0965121	KRT24	ENSBTAG00000040279
BovineHD1900011892	-0.939307	-1.58861	-1.54442	-0.38449	-1.71077	-0.245863	0.0208692	-0.690062	KRT20	ENSBTAG00000007794
BovineHD1900012472	-0.199666	-0.611415	0.34601	0.8294	-2.43109	-2.57096	-3.00516	-0.830004	DUSP3	ENSBTAG00000003966
BovineHD1900012520	-0.273337	-0.651464	-0.0237604	0.977703	-1.38744	-0.406945	0.459122	1.28844	PPY	ENSBTAG00000002441
BovineHD1900012592	2.09544	3.47358	0.0594009	-0.8294	3.09412	3.4336	3.44342	2.24873	GRN	ENSBTAG00000018823
BovineHD1900013026	0.981166	0.424519	0.847948	1.61486	1.78853	0.440857	1.25215	2.49001	MAPT	ENSBTAG00000017512
BovineHD1900013646	0.96526	2.7794	3.32645	-1.71373	3.99861	3.09872	0.959983	1.28844	ERN1	ENSBTAG00000016799
BovineHD1900013704	-0.753037	-1.16943	1.93944	-3.07043	-2.84037	-2.20005	-1.16868	-1.30291	TEX2	ENSBTAG00000004723
ARS-BFGL-NGS-102298	2.27585	4.29325	-0.735086	-0.455895	5.39015	3.10931	-0.980852	-1.64312	Uncharacterized_Protein	ENSBTAG00000047667
BovineHD1900014456	-1.1712	-0.846369	-1.86667	-1.78513	-0.302863	-0.650688	-0.834768	-1.94713	OXLD1	ENSBTAG00000000355
BovineHD1900014661	-0.84094	-2.25609	1.94983	-2.55411	0.192359	0.81389	1.41911	2.97981	RPTOR	ENSBTAG00000002883
BovineHD1900015773	2.24404	3.20659	0.542033	3.25718	2.77488	3.45267	2.5043	-0.0554945	ST6GALNAC1	ENSBTAG00000001998
BovineHD1900015944	-1.02135	-0.563356	-1.74936	-0.741517	0.0532057	0.101736	-1.6278	-2.186	UNC13D	ENSBTAG00000013556
ARS-BFGL-NGS-114597	-0.50021	-0.269663	-0.776667	-1.77415	-0.0368347	0.646449	-1.6278	-2.60583	SAP30BP	ENSBTAG00000011717
BovineHD1900016741	-0.41733	0.104127	-0.782607	-1.25234	-0.458388	-1.37132	-0.584338	-1.6214	SLC39A11	ENSBTAG00000018837
BovineHD2000006156	0.218502	-0.480588	0.736571	-3.20775	-1.13369	0.303089	-2.7756	-3.52511	RAB3C	ENSBTAG00000007306
BovineHD2000008836	-1.25743	-0.990545	-3.09776	-2.10371	-1.72714	-0.485367	-4.63296	-3.85807	MRPS30	ENSBTAG00000000084
BovineHD2000009703	1.16241	1.01991	0.629649	-1.73021	0.175988	1.94147	-0.563468	-1.62382	CARD6	ENSBTAG00000014374
BovineHD2000010292	-0.356635	0.299033	-0.271759	1.2084	-0.585263	-0.7715	-1.39824	-1.33428	EGFLAM	ENSBTAG00000019595
BovineHD4100014746	-0.288824	-0.931807	-1.89192	-0.32407	1.66984	0.561669	0.605207	1.8651	CDH10	ENSBTAG00000002845
BovineHD2000014510	-0.640855	-0.379131	-0.297004	-1.79063	-0.413367	-1.50485	-1.73214	0.113402	Uncharacterized_Protein	ENSBTAG00000013660
BovineHD2000016607	-0.509419	-0.590055	-1.58006	0.104362	-0.135061	-1.49001	-1.10607	-2.10155	DNAH5	ENSBTAG00000021972
BovineHD4100014838	-0.117204	-0.357771	-0.571734	0.26365	0.62619	1.84185	1.52345	1.49111	ANKRD33B	ENSBTAG00000011337
BovineHD2000017857	-0.456259	-1.88764	-1.8147	1.76865	0.200545	0.345479	-0.187823	-0.287124	MARCH6	ENSBTAG00000003536
BovineHD2000018890	-0.423191	0.0347091	-1.44938	0.0219709	-1.71895	-1.36284	-0.354776	-0.943406	ADCY2	ENSBTAG00000019210
BovineHD2100000258	0.628298	0.0133497	1.76421	-0.933762	2.05865	-0.167441	0.939114	1.44527	SNORD116	ENSBTAG00000046213
BovineHD2100000980	-1.48849	-1.94371	-2.62552	1.5105	0.58117	-0.313687	-0.563468	0.740731	CHSY	ENSBTAG00000007357
BovineHD2100001631	-0.430725	-1.70876	-0.602919	1.87302	0.331513	-0.631612	-0.229561	1.87716	LRRC28	ENSBTAG00000000539
BovineHD2100001654	-0.758897	-0.678163	-3.10964	2.38933	0.319234	0.55743	0.187823	2.36455	TTC23	ENSBTAG00000011185
BovineHD2100005526	-0.139389	-0.635444	2.24238	0.0109854	1.04365	1.52816	0.813899	1.81925	Uncharacterized_Protein	ENSBTAG00000048156
BovineHD2100006634	-0.236083	-1.96507	-0.3074	-0.0494344	-1.50613	-1.30561	-0.166954	-0.390874	IQGAP1	ENSBTAG00000013060
BovineHD2100006738	0.887403	0.264323	1.86816	0.878835	1.66984	0.676122	0.208692	1.9037	ALPK3	ENSBTAG00000001618
[truncated: 2,048 more rows]

## Sheet: AWM_SNP_P_value
	TCW	DRES	REA	BFT	LM	LF	PH	CL	SYMBOL	ENSEMBL
BovineHD0600001706	0.000727	0.00357	0.00429	0.0062	0.000868	0.0139	0.00134	0.0416	SEC24D	ENSBTAG00000003619
BovineHD0100031117	0.0282	0.00269	0.00974	0.294	0.00245	0.00608	0.00105	0.0206	MLF1	ENSBTAG00000004126
BovineHD0200016687	2.36e-06	0.0198	0.000102	0.00834	0.00132	0.153	0.0307	0.00126	NXPH2	ENSBTAG00000018147
BovineHD0500034900	1.68e-05	0.00067	0.0221	0.658	0.00795	0.00304	0.005	0.00272	FAM19A5	ENSBTAG00000022986
BovineHD0700017489	0.0192	0.00352	0.0251	0.0366	0.00251	0.0174	0.151	0.0457	JAKMIP2	ENSBTAG00000003349
BovineHD1000002529	8.76e-06	0.00134	0.00411	0.0293	6.85e-06	5.3e-06	0.126	0.0037	IQGAP2	ENSBTAG00000000897
BovineHD2000000645	0.000384	0.00223	0.00816	0.105	0.0118	0.000511	2.18e-05	6.16e-05	DOCK2	ENSBTAG00000014612
BovineHD2300001208	0.000429	0.0205	0.0165	0.0102	0.016	0.0322	0.000192	0.18	HCRTR2	ENSBTAG00000011719
BovineHD2400015605	0.0362	0.00109	0.0229	0.271	0.0146	0.014	0.00854	5.98e-05	RAB27B	ENSBTAG00000002788
BovineHD0100019304	0.0161	0.0133	0.144	0.0115	0.0102	0.0245	1	0.0205	ADCY5	ENSBTAG00000018777
BovineHD0100025007	0.0321	0.0482	0.0049	0.00235	0.0182	0.000305	0.724	0.424	USP13	ENSBTAG00000005946
BovineHD0100031106	0.0134	0.0115	0.0656	0.873	0.0299	0.00467	0.00174	0.0112	GFM1	ENSBTAG00000027795
BovineHD0100031167	0.0261	0.0967	0.0376	0.195	0.00186	0.0223	0.00965	0.0379	RSRC1	ENSBTAG00000031561
BovineHD0200017221	0.00119	0.0181	0.000491	0.244	0.00477	0.000253	0.108	0.00901	THSD7B	ENSBTAG00000044055
BovineHD0200032115	0.00221	3.81e-05	0.00394	0.699	3.34e-05	0.00154	0.0134	1	SGPP2	ENSBTAG00000046649
BovineHD0300014830	0.0049	0.0222	0.0589	0.00264	0.000225	0.0146	0.0198	0.658	SLC44A3	ENSBTAG00000020344
BovineHD0300014980	0.00736	0.000147	0.0323	0.00357	0.0226	0.0588	0.0325	0.848	ARHGAP29	ENSBTAG00000004190
BovineHD0300015467	0.000528	0.379	0.0157	0.00148	0.000328	0.000832	0.0308	0.603	EVI5	ENSBTAG00000011363
BovineHD0300029259	0.00714	0.00153	0.156	0.134	0.045	0.0298	0.00576	0.000943	RNF220	ENSBTAG00000012355
BovineHD0300030928	0.00306	0.211	0.000655	0.000868	0.0016	0.0381	0.111	0.00934	RHBDL2	ENSBTAG00000008023
BovineHD0400020071	0.000793	0.00589	0.0704	0.634	0.0127	0.0439	0.00186	0.0256	STK31	ENSBTAG00000010609
BovineHD0400027545	0.00487	0.246	0.0194	1	0.000707	0.0243	0.0437	0.0247	EXOC4	ENSBTAG00000014112
BovineHD0400027655	0.0238	0.0354	0.024	0.0114	0.0278	0.0356	0.189	0.273	LRGUK	ENSBTAG00000015773
BovineHD4100003372	0.00924	0.172	0.0277	0.727	0.018	0.00994	0.0446	0.00439	TRHDE	ENSBTAG00000018575
BovineHD0500009495	0.0157	0.0111	0.0481	0.228	0.00537	0.0162	0.55	0.0261	ENDOU	ENSBTAG00000012275
BovineHD0500027414	0.0309	0.592	0.00702	0.551	0.0459	0.00725	0.000224	0.0484	GRIN2B	ENSBTAG00000000219
BovineHD0500033468	0.000911	0.0421	0.018	0.0257	1	0.598	0.0199	0.0157	PARVB	ENSBTAG00000021978
BovineHD0500033871	0.0369	0.0318	0.0673	0.0237	0.175	0.0254	0.0409	0.0438	FBLN1	ENSBTAG00000012088
BovineHD0600011449	0.00691	0.033	0.0107	0.11	2.91e-05	0.00109	0.0739	0.00553	KCNIP4	ENSBTAG00000047743
BovineHD0600022808	0.000222	0.00446	0.00198	0.000472	0.00027	0.148	0.224	0.0453	EPHA5	ENSBTAG00000009438
BovineHD0700017557	0.00289	0.00674	0.000898	0.47	0.332	0.0188	0.00632	0.00455	SCGB3A2	ENSBTAG00000004153
BovineHD0800021762	0.00965	0.00125	0.0228	0.0362	0.000101	0.0247	1	0.423	ADAM28	ENSBTAG00000037929
BovineHD0900024366	0.000199	1.39e-07	0.024	0.3	8.25e-06	0.00161	0.0251	0.591	SASH1	ENSBTAG00000001826
BovineHD1000002847	0.000304	0.00285	0.0214	0.2	5.99e-05	2.09e-07	0.085	0.0304	WDR41	ENSBTAG00000020212
ARS-BFGL-NGS-24329	0.0234	0.0497	0.0165	0.103	0.00657	0.0148	0.454	0.00191	MRPS5	ENSBTAG00000008241
BovineHD1100003214	0.00798	0.0637	0.0289	0.238	0.0434	2.5e-06	0.00456	0.00667	MRPS9	ENSBTAG00000006150
BovineHD4100008701	0.00249	0.0113	0.00461	0.194	0.027	0.247	6.11e-06	0.000107	FSHR	ENSBTAG00000032424
BovineHD1100009860	0.0379	0.0177	0.365	0.166	4.88e-06	0.000114	2.03e-09	0.000294	NRXN1	ENSBTAG00000024021
BovineHD1600009104	0.0132	0.00126	0.046	0.135	1.84e-05	0.00232	0.0532	0.00631	SMYD3	ENSBTAG00000033180
BovineHD1700002850	0.000392	0.34	0.00506	0.0828	0.0102	0.00984	0.00572	0.00598	NR3C2	ENSBTAG00000027182
BovineHD1900004963	0.0183	0.0473	0.0248	0.24	0.00435	0.00161	0.00158	0.267	ACCN1	ENSBTAG00000025200
BovineHD2000012165	0.0359	0.204	0.00823	0.0298	0.255	0.00656	0.0331	0.0445	CDH6	ENSBTAG00000012992
BovineHD2100004163	0.00241	0.135	0.0188	0.0126	0.00975	0.0287	0.0394	0.426	SLCO3A1	ENSBTAG00000001652
BovineHD2100020853	0.0295	0.731	0.000883	0.243	0.0126	0.00484	0.00757	0.0108	CRIP1	ENSBTAG00000047229
BovineHD2500008285	0.0295	0.00238	0.362	0.0161	0.0131	0.0189	1	0.0485	WBSCR17	ENSBTAG00000008718
BovineHD2600012622	0.0119	0.000836	0.0303	0.194	5.07e-06	0.000298	0.0103	0.177	CTBP2	ENSBTAG00000003397
BovineHD2900000702	0.0405	0.00648	0.00177	0.00198	0.0275	0.022	0.609	0.224	FAT3	ENSBTAG00000004081
BovineHD2900001480	5.12e-05	6.41e-05	0.0178	0.0139	0.0893	0.0241	0.000136	0.123	RNF18	ENSBTAG00000016293
BTB-02059862	5.51e-05	0.000121	0.0334	0.12	0.00981	0.00357	0.000414	0.109	Uncharacterized_Protein	ENSBTAG00000039825
BovineHD2900001659	0.00106	4.81e-05	0.00138	0.776	0.0952	0.000347	0.00334	0.011	FOLH1	ENSBTAG00000007397
BovineHD2900010493	0.000382	0.0202	0.0274	0.383	0.0154	0.00221	0.111	0.0207	OPCML	ENSBTAG00000020769
BovineHD0300002172	0.0609	0.00334	0.0228	0.839	0.0289	0.0157	0.000156	0.00123	DDR2	ENSBTAG00000004885
BovineHD0900020290	0.502	0.0302	0.846	0.00481	0.00314	0.016	6.07e-06	0.0381	TBPL1	ENSBTAG00000035370
BovineHD2300000606	0.141	0.00199	0.00408	0.177	0.0165	0.000746	0.00477	0.000141	ZNF451	ENSBTAG00000018879
BovineHD2600010873	0.253	0.0216	0.00238	0.0438	0.0193	0.0187	0.0249	0.736	EIF3A	ENSBTAG00000002528
BovineHD0100011834	0.0174	0.0128	0.0877	0.0875	0.000535	0.000107	0.0372	0.339	EPHA6	ENSBTAG00000044111
Hapmap40153-BTA-99041	0.014	0.0262	0.269	0.215	0.0311	0.00859	0.00479	0.198	ZPLD1	ENSBTAG00000003666
BovineHD0100025119	0.0107	0.0354	0.0381	0.204	0.00236	0.00361	0.734	0.84	MFN1	ENSBTAG00000010485
ARS-BFGL-NGS-89910	0.00858	0.0198	0.0387	0.762	0.00518	0.0176	0.45	0.0594	SLC9A9	ENSBTAG00000031178
BovineHD0200001207	0.0067	0.166	0.00966	0.0821	0.19	0.00396	0.00305	0.0139	UGGT1	ENSBTAG00000005444
BovineHD0200004114	0.00124	0.206	0.025	0.0393	0.0282	0.2	0.0591	0.0124	PPP1R1C	ENSBTAG00000044009
BovineHD0200029854	0.0127	0.000527	0.222	1	0.0268	4.18e-05	5.03e-06	0.0575	ATIC	ENSBTAG00000019274
BovineHD0200032168	0.0147	0.00341	0.0147	0.0871	0.000171	0.0136	0.0863	0.301	MOGAT1	ENSBTAG00000008431
BovineHD0200032681	0.00228	7.35e-05	0.0429	0.964	0.000664	0.00169	0.0567	0.375	CUL3	ENSBTAG00000021769
BovineHD0200033431	0.00206	0.226	0.72	0.0204	0.0216	0.0396	0.0422	0.444	COL4A4	ENSBTAG00000021310
BovineHD0200034288	0.00908	0.0313	0.315	0.503	0.0904	0.0152	8.22e-05	0.00124	FBXO36	ENSBTAG00000010338
BovineHD0200039085	0.0102	0.011	0.87	0.000103	0.00147	0.00289	0.237	0.0513	MRTO4	ENSBTAG00000011951
BovineHD0300002185	0.0268	0.00288	0.0356	0.202	0.0653	0.0845	0.00209	0.00201	UAP1	ENSBTAG00000010206
BovineHD0300011051	0.00343	0.117	0.0632	0.045	1.36e-05	0.00975	0.0339	0.114	VAV3	ENSBTAG00000031575
BovineHD0300014820	0.00732	0.0219	0.0393	0.257	0.859	0.551	0.00206	0.000758	CNN3	ENSBTAG00000020345
BovineHD0300015156	0.00919	1.12e-05	0.00372	0.865	0.00145	0.00499	0.342	0.855	GCLM	ENSBTAG00000007842
BovineHD0300015219	0.00136	0.0767	0.0501	0.0089	0.00028	0.00422	0.0722	0.0386	BCAR3	ENSBTAG00000003245
BovineHD0300015591	0.00019	0.14	0.0332	0.00542	0.0208	0.00864	0.587	0.979	ABHD7	ENSBTAG00000005805
BovineHD0300015649	0.000257	0.0156	0.00656	0.44	0.0249	0.00626	0.556	0.9	TGFBR3	ENSBTAG00000024269
BovineHD0300019695	0.0193	0.00284	0.00349	0.227	0.00808	0.000456	0.0594	0.372	FP	ENSBTAG00000015902
BovineHD0300024255	0.00914	0.00116	0.0819	0.109	0.00266	0.0402	0.211	0.0478	NFIA	ENSBTAG00000000074
BovineHD0300029597	0.00255	0.156	0.00593	0.0128	0.0297	0.548	0.0493	0.12	WDR65	ENSBTAG00000021547
BovineHD0300031993	0.00439	0.149	0.0354	0.593	0.04	0.00342	0.0259	0.271	ZMYM6	ENSBTAG00000021948
BovineHD0400012253	0.0395	0.186	0.0281	0.0127	0.0195	0.00641	1	0.363	NAPEPLD	ENSBTAG00000014171
BovineHD0400018078	0.000637	0.0147	0.049	0.607	0.23	0.376	0.0209	0.014	FAM188B	ENSBTAG00000009390
BovineHD0400018087	0.00121	0.0112	0.0243	0.159	0.0268	0.0419	0.841	0.636	INMT	ENSBTAG00000001448
BovineHD0400020363	0.0171	0.0127	0.0798	0.311	0.109	0.0373	0.0493	0.0204	ZNF804B	ENSBTAG00000046430
BovineHD0400034382	0.000466	0.501	0.00087	0.0486	0.000798	0.00444	0.624	0.419	DPP6	ENSBTAG00000021941
BovineHD0500035767	0.00322	0.0986	9.4e-05	0.00258	0.0583	0.354	0.0192	0.0226	Uncharacterized_Protein	ENSBTAG00000045542
BovineHD0500000258	8.89e-05	0.0431	0.00171	0.964	0.0316	0.0203	0.379	0.262	LGR5	ENSBTAG00000013256
BovineHD0500001745	0.0228	0.0248	0.169	0.519	0.00102	0.0125	0.0497	0.395	E2F7	ENSBTAG00000016931
BovineHD0500003244	0.0269	0.0213	0.0562	0.302	0.036	0.0285	0.193	0.0402	PPFIA2	ENSBTAG00000003036
BovineHD0500003543	0.0377	0.0205	0.00663	0.17	0.00207	0.00422	0.358	0.067	METTL25	ENSBTAG00000008382
BovineHD0500025224	0.0153	0.69	0.0401	0.000179	0.851	0.214	0.0152	0.000229	LDHB	ENSBTAG00000019603
BovineHD0500025247	0.0202	0.0117	0.026	0.385	0.00373	0.00172	0.378	0.418	GYS2	ENSBTAG00000013333
BovineHD0500025333	0.0206	0.906	0.0527	0.0281	0.257	0.00972	0.0252	0.00106	SLCO1A2	ENSBTAG00000003282
BovineHD0500025368	0.00269	0.429	0.0303	2.77e-05	0.259	0.146	0.00931	0.000173	SLCO1B3	ENSBTAG00000022329
BovineHD0500026064	0.000937	0.00959	2.36e-05	0.0368	0.00617	0.361	0.602	0.889	PIK3C2G	ENSBTAG00000020715
Hapmap60480-ss46526970	0.0122	0.0359	0.000615	0.0293	0.296	0.00476	0.267	0.154	NDUFA9	ENSBTAG00000005465
ARS-BFGL-NGS-109711	0.000109	0.0382	0.00111	0.228	0.102	0.24	0.0293	0.00409	ANKRD54	ENSBTAG00000010789
BovineHD0500032207	0.00857	0.182	0.00997	0.0399	0.0204	0.000835	0.0972	0.631	SMCR7L	ENSBTAG00000017439
BovineHD0500033080	0.0439	0.015	0.00249	0.0879	0.873	0.814	0.00349	0.0199	TTLL1	ENSBTAG00000012030
BovineHD0600001821	1.71e-06	0.00114	0.0599	0.00147	7.76e-05	0.319	0.0332	0.254	PRSS12	ENSBTAG00000020705
BovineHD0600003216	0.00651	0.00505	0.0495	0.783	0.0205	0.0668	0.00745	0.057	ARSJ	ENSBTAG00000017808
BovineHD0600005666	0.00759	0.013	0.0788	0.186	0.00873	0.0259	0.0352	0.227	NPNT	ENSBTAG00000006686
BovineHD0600006514	7.87e-05	0.459	0.0115	0.00686	0.221	0.341	0.0491	0.00984	NFKB1	ENSBTAG00000020270
BovineHD0600014223	0.00552	0.0801	0.0343	0.551	0.00116	0.49	0.0477	0.0349	PCDH7	ENSBTAG00000000061
BovineHD0600018723	0.0094	0.801	0.0281	0.717	0.154	0.0345	0.00559	0.000873	ATP10D	ENSBTAG00000000473
BovineHD0600018899	0.0404	0.0624	0.39	0.0297	0.00652	0.404	0.0149	0.0329	TEC	ENSBTAG00000005062
BovineHD0600019151	0.042	0.768	0.0125	0.066	0.028	0.811	0.036	5.91e-05	CWH43	ENSBTAG00000021347
BovineHD0600019375	1.9e-05	0.0389	0.0546	0.0358	0.0245	0.0635	0.0215	0.232	Uncharacterized_Protein	ENSBTAG00000045496
BovineHD0600019619	0.0171	0.405	0.0124	0.0254	0.0164	0.0478	0.793	0.197	FIP1L1	ENSBTAG00000020653
BovineHD0600021902	0.00278	0.397	0.0104	0.0361	0.0543	0.0176	0.305	0.0334	LPHN3	ENSBTAG00000013918
BovineHD0600025160	0.000961	0.257	0.00327	0.00819	0.506	0.0436	0.283	0.0125	DKFZP564O0823	ENSBTAG00000015919
BovineHD0600026799	0.00823	0.0426	0.0391	0.03	0.39	0.046	1	1	ANTXR2	ENSBTAG00000014324
BovineHD0700009093	0.0298	0.153	0.076	0.817	0.00852	9.51e-05	1.32e-05	0.0228	PRDM6	ENSBTAG00000020578
BovineHD0700012714	0.0174	0.166	0.00106	0.214	0.0061	0.19	0.0181	0.0179	MGC148293	ENSBTAG00000030711
BovineHD0700016445	0.0407	0.00532	0.00435	0.00149	0.36	0.0486	0.628	0.342	KCTD16	ENSBTAG00000019012
BovineHD0700018516	0.0186	0.0159	0.00972	0.613	0.107	0.848	0.032	0.0394	MYOZ3	ENSBTAG00000025136
BovineHD0700025350	0.0187	0.00922	0.0248	0.0334	0.685	0.932	0.367	0.0301	EDIL3	ENSBTAG00000044033
BovineHD0700029938	0.029	1	0.408	0.174	0.0473	0.036	0.00128	0.0443	ST8SIA4	ENSBTAG00000021445
BovineHD0800002490	0.0121	0.024	0.98	0.0138	0.0254	0.0354	0.352	0.34	FAM167A	ENSBTAG00000019066
BovineHD0800007153	0.0349	0.000364	0.5	0.0448	0.0386	0.0252	0.152	0.736	MLLT3	ENSBTAG00000014124
BovineHD0800016147	0.0239	0.029	0.895	0.459	0.00463	8.88e-06	0.102	0.0201	GNA14	ENSBTAG00000021127
BovineHD0800018380	0.0311	0.0245	0.00476	0.0402	0.0125	0.933	1	1	PAX5	ENSBTAG00000012498
Hapmap60592-rs29025478	0.0394	0.0208	0.0101	0.359	0.306	0.0374	0.622	0.0126	NTRK2	ENSBTAG00000010647
BovineHD0900011507	0.00072	0.101	0.0314	0.198	0.00249	4.93e-05	0.375	0.0248	Uncharacterized_Protein	ENSBTAG00000026637
BovineHD0900013533	0.0203	0.309	0.00624	0.109	0.246	0.00475	0.0362	0.000145	GRIK2	ENSBTAG00000033153
BovineHD0900015764	0.000519	0.445	0.00786	0.97	0.048	0.0204	0.259	0.0123	EPHA7	ENSBTAG00000021420
BovineHD0900024352	0.036	0.0324	0.905	0.35	0.00132	0.005	3.27e-05	0.199	5S_rRNA	ENSBTAG00000028616
BovineHD1000002654	0.0134	0.00915	0.172	0.337	5.02e-05	2.01e-07	0.00464	0.0571	CRHBP	ENSBTAG00000020202
BovineHD1000030515	0.0357	0.017	0.0671	0.595	2.97e-05	3.03e-05	0.0273	0.0912	AP3B1	ENSBTAG00000005016
BovineHD1000010664	0.0032	0.0264	0.188	0.633	0.0491	0.0226	0.047	0.0846	TMCO5A	ENSBTAG00000027162
BovineHD1000017350	0.00297	0.00579	0.00571	0.0264	1	0.0441	0.186	0.337	DMXL2	ENSBTAG00000000737
BovineHD4100008183	0.0346	0.00233	0.0497	0.219	0.0252	0.00561	0.56	0.687	USP8	ENSBTAG00000011916
BovineHD1100000417	0.000116	0.000732	9.45e-05	0.911	0.000231	0.00445	0.261	0.0847	ACOXL	ENSBTAG00000004297
BTB-00453176	0.0139	0.0332	0.963	0.0476	0.00386	0.0188	0.418	1	MGAT4A	ENSBTAG00000010388
BovineHD1100007821	0.00359	0.0336	0.00262	0.957	0.000302	0.0775	0.00352	0.0987	ABCG5	ENSBTAG00000016365
BovineHD1100019029	0.000283	0.0142	0.0169	0.0372	0.0244	0.48	0.113	0.743	ANTXR1	ENSBTAG00000007808
BovineHD1200019083	0.0159	0.0186	0.853	0.0832	0.0933	0.00136	0.00059	0.00698	DCT	ENSBTAG00000002300
BovineHD1200025800	0.00146	0.0228	0.0157	0.667	0.579	0.00378	0.00576	0.152	MYO16	ENSBTAG00000018237
BTA-96657-no-rs	0.00685	0.109	0.0765	0.07	0.0125	0.00578	0.0253	0.0289	KIF16B	ENSBTAG00000000939
Hapmap33351-BTA-128839	0.0153	0.00248	0.00757	0.00313	1	0.00288	0.512	0.285	ZC3H3	ENSBTAG00000021472
ARS-BFGL-BAC-10591	0.0307	7.61e-05	0.00939	0.603	0.254	1.42e-06	0.0121	0.0801	FER1L6	ENSBTAG00000013537
BovineHD4100011256	0.0342	0.817	0.279	0.000216	0.176	0.000785	0.00802	0.00462	ANXA13	ENSBTAG00000005585
BovineHD1400012450	0.00551	0.00125	0.224	0.0328	0.0121	0.0232	0.121	0.429	PKIA	ENSBTAG00000008150
BovineHD1400019461	0.0334	0.0322	0.0959	0.00122	0.0144	0.333	0.318	0.0187	CPQ	ENSBTAG00000011908
BovineHD1400019662	0.0119	0.00638	0.0388	0.853	0.0478	0.134	0.411	0.0399	SDC2	ENSBTAG00000014357
BovineHD1500001490	0.0282	0.022	0.0228	0.958	0.0492	0.041	0.232	0.557	Uncharacterized_Protein	ENSBTAG00000037768
BovineHD1500001696	0.000181	0.367	0.0532	0.00613	0.000332	0.0343	0.196	0.0416	Uncharacterized_Protein	ENSBTAG00000039307
BovineHD1500001709	0.000131	0.453	0.00705	0.00481	0.00126	0.145	0.38	0.0442	YAP1	ENSBTAG00000047406
UA-IFASA-5703	0.000493	0.045	0.0136	0.013	0.0964	0.00115	0.128	0.0864	NCAM1	ENSBTAG00000005710
BovineHD1500010740	0.0182	0.0122	0.276	0.0342	0.0154	0.0128	0.665	0.0648	SPON1	ENSBTAG00000009150
BovineHD1500011813	0.000741	0.308	0.00811	0.905	0.00373	0.0469	0.189	0.0147	MRVI1	ENSBTAG00000007129
BovineHD1500011898	0.014	0.503	0.00178	0.043	0.298	0.0147	0.00806	0.279	AMPD3	ENSBTAG00000015821
BovineHD1600007863	0.0201	0.0828	0.444	2.23e-06	0.00282	0.0335	0.0626	0.0127	CNIH4	ENSBTAG00000019471
BovineHD1600011934	0.00313	0.0292	0.00481	0.466	0.0076	0.52	0.966	0.00247	CLCN6	ENSBTAG00000020700
BovineHD1600017178	0.00569	2.68e-05	0.0192	0.885	0.0912	0.00936	0.0242	0.983	RASAL2	ENSBTAG00000015537
BovineHD1800012997	0.00186	0.0211	0.195	0.126	0.0114	0.00159	0.119	0.03	CEBPG	ENSBTAG00000017560
BovineHD1900006244	0.0169	0.00348	0.166	0.243	0.00252	0.0198	0.194	0.036	NSRP1	ENSBTAG00000019341
BovineHD1900006578	0.0115	0.351	0.0441	0.528	0.0112	0.00545	0.00561	0.365	RPH3AL	ENSBTAG00000039819
BovineHD1900007520	0.00344	0.491	0.0109	0.48	0.0344	0.00154	0.0284	0.0893	SPNS2	ENSBTAG00000007429
BovineHD1900011215	6.45e-06	0.00133	0.205	0.568	0.00279	0.0324	0.0449	0.102	SKAP1	ENSBTAG00000000641
BovineHD1900014005	0.028	0.272	0.184	0.0285	0.0148	0.453	0.0449	9.85e-06	METRNL	ENSBTAG00000004787
BovineHD2000009354	0.000615	0.0195	0.283	0.236	0.0193	0.00403	0.0125	0.108	OXCT1	ENSBTAG00000033186
BovineHD2100007429	0.00786	0.000294	0.00303	0.0342	0.0406	0.872	0.22	0.717	RASGRF1	ENSBTAG00000019940
BovineHD2100009813	0.00347	0.265	0.0051	0.609	0.0024	0.00434	0.304	0.00807	SCAMP2	ENSBTAG00000005844
BovineHD2100020830	0.00923	0.687	0.0134	0.107	0.035	0.881	0.0224	0.0478	Uncharacterized_Protein	ENSBTAG00000046364
BovineHD2300005467	0.0369	0.297	0.0123	0.036	0.0434	0.0189	0.188	0.135	C23H6orf138	ENSBTAG00000021415
BovineHD2300008986	0.000971	0.0297	0.0363	0.0151	0.0121	0.264	0.0509	0.153	PRSS16	ENSBTAG00000012461
BovineHD2400009026	0.0213	0.00891	0.00122	0.565	0.00115	0.00572	0.0765	0.0951	TTC39C	ENSBTAG00000005635
Hapmap38513-BTA-58574	0.0048	0.00278	0.0284	0.827	0.0134	0.00907	0.674	0.105	ACAA2	ENSBTAG00000002863
BovineHD2500002912	0.0121	0.00975	0.0132	0.123	0.0574	0.0285	0.715	0.0464	SNX29	ENSBTAG00000026371
BovineHD2500007325	0.0105	0.018	0.234	0.0149	0.00436	0.00281	0.735	0.518	GSG1L	ENSBTAG00000004607
BovineHD2600003361	9.53e-05	0.0282	0.00555	0.000699	0.0432	0.382	1	0.718	PCGF5	ENSBTAG00000004964
BovineHD2700010577	0.0029	0.00858	0.256	1	0.00359	0.0326	0.157	0.00929	SLC20A2	ENSBTAG00000014861
BovineHD2700010856	0.00541	0.0356	0.0455	0.217	0.00246	0.000529	0.0833	0.992	CSGALNACT1	ENSBTAG00000004613
BovineHD2800008738	0.0195	0.409	0.104	0.00996	0.129	0.0184	0.039	0.0255	KCNMA1	ENSBTAG00000013300
BovineHD2800010994	0.0388	0.124	0.00424	0.245	0.0155	0.391	0.00811	0.0187	FAM190B	ENSBTAG00000017611
BovineHD2900007136	0.00961	0.194	0.0424	0.553	0.0476	0.0441	0.0053	0.15	SLC6A5	ENSBTAG00000014300
BovineHD0200001107	0.072	0.0163	0.252	0.354	0.00123	0.029	0.0151	0.00938	HS6ST1	ENSBTAG00000006157
BovineHD0200002747	0.747	1	0.00145	0.00185	0.0301	0.0401	0.038	0.33	ITGAV	ENSBTAG00000019929
Hapmap27039-BTA-22947	0.608	0.025	0.704	0.0242	0.0134	0.00453	0.0279	0.603	LY75	ENSBTAG00000017797
BovineHD0200030263	0.078	0.0134	0.213	0.311	0.00358	0.0277	0.0166	0.0486	SMARCAL1	ENSBTAG00000003843
ARS-BFGL-NGS-66563	0.096	0.000839	0.0182	0.000384	0.00853	0.0468	0.067	1	FARSB	ENSBTAG00000011649
BovineHD0300018795	0.103	0.0191	0.282	0.00433	0.0253	0.15	0.00747	0.0112	LPHN2	ENSBTAG00000012305
ARS-BFGL-NGS-43407	0.952	0.404	0.217	0.0436	0.0365	0.00698	0.0306	0.025	PLEKHG6	ENSBTAG00000004208
BovineHD0600002926	0.055	0.829	0.268	0.00959	0.0012	0.0277	0.0393	0.00155	NDST4	ENSBTAG00000003131
BovineHD0700003190	0.532	0.0308	0.0499	0.0409	0.0428	0.0148	0.681	0.092	EMR3	ENSBTAG00000002937
BovineHD0700007013	0.0548	0.0386	0.00691	0.00138	0.0251	0.0614	0.276	0.00715	CHSY3	ENSBTAG00000014661
BovineHD0800016229	0.961	0.0205	0.0178	0.102	0.0338	0.0358	0.0455	0.133	GNAQ	ENSBTAG00000009789
BovineHD0900011616	0.123	0.454	0.00861	0.425	0.00539	0.00853	0.0357	0.000426	ARMC2	ENSBTAG00000036087
BovineHD0900016920	0.73	0.597	0.0155	0.75	4.91e-05	0.00441	0.00559	2.81e-08	ANKRD6	ENSBTAG00000003455
BovineHD0900021507	0.314	0.0388	0.923	0.0477	0.00919	0.0233	0.0289	0.32	KIAA1244	ENSBTAG00000017370
BovineHD0900028270	0.777	0.0465	0.0852	0.0493	0.181	0.00489	0.0424	0.0105	PARK2	ENSBTAG00000018996
BovineHD1000003288	0.36	0.13	0.00166	0.817	0.00571	0.0198	0.017	0.012	ARSB	ENSBTAG00000008341
BovineHD1000010365	0.289	0.0117	0.127	0.498	6.19e-05	0.000617	0.00125	0.00131	C10H15ORF41	ENSBTAG00000002179
BovineHD1100000158	0.106	0.0279	0.0271	0.0316	0.275	0.27	0.00717	0.0385	ANAPC1	ENSBTAG00000027991
BovineHD1100004965	0.976	0.00756	0.234	0.0208	0.00026	0.00311	0.605	0.0457	LTBP1	ENSBTAG00000019839
BovineHD1700019949	0.071	0.000538	0.968	0.186	1.41e-06	6.02e-05	0.000364	0.0272	CRYBA4	ENSBTAG00000019282
BovineHD1800011043	0.242	0.00168	0.0558	1	0.000269	0.000449	0.00904	0.0199	NFAT5	ENSBTAG00000013412
BovineHD1900007063	0.0765	0.43	0.00998	0.552	0.0136	0.000526	0.0448	0.00266	RAP1GAP2	ENSBTAG00000020000
BovineHD1900013002	0.27	0.0237	0.466	0.0382	0.0137	0.371	0.00182	0.0467	CRHR1	ENSBTAG00000002749
BovineHD2100013684	0.153	0.0372	0.288	0.911	0.00307	0.000127	0.0467	0.0352	MIPOL1	ENSBTAG00000000655
BovineHD2100017292	0.0533	0.00305	0.141	0.019	0.000182	0.00115	0.0738	0.0313	SERPINA14	ENSBTAG00000007392
BovineHD2300007379	0.102	0.838	0.0121	0.172	0.0165	0.0244	0.0021	0.0036	AGER	ENSBTAG00000014420
BTB-01081532	0.0648	0.00169	0.000209	0.0327	0.462	0.191	0.00351	0.000554	MYOM2	ENSBTAG00000009387
BovineHD2700010456	0.316	0.177	0.0208	0.624	0.00018	0.01	0.00587	0.0442	KAT6A	ENSBTAG00000004015
Hapmap59979-rs29025402	0.00102	0.0038	0.118	0.103	0.0208	0.138	0.0501	0.00628	ROPN1	ENSBTAG00000006947
BovineHD0100020861	0.0386	1	1	0.00653	0.0473	0.684	0.0288	1	ACAP2	ENSBTAG00000003378
BovineHD0100020896	0.0203	0.014	0.514	0.15	0.0784	0.0431	0.678	0.00538	XXYLT1	ENSBTAG00000014564
Hapmap59172-rs29012834	0.0067	0.0118	0.148	0.949	0.0476	0.0183	0.313	0.238	FGF12	ENSBTAG00000012413
BovineHD0100047077	0.0109	0.0359	0.415	0.981	0.0123	0.0479	0.399	0.197	TPRG1	ENSBTAG00000032538
BovineHD0100022805	0.00258	0.545	0.0248	0.0296	0.849	0.173	0.0109	0.115	LPP	ENSBTAG00000044001
BovineHD0100025099	0.00895	0.00767	0.145	0.0562	0.000278	0.00491	1	1	GNB4	ENSBTAG00000002767
BovineHD0100026976	0.00463	0.196	0.0278	0.381	0.049	0.00175	0.49	0.66	SPATA16	ENSBTAG00000031802
BovineHD0100046534	0.00048	0.00442	0.168	0.195	0.00447	0.00123	0.591	0.744	ECT2	ENSBTAG00000023814
BovineHD0100027187	0.013	0.00647	0.236	0.866	0.0106	0.000799	1	0.144	NCEH1	ENSBTAG00000020073
BovineHD0100027501	0.0307	0.0965	0.186	0.921	0.223	0.0161	0.00467	0.00957	TNIK	ENSBTAG00000011742
BovineHD0100028644	0.00377	0.00654	0.0621	0.259	0.00493	0.000112	0.448	0.0979	MGC133804	ENSBTAG00000031704
BovineHD0100030445	0.0218	0.812	0.466	0.241	0.88	0.0381	0.0258	0.00147	PPM1L	ENSBTAG00000001274
BovineHD0100031409	0.000516	0.0686	0.883	0.029	0.00966	0.0441	0.721	0.685	VEPH1	ENSBTAG00000024643
BovineHD0100033167	0.017	0.00901	0.0321	0.809	0.412	0.0106	0.158	0.949	IGSF10	ENSBTAG00000001728
BovineHD0100033293	0.00167	0.00334	0.852	0.176	0.0113	0.0397	0.309	0.2	MED12L	ENSBTAG00000021703
BovineHD0100034094	0.0024	0.198	0.0383	0.304	0.00745	0.000356	1	0.505	AGTR1	ENSBTAG00000045633
BovineHD0100039575	0.00194	0.0124	0.0297	0.0217	0.441	0.648	0.154	0.604	KCNH8	ENSBTAG00000012798
BovineHD0100039959	0.0183	0.819	0.0395	1	1	0.0448	0.00702	0.0711	MRPL3	ENSBTAG00000030942
BovineHD0100041497	0.023	0.0028	0.248	0.0178	1	0.031	0.861	0.255	ABCG1	ENSBTAG00000021272
BovineHD0200000291	0.00361	0.0107	0.0094	0.627	0.0228	0.463	0.235	0.452	CYFIP1	ENSBTAG00000016894
BovineHD0200000504	0.00694	0.00678	0.00803	0.885	0.0311	0.462	0.768	0.296	ARHGEF4	ENSBTAG00000015834
BovineHD0200002025	0.00191	0.052	0.00989	0.00539	1	0.064	0.311	0.0186	WDR75	ENSBTAG00000003002
BovineHD0200002305	0.0326	0.0091	0.0376	0.047	0.345	0.876	0.369	0.916	GULP1	ENSBTAG00000007141
BovineHD0200004158	0.00415	0.0519	0.129	0.0999	0.00161	0.00392	0.226	0.0132	SSFA2	ENSBTAG00000000937
BovineHD0200006820	0.0264	0.634	0.00635	0.914	0.535	0.0248	0.0245	0.542	RAPGEF4	ENSBTAG00000020984
BovineHD0200007579	0.0229	0.0022	0.0917	0.923	0.0358	0.377	0.00179	0.216	MYO3B	ENSBTAG00000003626
BovineHD0200008966	0.0264	0.198	0.0326	0.601	0.241	0.0478	0.177	0.05	TTC21B	ENSBTAG00000016512
BovineHD0200011196	0.0194	0.728	0.0483	0.0109	0.777	0.617	0.0591	0.0329	UPP2	ENSBTAG00000012801
BovineHD0200012656	0.00015	0.0254	4.29e-05	0.0104	0.293	0.0888	0.182	0.147	FMNL2	ENSBTAG00000026851
ARS-BFGL-NGS-18591	0.00383	0.00314	0.467	0.0372	0.0361	0.143	0.117	0.837	CACNB4	ENSBTAG00000002297
BovineHD0200012937	0.000782	0.0502	0.0411	0.0806	0.000432	0.000255	0.713	0.367	NEB	ENSBTAG00000006907
BovineHD0200016086	0.00683	0.0301	0.0478	0.727	0.834	0.0109	0.177	0.827	LRP1B	ENSBTAG00000024632
BovineHD0200018867	0.041	0.481	0.199	0.015	0.0139	0.0071	0.185	0.314	LYPD1	ENSBTAG00000005234
BovineHD0200022082	0.00151	0.688	0.00312	0.000851	0.147	0.0165	0.703	0.909	CNTNAP5	ENSBTAG00000031898
BovineHD0200023307	0.0427	0.09	0.962	0.047	0.84	0.277	0.0326	0.0111	TMEFF2	ENSBTAG00000014832
BovineHD0200025961	0.0311	0.0278	0.323	0.694	0.926	0.011	0.913	0.0383	NOP58	ENSBTAG00000005517
BovineHD0200027117	0.00143	0.0137	0.0253	0.224	0.0257	0.844	0.506	0.684	NRP2	ENSBTAG00000011971
BovineHD0200030060	0.00472	0.00408	0.138	0.745	0.0297	0.0268	0.122	0.25	TMEM169	ENSBTAG00000010413
BovineHD0200030095	0.0105	0.0333	0.0973	0.609	0.131	0.0462	0.0139	0.0819	XRCC5	ENSBTAG00000010426
BovineHD0200031795	0.000373	0.000816	0.0186	0.649	0.00191	0.34	0.79	0.318	EPHA4	ENSBTAG00000010030
BovineHD0200032851	0.0338	0.0057	0.0029	0.0541	0.0764	0.0432	0.612	0.21	DOCK10	ENSBTAG00000000581
ARS-BFGL-NGS-41173	0.0227	0.487	0.0488	0.0647	0.0889	0.0344	0.0183	0.702	SLC16A14	ENSBTAG00000010344
BovineHD0200035402	0.0474	0.911	0.00483	0.0302	1	5.61e-05	0.407	0.9	LCK	ENSBTAG00000012695
BovineHD0200035458	0.000223	0.0305	0.0095	0.417	0.00646	0.678	0.715	0.476	KHDRBS1	ENSBTAG00000012497
BovineHD0200038604	0.000107	0.0245	0.0932	0.0928	0.0134	0.0111	0.113	0.359	MUL1	ENSBTAG00000020850
BovineHD0200039191	0.000458	0.248	0.0927	0.00713	0.00731	0.000441	0.587	0.573	ALDH4A1	ENSBTAG00000030335
ARS-BFGL-NGS-68682	0.0125	0.069	0.0378	1.73e-05	0.358	0.0255	0.554	0.0756	ARHGEF10L	ENSBTAG00000000684
BovineHD0300002090	0.00184	0.42	0.324	0.0269	0.741	0.151	0.00435	0.00114	HSD17B7	ENSBTAG00000005976
BovineHD0300002322	0.0328	0.0173	0.628	0.156	0.74	0.0329	0.0103	0.167	NOS1AP	ENSBTAG00000010158
BovineHD0300002480	0.0463	0.852	0.945	0.0284	1	0.71	0.00999	0.0204	ATF6	ENSBTAG00000005227
BovineHD0300002937	0.00112	0.035	0.0143	0.402	0.569	0.592	0.0117	0.901	LY9	ENSBTAG00000002947
BovineHD0300004811	0.046	0.731	0.00378	0.647	0.441	0.297	0.00297	0.00724	ARHGEF2	ENSBTAG00000000113
BovineHD0300006520	0.0277	1	0.617	0.246	0.0285	0.0167	1	0.0309	OTUD7B	ENSBTAG00000001586
BovineHD0300006553	0.0294	0.65	0.173	0.153	0.0132	0.0176	0.0393	0.96	BOLA1	ENSBTAG00000006050
BovineHD0300007380	0.0187	0.0887	0.222	0.0383	0.00982	0.605	0.46	0.0369	REG4	ENSBTAG00000032193
BovineHD0300007406	0.0154	0.0197	4.48e-06	0.024	1	0.525	0.303	0.16	HMGCS2	ENSBTAG00000003898
BovineHD0300007943	0.0212	0.316	0.0176	0.0624	0.0268	0.0145	0.48	0.145	SPAG17	ENSBTAG00000001080
BovineHD0300008847	0.0251	0.101	0.0063	0.227	0.019	0.00379	0.0533	0.158	CASQ2	ENSBTAG00000011500
BovineHD0300010202	0.0225	0.0746	0.00807	0.0693	1	0.0488	0.0248	0.0541	CD53	ENSBTAG00000006466
BovineHD0300015405	0.0149	0.545	0.0845	0.00327	0.0219	0.142	0.0391	0.606	MGC143035	ENSBTAG00000002028
BovineHD0300015559	0.00514	0.146	0.0242	0.211	0.196	0.279	0.0448	0.00754	BTBD8	ENSBTAG00000006167
BovineHD0300019671	0.043	0.0109	0.0143	0.424	0.52	0.235	0.131	0.00315	SNORA26	ENSBTAG00000042685
BovineHD0300034621	0.0165	0.596	0.0106	0.91	0.0498	0.0301	1	0.106	TWIST2	ENSBTAG00000021444
BovineHD0400003576	0.0161	0.0293	0.319	0.493	0.517	0.000154	0.309	0.00318	PEG10	ENSBTAG00000038093
BovineHD0400003770	0.0455	0.0422	0.224	0.00607	0.207	0.000161	1	0.117	ASB4	ENSBTAG00000018185
BovineHD0400035874	0.00456	0.0308	0.0327	1	0.0594	0.0247	1	0.814	ASNS	ENSBTAG00000003222
BovineHD0400004575	0.00505	0.344	0.123	0.0912	0.0156	0.00321	1	0.0412	COL28A1	ENSBTAG00000024420
BovineHD0400010491	0.0375	0.242	0.0139	0.683	0.00272	0.0365	0.506	0.731	SEMA3E	ENSBTAG00000014920
BovineHD0400012271	0.0236	1	0.0197	0.0242	0.0111	0.119	0.196	0.406	DNAJC2	ENSBTAG00000003784
BovineHD0400014488	0.0212	0.0344	0.0878	1	0.00906	0.307	0.002	0.0663	TES	ENSBTAG00000021204
BovineHD0400017499	0.00111	0.000896	0.0155	0.148	0.00637	0.258	0.8	0.642	BBS9	ENSBTAG00000006528
BovineHD0400019672	0.00524	0.00964	0.00175	0.28	0.00262	0.203	0.274	0.25	C7orf31	ENSBTAG00000019445
BovineHD0400021864	0.038	0.914	0.00619	0.227	1	0.0701	0.0332	0.0123	C4H7orf25	ENSBTAG00000009472
BovineHD0400022978	0.0166	0.614	0.00174	0.0212	0.428	0.428	0.288	0.000668	AMPH	ENSBTAG00000031967
BovineHD0400027852	0.0254	0.0837	0.0165	0.0753	0.00347	0.0178	0.412	0.195	CALD1	ENSBTAG00000013953
BovineHD0400030676	0.013	0.047	0.996	0.0345	0.406	0.0343	0.348	1	Uncharacterized_Protein	ENSBTAG00000039614
BovineHD0400032283	0.0353	0.102	0.0832	0.0208	0.747	0.00513	0.207	0.0332	Uncharacterized_Protein	ENSBTAG00000027832
BovineHD0400032627	0.0436	0.0262	0.981	0.045	0.397	0.303	1	0.042	ZNF777	ENSBTAG00000002810
BovineHD0400034965	0.0406	1	0.286	0.00782	0.181	0.536	0.00271	0.00015	UBE3C	ENSBTAG00000008025
BovineHD4100003359	0.0354	0.165	0.0282	0.108	0.0369	0.498	7.24e-06	0.106	TSPAN8	ENSBTAG00000019425
BovineHD0500002093	0.00673	0.00592	0.0667	0.621	0.00103	0.00376	0.192	0.735	NAV3	ENSBTAG00000009852
BovineHD0500007036	0.014	0.0117	0.000821	0.0481	0.62	0.555	0.915	0.355	PLXNC1	ENSBTAG00000011245
BovineHD0500007998	0.00196	0.274	0.000154	0.301	0.0114	0.696	1	0.0135	Uncharacterized_Protein	ENSBTAG00000027974
BovineHD0500009911	0.0242	0.00319	0.683	0.12	0.433	0.0854	0.0339	0.0127	SLC38A1	ENSBTAG00000000859
BovineHD0500012549	0.027	0.218	0.00971	0.0224	0.525	0.947	0.0118	0.604	C5H12orf28	ENSBTAG00000014829
BovineHD0500019182	0.0407	0.0915	0.813	0.182	0.147	0.0226	0.0463	0.00594	CHST11	ENSBTAG00000010644
BovineHD0500020182	0.0293	0.429	0.0474	0.0379	0.0277	0.411	0.239	0.266	SYN3	ENSBTAG00000020636
BovineHD0500023711	0.00764	0.231	0.916	0.00105	0.227	0.912	0.0261	0.00707	ITPR2	ENSBTAG00000002313
BovineHD0500026605	0.00129	0.0114	0.84	0.0476	0.0355	0.694	0.135	0.062	LMO3	ENSBTAG00000013541
BovineHD0500030456	8.81e-05	0.119	0.0015	0.685	0.0267	0.0232	0.412	0.131	FGF6	ENSBTAG00000006800
BovineHD0500031013	0.00894	0.0233	0.832	0.215	0.882	0.261	0.00515	0.00348	SLC6A13	ENSBTAG00000014525
BovineHD0500031079	0.000443	0.0112	0.0778	1	0.207	0.0131	0.929	0.0297	B4GALNT3	ENSBTAG00000008553
BovineHD0500031093	1.26e-05	0.00132	0.0257	0.108	0.334	0.0346	0.587	0.0618	NINJ2	ENSBTAG00000008554
BovineHD0500031153	0.0401	0.0151	0.224	0.00407	1	0.347	0.00163	0.148	WNK1	ENSBTAG00000005221
BovineHD0500031612	0.00103	0.377	0.0415	0.442	0.0377	0.0129	1	0.224	MICAL3	ENSBTAG00000048271
BovineHD0500033239	0.00283	0.0499	0.153	0.701	0.00127	0.198	0.754	0.0231	SAMM50	ENSBTAG00000045957
BovineHD0500033313	0.0436	0.105	0.308	0.323	0.035	0.165	0.00207	0.00152	EFCAB6	ENSBTAG00000030189
BovineHD0600000894	0.00054	0.0157	0.0434	0.0468	0.935	0.492	0.884	0.734	ANXA5	ENSBTAG00000021746
BovineHD0600001837	0.00688	0.0586	0.0011	0.0253	0.755	0.0436	0.761	0.413	Uncharacterized_Protein	ENSBTAG00000010010
BovineHD0600003010	0.0409	0.592	0.123	0.86	0.0363	0.344	0.00062	0.00194	UGT8	ENSBTAG00000004574
BovineHD0600003432	0.00382	0.00527	0.336	0.000557	0.0288	0.72	0.365	0.447	CAMK2D	ENSBTAG00000014463
BovineHD0600004842	0.00186	0.0294	0.79	0.105	0.713	0.48	0.0445	0.0427	COL25A1	ENSBTAG00000017282
ARS-BFGL-NGS-91848	0.00909	0.00896	0.511	0.831	0.0644	1.82e-05	0.016	0.303	DKK2	ENSBTAG00000012969
BovineHD0600007046	0.0205	0.513	0.209	0.0435	0.326	1	0.0352	0.043	EMCN	ENSBTAG00000034206
BovineHD0600007587	0.0237	0.12	0.753	0.00384	0.958	0.327	0.0292	0.00539	TSPAN5	ENSBTAG00000012343
BovineHD0600010143	0.00289	0.068	0.0105	0.14	0.00267	0.0125	0.181	0.387	SNCA	ENSBTAG00000024957
BovineHD0600011970	0.000323	0.0209	0.0307	0.842	0.0255	0.202	0.719	0.851	GBA3	ENSBTAG00000020363
Hapmap26001-BTC-038813	0.0152	0.635	0.0313	0.176	0.0245	0.134	0.631	0.0171	PPARGC1A	ENSBTAG00000017024
BovineHD0600016594	0.0345	0.0265	0.215	0.0374	0.0404	0.0861	0.822	0.223	C6H4orf34	ENSBTAG00000014522
BovineHD0600017388	0.0373	0.0184	0.179	0.000148	0.332	0.0435	0.26	0.864	ATP8A1	ENSBTAG00000011156
BovineHD0600019000	8.65e-05	0.0138	0.0206	0.0986	0.0961	1	1	0.00785	ZAR1	ENSBTAG00000004886
BovineHD0600019196	0.0453	0.936	0.169	0.28	0.0422	0.466	0.0192	0.000168	DCUN1D4	ENSBTAG00000001600
BovineHD0600019566	0.00637	0.564	0.0882	0.00429	0.753	0.00546	0.00912	0.35	SCFD2	ENSBTAG00000020648
BovineHD0600034340	0.0033	0.768	0.0498	0.0347	0.849	0.0102	0.421	1	IGFBP7	ENSBTAG00000019368
BovineHD4100005343	0.0248	0.0159	0.132	0.0326	0.00147	0.649	0.367	1	MTHFD2L	ENSBTAG00000043960
BTA-12570-no-rs	0.0421	0.00302	0.147	0.25	0.0963	0.000571	0.0395	0.358	EREG	ENSBTAG00000010273
BovineHD0600025072	0.0196	0.0452	0.143	0.00546	0.016	0.863	0.281	0.149	BTC	ENSBTAG00000004237
BovineHD0600025471	0.00893	0.00601	0.0909	0.0167	0.294	0.697	0.37	0.00703	ART3	ENSBTAG00000010954
BovineHD0600025524	0.0258	0.453	0.28	0.011	1	0.0208	0.0817	0.0403	SCARB2	ENSBTAG00000010956
BovineHD0700000528	0.00872	0.683	0.00514	0.0306	0.17	0.0246	0.354	0.73	ADAMTS2	ENSBTAG00000014665
BovineHD0700007069	0.00109	0.0114	0.307	0.246	0.000431	0.000449	0.195	0.259	ADAMTS19	ENSBTAG00000016145
BovineHD0700012261	0.00571	0.0235	0.0148	0.238	0.0146	0.224	0.263	0.521	NLRP3	ENSBTAG00000001273
BovineHD0700014469	0.0348	0.098	0.0494	0.0927	0.0295	0.146	0.0376	0.0582	SPOCK1	ENSBTAG00000003502
BovineHD0700014918	0.00866	0.922	0.00215	1	0.00227	0.0384	0.613	0.304	GFRA3	ENSBTAG00000005288
BovineHD0700015312	0.00868	0.239	0.0483	0.86	0.0332	0.00187	1	0.0829	PFDN1	ENSBTAG00000016596
BovineHD0700015371	0.0333	0.616	0.94	0.045	0.0144	0.00503	0.6	0.252	WDR55	ENSBTAG00000015042
BovineHD0700033766	0.043	0.0135	0.00802	0.15	0.076	0.082	0.00218	0.2	Uncharacterized_Protein	ENSBTAG00000011938
BovineHD0700015659	0.013	0.14	0.00177	0.633	0.0322	0.0333	0.786	0.0961	PCDHGC3	ENSBTAG00000017349
BovineHD0700015718	0.0395	1	0.000162	0.0174	0.628	0.877	0.902	0.0462	FCHSD1	ENSBTAG00000030499
ARS-BFGL-NGS-3839	0.0384	0.00952	0.0162	0.771	0.209	0.000365	0.532	0.788	ARAP3	ENSBTAG00000015938
BovineHD0700016856	0.0367	0.702	0.451	0.54	0.013	0.0252	0.247	0.0204	PRELID2	ENSBTAG00000044169
BovineHD0700018591	0.00985	0.133	0.00657	0.719	0.00484	0.281	0.0631	0.0438	ZNF300	ENSBTAG00000025124
BovineHD0700018665	0.000138	0.0199	0.00111	0.11	0.469	0.125	0.122	0.0162	ANXA6	ENSBTAG00000014809
BovineHD0700024379	0.0319	0.502	0.544	0.138	0.032	0.0246	0.0124	0.821	MSH3	ENSBTAG00000007684
BovineHD0700024557	0.0286	0.0171	0.0845	0.233	0.302	0.0234	0.0186	0.338	ACOT12	ENSBTAG00000011110
BovineHD0700024728	0.0412	0.000145	0.88	0.178	0.643	0.289	0.0257	0.0221	MGC138057	ENSBTAG00000038117
BovineHD0800005436	0.00819	0.0296	0.0331	0.615	0.0375	0.327	1	1	CAAP1	ENSBTAG00000001223
BovineHD0800013506	0.000595	0.0264	0.00651	0.443	0.0128	0.237	0.282	0.403	PIP5K1B	ENSBTAG00000009917
BovineHD0800013726	0.00862	0.79	0.0431	0.0239	0.648	0.0481	0.32	0.621	APBA1	ENSBTAG00000008877
BovineHD0800014459	0.00523	0.000218	0.767	0.0112	0.215	0.601	0.0438	0.375	TMEM2	ENSBTAG00000005090
BovineHD0800014591	0.000392	0.000157	0.737	0.0917	0.0161	0.156	0.0163	0.163	GDA	ENSBTAG00000011545
ARS-BFGL-NGS-111925	0.0124	0.00553	0.549	0.00445	0.144	0.536	0.0307	0.257	TRPM6	ENSBTAG00000033076
BovineHD0800019306	0.00173	0.0107	0.042	0.231	0.102	0.0578	0.537	0.0351	COL15A1	ENSBTAG00000010082
BovineHD0800019924	0.000616	0.00801	0.345	0.00593	1	0.00522	0.703	0.361	Uncharacterized_Protein	ENSBTAG00000006446
BovineHD0800022096	0.0422	0.123	0.0984	0.389	0.00342	0.0357	0.076	0.00419	DOCK5	ENSBTAG00000015513
BovineHD0800024490	0.00882	0.0162	0.000377	0.5	0.615	0.0491	0.843	0.445	DAPK1	ENSBTAG00000000738
BovineHD0800030736	0.0453	0.344	0.0241	0.0443	0.472	0.00703	0.253	0.202	PTBP3	ENSBTAG00000016750
BTB-01083056	0.0053	0.0416	0.244	0.017	0.233	0.00128	0.349	0.332	TRDN	ENSBTAG00000038849
BovineHD0900007816	0.0106	0.00414	0.17	0.856	0.0039	0.00293	0.701	0.534	PKIB	ENSBTAG00000004394
BovineHD0900010916	0.0204	0.0185	0.0608	1	0.345	0.00052	0.142	0.0177	FYN	ENSBTAG00000011851
BovineHD0900011233	0.0384	0.506	0.0214	0.046	0.515	0.00468	0.208	0.776	CDC40	ENSBTAG00000000409
BovineHD0900011581	0.00463	0.027	0.000618	0.485	0.0158	0.396	1	1	SESN1	ENSBTAG00000003015
BovineHD0900031443	0.025	0.716	0.0185	0.0458	0.0631	0.0263	0.76	0.963	PDSS2	ENSBTAG00000021859
BovineHD0900018452	0.0358	0.0379	0.169	0.575	0.0447	0.00514	0.22	0.651	THEMIS	ENSBTAG00000015615
BovineHD0900018651	0.00122	0.0263	0.00644	0.868	0.0537	0.288	0.0191	0.838	PTPRK	ENSBTAG00000020829
BovineHD0900026013	0.00691	0.00578	0.241	0.208	0.707	0.000629	0.0336	0.756	OPRM1	ENSBTAG00000019719
BovineHD0900026427	9.51e-05	0.00905	0.0766	0.504	0.000471	0.0115	0.474	0.259	NOX3	ENSBTAG00000013551
BovineHD1000001334	0.0116	0.746	0.205	0.000382	0.228	0.522	0.0419	0.00235	TICAM2	ENSBTAG00000002357
BovineHD1000001473	0.029	0.432	0.856	0.00115	0.0439	0.00391	0.438	0.484	AQPEP	ENSBTAG00000016644
BovineHD1000003465	0.00709	0.06	0.062	0.0797	0.0311	0.00968	0.169	0.0132	HOMER1	ENSBTAG00000025853
BovineHD1000004570	0.00374	0.0309	0.0591	0.954	0.00149	2.78e-05	0.481	0.0845	SMAD6	ENSBTAG00000000625
BovineHD1000012344	0.00775	0.12	0.0084	0.0169	0.0648	0.702	0.0141	0.165	MDGA2	ENSBTAG00000005697
BovineHD1000014338	0.00802	0.0545	0.036	0.0135	0.0232	0.799	1	0.505	TLN2	ENSBTAG00000003667
BovineHD1000015269	0.00111	0.000744	0.0227	0.22	0.0012	0.547	0.703	0.91	FAM81A	ENSBTAG00000014699
BovineHD1000016598	0.02	0.0351	0.00487	0.362	1	0.0176	0.802	0.858	UNC13C	ENSBTAG00000025522
BovineHD1000030699	0.0494	0.235	0.0131	0.163	0.371	0.0485	0.628	0.0225	MYO5A	ENSBTAG00000006489
BovineHD1000017320	0.0181	0.0102	0.0241	0.225	0.474	0.00289	0.686	0.0506	SCG3	ENSBTAG00000017677
BovineHD1000030730	0.0243	0.473	0.05	0.369	0.0138	0.0198	1	0.536	U7	ENSBTAG00000045339
BovineHD1000020073	0.0246	0.0544	0.0102	0.793	0.114	0.113	0.0419	0.0406	C14orf105	ENSBTAG00000009862
BovineHD1000020709	0.00396	0.0152	0.243	0.0164	0.000297	0.42	0.153	0.189	LRRC9	ENSBTAG00000003090
BovineHD1000025728	0.00925	0.174	0.00292	0.0458	0.268	0.0517	0.474	0.0493	ADCK1	ENSBTAG00000012106
BovineHD1000029935	0.0123	0.639	0.0386	0.298	0.335	0.309	0.0224	0.00119	EFCAB11	ENSBTAG00000013136
BovineHD1100000131	0.0362	0.0828	0.00477	0.0221	0.084	0.239	0.0299	0.104	MERTK	ENSBTAG00000005828
BovineHD1100001510	0.00255	0.0239	0.0504	0.0622	0.0245	0.426	0.759	0.0438	TSGA10	ENSBTAG00000018991
BovineHD1100006617	0.00718	0.235	0.15	0.41	0.00967	0.00475	0.0367	0.441	TMEM178	ENSBTAG00000017318
BovineHD1100011925	0.0468	0.0323	0.876	0.444	0.00266	0.0462	1	0.859	VRK2	ENSBTAG00000033801
ARS-BFGL-NGS-20479	0.0488	0.0193	0.0163	0.0496	0.124	0.878	0.788	1	OTOF	ENSBTAG00000009650
BovineHD1100024757	0.0125	0.204	0.0371	0.497	0.0212	0.744	0.000991	0.159	LPIN1	ENSBTAG00000007689
BovineHD1100027174	0.0404	0.548	0.183	0.046	1	0.175	0.017	0.00183	PTGS1	ENSBTAG00000006716
BovineHD1100027288	0.0036	0.00526	0.957	0.618	0.00501	0.00921	1	0.715	OR1N1	ENSBTAG00000037767
BovineHD1100027788	0.0175	0.00512	0.00469	0.546	0.0268	0.198	0.422	0.263	GPR144	ENSBTAG00000017576
BovineHD1100028456	0.00811	0.02	0.0311	0.813	0.00591	0.508	1	0.698	RALGPS1	ENSBTAG00000023843
BovineHD1200003416	0.0392	0.00172	0.603	0.366	0.81	0.0317	0.0214	0.278	VWA8	ENSBTAG00000001133
BovineHD1200007056	0.000244	0.0012	0.0363	0.401	0.00066	0.0888	0.242	0.19	FREM2	ENSBTAG00000017032
BovineHD1200022190	0.00323	0.195	0.266	0.0131	0.324	0.00647	0.0419	0.832	Uncharacterized_Protein	ENSBTAG00000045566
BovineHD1200028544	0.00315	0.0287	0.00397	0.013	0.618	0.157	0.189	0.581	DOCK9	ENSBTAG00000010395
BovineHD1200023516	0.0268	0.829	0.317	0.0342	0.16	0.0162	0.439	0.0206	NALCN	ENSBTAG00000037786
BovineHD1200023874	0.00962	0.0322	0.00251	0.702	0.0548	0.0266	0.867	0.963	TPP2	ENSBTAG00000020389
BovineHD1200026214	0.00991	0.0337	0.0106	0.642	0.248	0.00533	0.311	0.21	ARHGEF7	ENSBTAG00000020726
BovineHD1300004668	0.023	0.776	0.0442	0.0156	0.198	0.308	0.0207	0.944	SFMBT2	ENSBTAG00000005915
BovineHD1300005294	0.0376	0.827	0.0162	0.00498	0.105	0.769	0.181	0.03	CREM	ENSBTAG00000016060
BovineHD1300009136	0.0482	0.0315	0.685	0.0409	0.677	0.546	0.723	0.00519	RSU1	ENSBTAG00000027446
BovineHD1300009960	0.000666	0.0196	0.00221	0.905	0.0184	0.441	1	0.513	ZEB1	ENSBTAG00000020053
BovineHD1300010607	0.0301	0.0397	0.000118	0.551	0.186	0.0022	0.344	1	MPP7	ENSBTAG00000017354
BovineHD1300017477	0.000311	0.0147	0.871	0.0188	0.00059	0.277	0.491	0.59	SRXN1	ENSBTAG00000010913
BovineHD1300017654	0.0111	0.862	0.039	0.15	0.0202	0.431	0.144	0.0277	HM13	ENSBTAG00000008840
BovineHD1300017983	0.00099	0.0292	0.0185	0.119	0.0319	0.449	0.825	0.785	BPIFB6	ENSBTAG00000010112
BovineHD1300017998	5.13e-07	0.00157	4.39e-06	0.0487	0.237	0.471	0.345	0.705	BPIFB4	ENSBTAG00000038412
BovineHD1300018052	0.00664	0.0254	0.694	0.00215	0.643	0.0326	0.124	0.434	BSP30D	ENSBTAG00000031375
BovineHD1300021690	0.00557	0.0246	0.653	0.577	0.037	0.594	0.0319	0.729	WFDC11	ENSBTAG00000030798
BovineHD1300021744	0.0464	1	0.0224	0.00696	0.511	0.00573	0.934	0.666	ACOT8	ENSBTAG00000020371
BovineHD1300021756	0.0345	0.501	0.0223	0.00475	0.699	0.000668	0.759	0.569	ZSWIM3	ENSBTAG00000000958
BovineHD1300021786	0.00721	0.0218	0.0123	0.0281	0.361	0.781	0.245	0.577	ZNF335	ENSBTAG00000010130
ARS-BFGL-NGS-113805	0.0195	0.286	0.312	0.0203	0.0168	0.696	0.388	0.0441	Uncharacterized_Protein	ENSBTAG00000009675
BovineHD1400000191	0.0122	1	0.969	0.832	0.0269	0.036	0.478	0.0336	LRRC24	ENSBTAG00000004970
BovineHD1400000420	0.0383	0.0284	0.0301	0.0662	0.785	0.982	0.0333	0.364	LY6E	ENSBTAG00000017040
BovineHD1400002818	0.000711	0.0168	0.0683	0.0251	0.00781	0.727	0.77	1	KCNQ3	ENSBTAG00000020667
BovineHD1400003921	0.0308	0.0705	0.0141	0.0725	0.503	0.0958	0.00575	0.00175	Uncharacterized_Protein	ENSBTAG00000037897
BovineHD1400004820	0.0204	0.147	0.0368	0.0715	0.916	0.00613	0.0448	0.465	MTSS1	ENSBTAG00000020407
BovineHD1400004879	0.0133	0.0137	0.0127	0.689	0.246	0.000366	0.129	0.223	RNF139	ENSBTAG00000020399
BovineHD1400010288	0.0181	0.551	0.0101	0.0119	0.371	0.0164	0.193	0.511	SLCO5A1	ENSBTAG00000032881
BovineHD1400015840	0.0153	0.384	0.013	0.0476	0.572	0.836	0.0598	0.0406	SYBU	ENSBTAG00000032548
BovineHD1400016221	0.0495	0.354	0.000716	0.608	1	0.034	0.91	0.00678	EIF3E	ENSBTAG00000006702
BovineHD1400019715	0.0167	0.127	0.0289	0.904	0.00369	0.319	0.527	0.0148	PTDSS1	ENSBTAG00000013901
BovineHD1400020983	0.0102	0.0108	0.00289	0.415	0.00367	0.133	0.44	0.31	RUNX1T1	ENSBTAG00000017339
BovineHD1400021540	0.016	0.0218	0.183	0.0455	0.185	1	0.00328	0.104	MMP16	ENSBTAG00000006877
BovineHD1500001319	0.0399	0.00713	0.23	0.00303	0.11	0.179	0.51	0.0215	DYNC2H1	ENSBTAG00000047461
BovineHD1500001581	0.00929	0.00367	0.19	0.848	0.0177	0.526	0.771	0.0257	MMP20	ENSBTAG00000014251
BovineHD1500001744	3.37e-05	0.396	0.0672	0.000397	0.000556	0.119	0.423	0.0315	C15H11orf70	ENSBTAG00000015309
BovineHD1500001765	0.000929	0.167	0.00345	0.00575	0.0263	0.143	0.962	0.438	KIAA1377	ENSBTAG00000020032
BovineHD1500025642	2.18e-05	0.0113	0.042	0.468	0.195	0.00163	0.0641	0.885	DDX10	ENSBTAG00000002382
BovineHD1500005336	0.0405	0.0139	0.213	0.586	0.025	0.0169	0.466	0.477	ARHGAP20	ENSBTAG00000000333
BovineHD1500005612	0.00262	0.91	0.00765	0.045	0.829	0.247	0.0148	0.567	C15H11orf88	ENSBTAG00000034338
BovineHD1500006338	0.000465	0.0915	0.0329	0.00783	0.577	0.00358	0.26	0.712	TTC12	ENSBTAG00000010008
BovineHD1500006355	0.000121	0.267	0.0191	0.0263	0.0956	0.028	0.856	0.445	ANKK1	ENSBTAG00000010855
BovineHD1500011799	0.000661	0.144	0.0249	0.935	0.0497	0.0503	0.15	0.00203	Uncharacterized_Protein	ENSBTAG00000038174
BovineHD1500012032	0.00565	0.053	0.237	0.0993	0.0157	0.00127	0.922	0.000847	SBF2	ENSBTAG00000043981
BovineHD1500012344	0.0342	0.312	0.00501	0.0288	0.1	0.00256	0.24	0.0823	ST5	ENSBTAG00000005356
BovineHD1500015674	0.00802	0.0361	0.267	0.028	0.182	0.191	1	0.0248	C2CD3	ENSBTAG00000002907
BovineHD1500018931	0.0148	0.0915	0.000224	0.582	0.00681	0.0446	0.232	0.356	EHF	ENSBTAG00000017150
BovineHD1500019401	0.0263	0.0463	0.0193	0.409	0.0216	0.18	0.632	0.488	LDLRAD3	ENSBTAG00000044158
BovineHD1500024118	0.039	0.000518	0.305	0.156	0.625	1	0.00951	0.00823	Uncharacterized_Protein	ENSBTAG00000038267
BovineHD1600000776	0.0218	0.576	0.143	0.432	0.0185	0.0104	0.362	0.00892	RBBP5	ENSBTAG00000015946
BovineHD1600001259	0.0459	0.0429	0.104	0.2	4.05e-06	5.66e-05	0.784	0.254	IL19	ENSBTAG00000006692
BovineHD1600006910	0.0331	0.0258	0.0152	0.494	0.0276	0.244	0.231	0.682	MARK1	ENSBTAG00000010460
ARS-BFGL-NGS-117377	0.015	0.14	0.0288	0.0189	0.000169	0.329	0.116	0.0605	SUSD4	ENSBTAG00000020989
BovineHD1600014513	0.000369	0.00973	0.000639	1	0.00218	0.917	1	0.267	Uncharacterized_Protein	ENSBTAG00000039728
BovineHD1600015551	0.0418	0.659	0.0163	0.0989	0.0105	0.129	0.742	0.036	Uncharacterized_Protein	ENSBTAG00000038261
BovineHD1600016588	0.0163	0.0214	0.163	0.222	1	0.0339	0.0504	0.0487	PAPPA2	ENSBTAG00000018303
BovineHD1600016699	0.00956	0.0103	0.023	0.552	1	0.0128	1	0.606	ASTN1	ENSBTAG00000012953
BovineHD1600024609	0.0189	0.129	0.57	0.0321	0.241	0.0133	0.0319	1	TOR3A	ENSBTAG00000014006
BovineHD1600017608	0.0456	0.0198	0.507	0.544	0.00547	0.0136	0.961	0.624	QSOX1	ENSBTAG00000014191
BovineHD1600022655	0.00188	0.0264	0.00852	0.000322	0.565	0.379	1	0.791	ZBTB41	ENSBTAG00000002291
BovineHD1700001590	0.0249	0.0304	0.778	0.0225	0.031	0.21	0.809	0.446	U6	ENSBTAG00000042816
BovineHD1700001908	0.0166	0.0376	0.00426	0.0458	0.104	0.157	0.185	0.789	SH3D19	ENSBTAG00000016813
BovineHD1700001998	0.012	0.0369	0.429	0.0149	0.193	0.0252	0.0727	0.238	LRBA	ENSBTAG00000018546
BovineHD1700003016	0.00143	0.187	0.202	0.118	0.0163	0.0203	0.0263	0.493	ARHGAP10	ENSBTAG00000002531
BovineHD1700004833	0.0344	0.425	0.44	0.0157	0.814	0.0157	0.596	0.000889	ZNF330	ENSBTAG00000000297
BovineHD1700015025	0.028	0.0293	0.0334	0.339	0.259	0.0474	0.118	0.33	SCARB1	ENSBTAG00000014269
BovineHD1700018257	0.0411	0.0469	0.0157	0.00614	0.195	1	1	0.0712	TPCN1	ENSBTAG00000011102
BovineHD1800000666	0.039	0.00527	0.0813	0.0636	0.6	0.288	0.00522	0.00701	ZNRF1	ENSBTAG00000034689
BovineHD1800000680	0.0326	0.00728	0.0396	0.194	0.673	1	0.144	0.0213	ZFP1	ENSBTAG00000000868
BovineHD1800009163	0.0149	0.5	0.00576	0.779	0.00477	0.151	0.194	0.0403	CDH8	ENSBTAG00000022783
BovineHD1800012840	0.00911	0.000437	0.021	0.648	0.0446	0.434	0.771	0.124	SLC7A9	ENSBTAG00000013338
BovineHD1800012876	0.00338	0.0126	0.0839	0.489	0.348	0.0611	0.0381	0.000823	CEP89	ENSBTAG00000004864
BovineHD1800014563	0.0325	1	0.133	0.0802	0.667	0.00207	0.00129	0.0275	TIMM50	ENSBTAG00000010480
BovineHD1800016841	0.002	0.00481	0.0326	0.0148	0.79	0.363	0.496	0.37	ZNF175	ENSBTAG00000040603
BovineHD1900000261	0.00314	0.000234	0.00172	0.823	0.164	0.014	0.142	0.0585	CA10	ENSBTAG00000034681
UA-IFASA-8401	0.0116	0.0235	0.0183	0.0334	0.0593	0.0771	0.42	0.254	ANKFN1	ENSBTAG00000021292
BovineHD1900006030	0.0165	0.0155	0.0395	0.833	0.383	0.0257	0.106	0.936	PIPOX	ENSBTAG00000007946
BovineHD1900007111	0.0318	0.203	0.823	0.317	0.0266	0.278	0.0221	0.0125	Uncharacterized_Protein	ENSBTAG00000040362
BovineHD1900007357	0.00863	0.00115	0.0377	0.176	0.0163	0.814	0.517	0.167	P2RX1	ENSBTAG00000007169
BovineHD1900007955	0.00539	0.126	0.0315	1	0.942	0.177	0.0439	0.0383	DERL2	ENSBTAG00000020431
BovineHD1900007974	0.0061	0.0337	0.0402	0.906	0.055	0.0015	0.164	0.849	C1QBP	ENSBTAG00000012739
BovineHD1900007977	0.0258	0.0167	0.016	0.0341	0.761	0.708	0.752	0.334	RPAIN	ENSBTAG00000025149
BovineHD1900011032	0.0145	0.0342	0.0081	0.0426	0.793	0.188	0.679	0.142	ABI3	ENSBTAG00000000032
BovineHD1900018610	0.00421	0.00183	0.000806	0.204	0.0014	0.0907	0.432	0.848	MED1	ENSBTAG00000013236
BovineHD1900011597	0.0317	0.0643	0.0148	0.227	0.0165	0.0319	0.184	0.984	ERBB2	ENSBTAG00000021798
BovineHD1900012123	0.00825	0.0103	0.00605	0.378	0.028	0.115	0.472	0.404	SNORA26	ENSBTAG00000042897
BovineHD1900012757	0.0445	0.00563	0.0941	0.0302	0.0962	0.257	0.0156	0.436	PLCD3	ENSBTAG00000006052
BovineHD1900013811	0.0363	0.0786	0.0485	0.0962	0.0215	0.0139	0.258	0.433	CEP95	ENSBTAG00000014002
BovineHD1900014091	0.000825	0.403	0.154	0.0369	0.0473	0.334	0.397	0.000191	TBCD	ENSBTAG00000015414
BovineHD1900014118	0.000618	0.0198	0.475	1	0.0197	0.125	0.808	0.0111	FN3K	ENSBTAG00000015394
BovineHD1900014124	0.00701	0.00593	0.575	0.467	0.0531	0.00607	0.193	0.00175	RAB40B	ENSBTAG00000015387
BovineHD1900015998	0.0496	0.0118	0.16	0.774	0.0181	1	1	0.00216	RECQL5	ENSBTAG00000011715
BovineHD1900016127	0.00817	0.425	0.12	0.0411	0.183	0.0102	0.433	0.0488	C19H17orf28	ENSBTAG00000010809
BovineHD1900016327	0.00942	0.256	0.0666	0.0393	0.00111	0.772	0.324	0.0188	KIF19	ENSBTAG00000004617
BovineHD2000003101	8.54e-05	0.169	0.000515	0.769	0.029	0.238	0.0455	0.051	CARTPT	ENSBTAG00000047486
BovineHD2000007766	0.0055	0.00783	0.401	0.789	0.000541	0.00176	0.925	0.33	MOCS2	ENSBTAG00000005380
BovineHD2000008254	0.0106	0.0097	0.0612	0.344	0.0163	0.00132	0.377	0.0987	U6	ENSBTAG00000042274
BovineHD2000009272	0.0199	0.0478	0.0139	0.361	0.143	0.293	0.0234	0.0659	GHR	ENSBTAG00000001335
BovineHD2000010944	0.000307	0.334	0.0193	0.204	0.128	0.0105	0.0279	0.4	IL7R	ENSBTAG00000019975
BovineHD2000011163	0.00486	1	0.00268	0.281	0.0365	0.0608	0.2	0.0141	BRIX1	ENSBTAG00000019211
BovineHD2000011170	0.00319	0.473	0.0215	0.159	0.0102	0.271	0.0701	0.028	RAD1	ENSBTAG00000019209
BovineHD2000011197	0.045	0.674	0.0218	1	0.286	0.0296	0.128	0.00996	RAI14	ENSBTAG00000007071
BovineHD2000011960	0.0494	0.694	0.0315	0.0184	0.703	0.0361	0.834	0.189	PDZD2	ENSBTAG00000014455
BovineHD2000016212	0.0127	0.0119	0.886	0.219	0.0114	0.013	0.0739	0.204	ANKH	ENSBTAG00000013391
BovineHD2000016338	0.0113	0.00845	0.174	0.657	0.00347	0.00205	0.757	0.832	MGC143209	ENSBTAG00000000672
BovineHD2000017735	0.00597	0.969	0.031	0.0472	0.248	0.374	0.0447	0.392	DAP	ENSBTAG00000006346
BovineHD2100000300	0.000296	0.00951	0.0005	0.56	0.262	0.000998	0.558	0.694	UBE3A	ENSBTAG00000002487
BovineHD2100006166	0.0346	0.0727	0.209	0.537	0.0471	0.022	0.0857	0.000689	ABHD2	ENSBTAG00000019954
ARS-BFGL-NGS-41852	0.0238	0.00538	0.106	0.0721	0.0041	0.051	0.0289	0.745	RLBP1	ENSBTAG00000033721
BovineHD2100009050	0.00869	0.597	0.000722	0.179	0.741	0.0489	0.203	0.0423	AGPHD1	ENSBTAG00000001786
BovineHD2100009411	0.047	0.104	0.642	0.0134	0.0412	0.00385	0.112	1	Uncharacterized_Protein	ENSBTAG00000005145
BovineHD2100020975	0.000242	0.117	0.0353	0.762	0.0034	0.00131	0.17	0.157	LMAN1L	ENSBTAG00000021425
BovineHD2100013562	0.0387	0.00699	0.851	0.0359	0.00334	0.471	0.315	0.594	SLC25A21	ENSBTAG00000019350
BovineHD2100013857	0.0335	0.0089	0.276	0.901	0.0422	0.525	0.236	0.0383	TTC6	ENSBTAG00000015095
BovineHD2100014938	0.048	0.0042	0.0253	0.283	0.517	0.0015	0.232	0.127	LRFN5	ENSBTAG00000003684
BovineHD2100016052	0.0273	0.00207	0.000198	0.29	0.0999	0.000211	0.218	0.635	WDR76	ENSBTAG00000017215
BovineHD2100017060	8.61e-05	0.000495	0.00108	0.455	0.00185	0.181	0.82	0.689	ASB2	ENSBTAG00000007109
BovineHD2200000240	0.0312	0.668	0.0279	0.115	0.692	0.0119	0.005	0.0849	EGFR	ENSBTAG00000011628
BovineHD2200008848	0.0066	0.905	0.0214	0.468	0.777	0.444	0.0459	0.034	FOXP1	ENSBTAG00000016533
BovineHD2200009663	0.0153	0.575	0.0124	0.411	0.0406	0.0226	1	0.527	FAM19A1	ENSBTAG00000019041
BovineHD2200010814	0.00659	0.257	0.0471	0.832	0.689	0.0101	0.0739	0.0267	SYNPR	ENSBTAG00000000265
BovineHD2200014451	0.0311	0.226	0.33	0.0172	0.00513	0.925	0.0723	0.0449	SEMA3B	ENSBTAG00000010138
BovineHD2300000760	0.0149	0.0147	0.893	0.017	0.221	0.0293	0.361	0.126	DST	ENSBTAG00000021237
BovineHD2300001129	0.00506	0.184	0.000285	0.53	0.0471	0.0357	0.94	0.563	HMGCLL1	ENSBTAG00000025718
BovineHD2300001553	0.00523	0.0384	0.0689	0.0404	0.0356	0.22	0.344	0.272	MLIP	ENSBTAG00000014581
BovineHD2300002366	0.00197	0.0386	0.354	0.00707	0.128	0.041	0.399	0.742	FKBP5	ENSBTAG00000047502
BovineHD2300006932	0.0261	0.238	0.0186	0.733	0.394	0.437	0.0122	0.0465	GCM1	ENSBTAG00000008148
BovineHD2300011713	0.00197	0.0523	0.211	0.0051	0.0101	0.02	0.0913	0.372	GMPR	ENSBTAG00000015743
BovineHD2300013759	0.0353	0.871	0.254	0.0352	0.381	0.0184	0.027	0.367	BMP6	ENSBTAG00000019234
BovineHD2300014146	0.00545	0.00111	0.61	0.05	0.743	0.0225	0.768	0.556	F13A1	ENSBTAG00000007268
ARS-BFGL-NGS-39061	0.0169	0.0369	0.499	0.0412	0.0588	0.771	0.429	0.0438	ATP9B	ENSBTAG00000001224
BovineHD2400001196	0.0258	0.115	0.376	0.122	0.134	0.04	0.00618	0.0467	C18orf63	ENSBTAG00000022466
BovineHD2400002083	0.0204	0.00398	0.808	0.669	0.602	0.607	0.0196	0.0225	RTTN	ENSBTAG00000013221
BovineHD2400006143	0.02	0.802	0.034	0.107	0.0149	0.0282	0.869	0.0509	DTNA	ENSBTAG00000012307
BovineHD2400008414	0.0182	0.252	0.0313	0.116	3.61e-06	4.92e-07	0.547	0.0741	TAF4B	ENSBTAG00000004257
BovineHD4100016581	0.024	1	0.0129	0.153	0.0128	0.0472	0.609	0.0681	U6	ENSBTAG00000043389
BovineHD2400009619	0.0321	1	0.0937	0.85	0.00857	0.003	0.0342	0.704	ABHD3	ENSBTAG00000005709
BovineHD2400011589	0.00311	0.0155	0.00304	0.235	1	0.3	0.0441	0.58	SOGA2	ENSBTAG00000009459
BovineHD2400015640	0.00361	0.0191	0.00546	0.742	0.000715	0.115	0.0783	0.0754	CCDC68	ENSBTAG00000008158
BovineHD2400016668	0.0248	0.0227	0.00222	0.0735	0.00289	0.0939	0.284	0.0742	bta-mir-122	ENSBTAG00000029851
BovineHD2400016731	0.0383	0.0323	0.254	0.0102	0.181	0.00504	0.582	0.556	ALPK2	ENSBTAG00000014284
BovineHD2400016763	0.00737	0.226	0.198	0.187	0.28	0.0297	0.0354	0.0251	MALT1	ENSBTAG00000027916
BovineHD2500001678	4.73e-05	0.0182	9.37e-06	0.0924	0.0287	0.12	0.716	0.24	RBFOX1	ENSBTAG00000007210
BovineHD2500002731	0.0261	0.00931	0.000988	0.599	0.0926	0.0127	0.654	0.136	Uncharacterized_Protein	ENSBTAG00000013305
BovineHD2500003829	0.00847	1	0.0418	0.213	0.453	0.00798	0.43	0.0486	PLA2G10	ENSBTAG00000021522
BovineHD2500005370	0.0307	0.024	0.0347	0.0829	0.0557	0.0241	0.812	0.62	ZP2	ENSBTAG00000011504
BovineHD2500005440	0.0145	0.17	0.00938	0.521	0.066	0.0034	0.0297	0.176	Uncharacterized_Protein	ENSBTAG00000035915
BovineHD2500006152	0.0133	0.396	0.0837	0.0072	0.0621	0.255	0.0303	0.00472	PRKCB	ENSBTAG00000020921
BovineHD2500007163	0.0212	0.404	0.598	0.0266	0.0185	0.0471	0.516	0.76	GTF3C1	ENSBTAG00000006126
ARS-BFGL-NGS-37322	0.0462	0.0104	0.0112	0.259	0.0283	0.857	0.6	0.454	KIAA0556	ENSBTAG00000006129
BovineHD2600004468	0.0362	0.488	0.0109	0.214	1	0.0194	0.802	0.00615	OPALIN	ENSBTAG00000011740
BovineHD2600006216	0.000121	0.00015	0.0322	1	0.217	0.0497	0.186	0.166	INA	ENSBTAG00000002717
BovineHD4100017784	0.0149	0.000612	0.0383	0.0438	0.077	0.0679	0.392	0.0886	NEURL	ENSBTAG00000003741
BovineHD2600009843	0.00521	0.0246	0.0112	1	0.139	0.0853	0.0584	0.0408	ATRNL1	ENSBTAG00000017709
BovineHD2600010987	0.0335	0.0906	0.00816	0.204	0.0521	0.00578	0.000731	1	GRK5	ENSBTAG00000007981
BovineHD2600012504	0.0257	0.0486	0.527	0.0354	0.0942	0.0238	0.205	1	LHPP	ENSBTAG00000010957
BovineHD2600013099	0.0382	0.584	0.0693	0.753	0.262	0.0438	0.00288	0.0176	C10orf90	ENSBTAG00000011587
BovineHD2700002233	0.018	0.00165	0.464	0.0159	0.00885	0.135	0.441	0.414	VEGFC	ENSBTAG00000014737
BovineHD2700002373	0.0225	0.0082	0.0888	0.0962	0.182	0.0237	0.0657	0.0363	NEIL3	ENSBTAG00000005825
BovineHD2700004058	0.0314	0.0199	0.172	0.837	0.033	0.0201	0.548	0.848	IRF2	ENSBTAG00000010002
BovineHD2700006927	0.00597	0.332	0.586	0.00625	0.0233	0.0181	0.144	0.152	TNKS	ENSBTAG00000001463
BovineHD2700009711	0.0126	0.0285	0.247	0.124	0.0394	0.00934	0.249	1	ADAM18	ENSBTAG00000004830
BovineHD2700012238	0.0226	0.323	0.00373	0.0464	0.0486	0.157	0.261	0.335	UBE2E2	ENSBTAG00000047930
BovineHD2800007569	0.00276	0.701	0.0418	0.0681	0.0429	0.0975	0.779	0.0271	ASCC1	ENSBTAG00000000392
BovineHD2800007928	0.00479	0.106	0.00402	0.0587	0.0455	0.00324	1	0.114	CAMK2G	ENSBTAG00000012667
BovineHD2800009039	0.0147	0.0401	0.0548	0.598	0.132	0.0467	0.164	0.0118	DLG5	ENSBTAG00000013187
BovineHD2800011390	0.00901	0.0225	0.0325	0.948	0.332	0.0135	0.229	0.755	GRID1	ENSBTAG00000019623
ARS-BFGL-NGS-116671	0.0363	0.0104	0.436	1	0.000223	0.000708	0.881	1	WDFY4	ENSBTAG00000023028
BovineHD2800012801	0.000186	0.0445	0.00587	0.732	0.111	0.0123	0.38	0.254	MSMB	ENSBTAG00000011660
BovineHD2900001646	0.0473	0.00105	0.194	0.622	0.125	0.00499	0.021	0.32	Uncharacterized_Protein	ENSBTAG00000038169
BovineHD2900002009	0.00692	0.0447	0.000946	0.645	0.515	0.453	0.448	0.0288	GRM5	ENSBTAG00000048061
BovineHD2900002710	0.00338	0.29	0.00166	0.041	0.383	0.032	0.217	0.635	CCDC81	ENSBTAG00000020009
BovineHD2900005917	0.012	0.0882	0.029	0.0543	0.507	0.0995	0.0126	0.0351	MGC157332	ENSBTAG00000001043
BovineHD2900012368	0.00801	0.00203	0.239	0.424	0.00719	0.0127	0.189	0.269	DAGLA	ENSBTAG00000013942
BovineHD2900012855	0.000722	0.268	0.0585	0.0122	0.000839	7.88e-05	0.0807	0.181	ATL3	ENSBTAG00000003330
BovineHD2900015543	0.0379	0.308	0.105	0.0236	0.00332	0.00457	0.267	0.398	RTN3	ENSBTAG00000019204
BovineHD2900013195	0.00108	1	0.00394	0.755	0.0202	0.000655	0.364	0.263	Uncharacterized_Protein	ENSBTAG00000010233
BovineHD2900014275	0.00842	0.0446	0.00435	0.0491	0.702	0.303	0.38	0.558	SHANK2	ENSBTAG00000003171
BovineHD0100005476	0.336	0.0212	0.0326	0.723	1	0.0152	0.0289	0.969	TMPRSS15	ENSBTAG00000000597
BovineHD0100046498	0.0718	0.0013	0.14	0.0337	0.0236	4.22e-05	0.146	0.0797	ATP13A5	ENSBTAG00000018657
BovineHD0100021469	0.328	0.0406	0.0396	0.0138	0.0131	0.243	0.308	0.563	HRASLS	ENSBTAG00000035844
BovineHD0100022304	0.382	0.326	0.868	0.0374	0.0238	0.142	0.0141	0.021	TMEM207	ENSBTAG00000013456
BovineHD0100025052	0.521	0.0809	0.03	0.0384	0.0427	0.000579	1	1	NDUFB5	ENSBTAG00000002463
BovineHD0100025763	0.204	0.00846	0.443	0.238	0.00116	0.000182	0.302	0.00951	TBL1XR1	ENSBTAG00000021910
BovineHD0100027261	0.295	0.0171	0.187	0.355	0.00852	0.00553	0.307	0.00572	FNDC3B	ENSBTAG00000019376
BovineHD0100037612	0.521	0.276	0.659	0.038	0.0332	0.065	0.0261	0.015	DZIP1L	ENSBTAG00000015198
BovineHD0200000189	0.857	0.203	0.348	0.195	0.0378	0.00217	0.00237	0.00594	HERC2	ENSBTAG00000013916
BovineHD0200001492	0.777	0.00275	0.108	0.0442	0.00214	0.852	0.103	0.0363	CYP27C1	ENSBTAG00000038275
BovineHD0200004915	0.567	0.0209	0.0407	0.000195	0.813	0.285	0.0354	0.879	MGC139239	ENSBTAG00000003120
BovineHD0200005567	0.566	0.764	0.0494	0.00966	0.0396	0.674	0.768	0.0106	TTC30B	ENSBTAG00000027696
BovineHD0200018114	0.0663	0.0164	0.377	0.244	0.0112	0.0267	0.000583	0.0537	ACMSD	ENSBTAG00000008039
BovineHD0200020586	0.117	0.448	0.742	0.439	0.0223	0.017	0.0423	0.022	SCTR	ENSBTAG00000013619
BovineHD0200022997	0.788	0.409	0.223	0.00325	0.0176	0.759	0.00113	0.00646	STAT4	ENSBTAG00000046699
BovineHD0200029551	0.648	0.313	0.164	1	0.002	0.0125	0.0405	0.0249	VWC2L	ENSBTAG00000018552
BovineHD0200029758	0.0697	0.0232	0.177	0.771	0.0173	0.0182	0.128	0.0245	ABCA12	ENSBTAG00000003472
BovineHD4100001460	0.2	0.00531	0.0331	0.922	0.00347	0.023	0.317	0.155	MREG	ENSBTAG00000013215
BovineHD0200030121	0.205	0.308	0.494	0.134	0.0425	0.00469	0.0414	0.0323	MARCH4	ENSBTAG00000016183
BovineHD0200030775	0.191	0.000336	0.282	0.273	0.0265	0.0147	0.00989	0.0791	RUFY4	ENSBTAG00000003327
BovineHD0200040050	0.0958	0.531	0.00742	0.025	0.135	0.0815	0.00207	0.0126	Uncharacterized_Protein	ENSBTAG00000034674
BovineHD0300002788	0.244	0.122	0.0154	0.0189	0.629	0.521	0.00679	0.0439	ARHGAP30	ENSBTAG00000017875
BovineHD0300014788	0.0652	0.00518	0.59	0.000239	9.32e-05	0.0338	0.293	0.306	ALG14	ENSBTAG00000004422
BovineHD0300017941	0.0763	0.0226	0.0444	0.713	0.0248	0.00681	0.887	0.581	Uncharacterized_Protein	ENSBTAG00000020010
BovineHD0300029155	0.206	0.0114	0.729	0.0341	0.183	0.00121	0.0184	0.335	C3H1orf228	ENSBTAG00000011822
BovineHD0300032018	0.303	0.0273	0.353	0.119	0.0196	0.0201	0.0152	0.198	DLGAP3	ENSBTAG00000013867
BovineHD0400002123	0.0853	0.346	0.0148	0.0427	0.374	0.0146	0.559	0.0117	ABCA13	ENSBTAG00000003531
BovineHD0400003653	0.279	0.00183	0.00049	0.0222	0.207	0.103	0.467	0.00429	PPP1R9A	ENSBTAG00000024426
BovineHD0400012237	0.146	0.0499	0.238	0.0435	0.00266	0.00282	0.685	0.258	ARMC10	ENSBTAG00000014161
BovineHD0400017819	0.476	0.338	0.0207	0.0118	0.00153	0.757	0.0294	0.116	PDE1C	ENSBTAG00000002739
BovineHD0400034138	0.349	0.00833	0.0308	0.0194	0.554	0.0213	0.487	0.191	Uncharacterized_Protein	ENSBTAG00000047979
BovineHD0500003122	0.0561	0.00503	0.00923	0.477	0.0244	0.0534	0.0494	1	ACSS3	ENSBTAG00000018694
BovineHD0500008468	0.204	0.0318	0.0494	0.0479	0.062	1	1	0.0172	TFCP2	ENSBTAG00000019312
BovineHD0500009097	0.691	0.498	0.0118	0.131	0.00671	1	0.00646	0.0434	CCNT1	ENSBTAG00000005861
BovineHD0500010389	0.152	0.0441	0.0196	0.0428	0.439	0.00592	0.768	0.176	TMEM117	ENSBTAG00000032148
BovineHD0500014210	0.844	0.0385	0.59	0.0232	0.57	0.0304	0.0296	0.44	GNS	ENSBTAG00000017465
BovineHD0500020285	0.293	0.0488	0.905	0.0244	1	0.00842	0.0126	1	MGC137211	ENSBTAG00000018556
BovineHD0500026784	0.325	0.174	0.00444	0.0151	0.662	0.0241	0.373	0.024	DERA	ENSBTAG00000022167
BovineHD0500030431	0.247	0.119	0.0241	0.111	0.155	0.0432	0.0354	5.61e-06	DYRK4	ENSBTAG00000007556
ARS-BFGL-NGS-25555	0.129	0.774	0.0469	0.79	0.0562	0.0196	0.0156	0.0474	TEAD4	ENSBTAG00000019788
BovineHD0500032963	0.064	0.0463	0.00258	0.747	0.779	0.866	0.000206	0.00524	ARFGAP3	ENSBTAG00000001057
BovineHD0600030012	0.38	0.507	0.417	0.0164	0.00206	0.747	0.02	0.0077	NSG1	ENSBTAG00000005711
BovineHD0700005764	0.431	0.00695	0.347	0.00918	0.558	0.627	0.0268	0.0217	TNFAIP8L1	ENSBTAG00000037765
BovineHD0700006364	0.531	1	0.567	0.00151	0.922	0.000869	0.0379	0.0457	IRF1	ENSBTAG00000031231
BovineHD0700007262	0.104	0.0792	0.0375	0.0493	0.0134	0.0325	0.199	0.753	ISOC1	ENSBTAG00000000341
BovineHD0700009190	0.125	0.447	0.0354	0.00648	0.755	0.83	0.0325	0.00232	SNX24	ENSBTAG00000031069
BovineHD0700009373	0.0599	0.819	0.0169	0.832	0.0432	0.00383	0.201	0.0379	SNCAIP	ENSBTAG00000021971
BovineHD0700011941	0.116	0.041	0.142	0.166	0.00849	0.00081	0.00131	0.439	Uncharacterized_Protein	ENSBTAG00000030704
BovineHD0700014799	0.345	0.639	0.0128	0.806	0.0335	0.0164	0.0761	0.00301	KLHL3	ENSBTAG00000002796
BovineHD0700018073	0.211	0.225	0.614	0.754	0.00374	0.00023	0.00195	0.00551	AFAP1L1	ENSBTAG00000019948
BovineHD0700026558	0.0601	0.305	0.0128	0.22	0.0484	0.00533	0.0377	0.592	MEF2C	ENSBTAG00000020701
BovineHD0700031841	0.117	1	0.861	0.0306	0.0471	0.211	0.000675	0.0379	EFNA5	ENSBTAG00000016515
BovineHD0800001392	0.654	0.0264	0.312	0.808	0.0149	0.0411	0.0378	0.102	GALNTL6	ENSBTAG00000035007
BovineHD0800006914	0.326	0.0122	0.209	0.139	0.222	0.00184	0.00905	0.0469	Uncharacterized_Protein	ENSBTAG00000017916
BovineHD0800011831	0.772	0.0494	0.017	0.225	0.127	0.0266	0.126	0.0273	Uncharacterized_Protein	ENSBTAG00000046486
BovineHD0800015688	0.0813	0.0466	0.0224	0.161	0.229	0.0448	0.024	0.286	PCSK5	ENSBTAG00000008101
BovineHD0800019603	0.266	0.0353	0.0303	0.442	3.38e-05	0.00021	0.731	0.102	ERP44	ENSBTAG00000009804
BovineHD0800021789	0.141	0.0355	0.00324	0.184	0.00469	0.0393	0.379	0.958	ADAMDEC1	ENSBTAG00000001125
BovineHD0800022721	0.0793	0.0395	0.687	0.0351	0.0332	0.0403	0.179	0.187	PTK2B	ENSBTAG00000005958
BovineHD0800023635	0.397	0.0499	0.923	0.0118	0.000197	0.0244	1	0.382	SLC28A3	ENSBTAG00000018280
BovineHD0800024841	0.913	0.826	0.97	0.0436	0.0581	0.00608	0.0376	0.000925	PTCH1	ENSBTAG00000009903
BovineHD0800031586	0.0768	0.613	0.673	0.381	0.0404	0.00505	0.00116	0.0172	TNC	ENSBTAG00000000575
BovineHD0800032061	0.705	0.76	0.965	0.0464	0.0352	0.386	0.000172	0.0321	PAPPA	ENSBTAG00000004010
BovineHD0800032281	0.17	0.0855	0.381	0.0145	0.0192	0.0215	2.03e-05	0.347	Uncharacterized_Protein	ENSBTAG00000025667
BovineHD0900002943	0.564	0.0555	0.198	0.0125	0.196	0.0146	0.0187	0.00658	RIMS1	ENSBTAG00000020238
BovineHD0900004004	0.124	0.00849	0.459	0.0284	0.000294	0.00764	0.0885	0.228	FILIP1	ENSBTAG00000000053
BovineHD0900011088	0.134	0.0326	0.829	0.0194	0.00103	0.0176	0.49	0.498	CDK19	ENSBTAG00000007288
BovineHD0900011924	0.0559	0.0165	0.414	0.149	0.00381	0.0164	0.00307	0.598	SOBP	ENSBTAG00000019175
BovineHD0900016945	0.754	0.945	0.364	0.0343	0.00462	0.00329	0.375	0.0068	RRAGD	ENSBTAG00000018438
BovineHD0900019610	0.139	0.365	0.364	0.162	0.0321	0.0437	0.00348	0.0112	ENPP1	ENSBTAG00000021830
BovineHD0900019957	0.143	0.693	0.171	0.00779	0.0123	0.0118	0.139	0.0375	VNN1	ENSBTAG00000015094
BovineHD0900022459	0.508	0.0202	0.325	0.0234	0.375	0.0757	0.00543	0.00348	GPR126	ENSBTAG00000020707
BovineHD0900025472	0.471	0.413	0.0182	0.0162	0.0253	0.201	1	0.0186	ESR1	ENSBTAG00000007159
BovineHD0900030246	0.168	0.388	0.0123	0.0454	1	0.0193	0.00884	0.131	RNASET2	ENSBTAG00000014494
BovineHD1000000628	0.535	0.395	0.222	0.0213	0.0124	0.673	0.00324	0.000222	Uncharacterized_Protein	ENSBTAG00000047622
BovineHD1000003560	0.246	0.00576	0.409	0.0208	0.00211	0.179	0.0414	0.297	SNORA72	ENSBTAG00000044289
BovineHD1000003561	0.37	0.061	0.391	0.0962	0.0452	0.0178	0.0115	1.18e-06	CMYA5	ENSBTAG00000006823
BovineHD1000004185	0.0798	0.607	0.0373	0.959	0.792	0.0162	0.000403	0.000229	SLC24A1	ENSBTAG00000025826
BovineHD1000010814	0.0585	0.0169	0.59	0.0609	0.00424	0.00231	0.0232	0.147	RASGRP1	ENSBTAG00000021872
BovineHD1000017982	0.176	0.00188	0.0295	0.582	0.0136	0.0341	0.416	0.291	SLC12A1	ENSBTAG00000010145
BovineHD1000025046	0.0829	0.00178	0.799	0.0229	0.0199	0.0104	1	0.803	TTLL5	ENSBTAG00000025403
BovineHD1100000033	0.654	0.842	0.896	0.00393	0.00495	0.23	1.86e-05	0.0429	ZC3H8	ENSBTAG00000015965
BovineHD1100000678	0.811	0.0866	0.0451	0.289	0.00174	0.000654	0.541	0.0378	ZNF2	ENSBTAG00000001949
ARS-BFGL-BAC-13568	0.734	0.494	0.307	0.0497	1	0.0202	0.00309	0.00031	EXOC6B	ENSBTAG00000020799
BovineHD1100006478	0.73	0.0422	0.82	0.0197	0.0113	0.00661	0.854	0.667	MAP4K3	ENSBTAG00000016442
BovineHD1100006670	0.511	0.133	0.0421	0.66	0.0333	0.16	7.11e-06	0.000628	THUMPD2	ENSBTAG00000004722
BovineHD1100007441	0.0586	0.0149	0.0156	0.198	0.0348	0.0498	0.845	0.909	EML4	ENSBTAG00000010935
BovineHD1100011490	0.443	0.213	0.048	0.0275	0.587	0.348	0.00585	0.0176	CCDC85A	ENSBTAG00000012394
BovineHD1100027661	0.0523	0.0106	0.0235	0.602	0.00568	0.0151	1	0.154	DENND1A	ENSBTAG00000003610
BovineHD1100029778	0.229	0.242	0.00925	0.00362	0.0352	0.247	0.439	0.00874	NTNG2	ENSBTAG00000007235
BovineHD1100029828	0.136	0.0103	0.479	0.0418	0.0264	0.231	1	0.0239	TTF1	ENSBTAG00000018710
BovineHD1200007758	0.79	0.843	0.823	0.825	0.0118	0.018	0.0445	0.00673	DCLK1	ENSBTAG00000038495
BovineHD1200022305	0.213	0.0229	0.515	0.449	0.00342	0.0145	0.0313	0.508	MBNL2	ENSBTAG00000018313
ARS-BFGL-NGS-84635	0.541	0.0911	0.0447	0.0461	0.145	0.0266	0.74	0.00121	PLCB4	ENSBTAG00000013116
BovineHD1300002011	0.713	0.0233	0.0551	0.0304	0.0139	0.242	1	0.00208	SEL1L2	ENSBTAG00000020120
BovineHD1300010993	0.829	0.0395	0.00234	0.0196	0.203	0.0102	1	0.12	PCSK2	ENSBTAG00000008687
BovineHD1300021696	0.645	0.135	0.82	0.0174	0.0264	0.0231	0.00701	0.842	WFDC13	ENSBTAG00000017568
BovineHD1400005092	0.107	0.000149	0.0392	0.000903	0.221	0.000312	0.635	0.0556	Uncharacterized_Protein	ENSBTAG00000045178
BovineHD1400007904	0.933	0.0245	0.69	0.0107	0.0261	0.196	0.3	0.0018	CA8	ENSBTAG00000017529
BovineHD1400013557	0.0874	0.303	0.227	0.0383	0.0301	0.151	0.0175	0.0293	SAMD12	ENSBTAG00000043996
BovineHD1400024531	0.0658	0.475	0.00369	0.000753	0.717	0.496	0.00763	0.04	RIMS2	ENSBTAG00000003827
BovineHD1400017617	0.973	0.859	0.00659	0.407	0.765	0.0248	0.0236	0.0306	BAALC	ENSBTAG00000026242
BovineHD1500012906	0.484	1	0.819	0.54	0.048	0.0115	0.0171	0.00575	PPFIBP2	ENSBTAG00000016140
BovineHD1500017017	0.0625	0.0046	0.25	0.0121	0.00179	0.01	0.775	0.0573	LGR4	ENSBTAG00000002606
BovineHD1600000455	0.182	0.382	0.0774	0.683	0.00325	0.0163	0.000486	0.0164	KISS1	ENSBTAG00000021200
BovineHD1600016194	0.695	0.262	0.029	0.0432	0.0468	1	0.197	0.0211	TNR	ENSBTAG00000011706
BovineHD4100012707	0.95	0.882	0.00567	0.0327	0.374	0.00502	0.187	0.031	BATF3	ENSBTAG00000011982
BovineHD1600021184	0.369	0.612	0.0157	0.271	0.338	0.0446	0.00418	0.0408	KCNH1	ENSBTAG00000008710
BovineHD1600022514	0.0728	0.034	0.404	0.0155	0.00283	0.73	0.69	0.0259	Uncharacterized_Protein	ENSBTAG00000030910
BovineHD1600023565	0.417	0.525	0.02	0.0145	0.00899	0.0192	0.209	0.764	NR5A2	ENSBTAG00000009265
BovineHD1700008537	0.232	0.00446	0.598	0.0231	0.0345	0.885	0.0499	0.0781	INTU	ENSBTAG00000012824
BovineHD1700016404	0.529	0.669	0.0489	0.0465	0.0104	0.0396	0.304	0.325	CIT	ENSBTAG00000008963
BovineHD1700019536	0.209	0.0807	0.561	0.0297	0.00103	6.87e-08	0.0126	1	Uncharacterized_Protein	ENSBTAG00000044022
BovineHD1800000348	0.144	0.00254	0.451	0.481	0.00309	0.000383	0.0266	0.62	IL34	ENSBTAG00000009357
BovineHD1800003907	0.608	0.448	0.186	0.759	0.0499	0.0229	0.0353	0.00183	CRISPLD2	ENSBTAG00000021176
BovineHD1800010424	0.275	0.0361	0.674	0.229	0.00897	7.53e-05	0.862	0.0258	Uncharacterized_Protein	ENSBTAG00000045692
BovineHD1900006123	0.0965	0.729	0.0455	0.218	0.681	0.0286	0.0168	0.0418	TAOK1	ENSBTAG00000000827
BovineHD1900018816	0.226	0.471	0.0444	0.198	0.648	0.0488	0.0486	0.0249	ABR	ENSBTAG00000008424
BovineHD1900018988	0.192	0.0184	0.155	0.0116	0.0323	0.0894	3.62e-05	0.0546	SPPL2C	ENSBTAG00000010317
BovineHD2000000693	0.149	0.0213	0.0319	0.949	0.0311	0.17	0.0377	0.219	Uncharacterized_Protein	ENSBTAG00000046449
ARS-BFGL-BAC-27930	0.108	0.0872	0.729	0.688	0.0115	0.0219	6.95e-05	0.0216	HCN1	ENSBTAG00000043948
BovineHD2000009496	0.394	0.486	0.605	0.00172	1	0.0357	0.00913	0.0397	PLCXD3	ENSBTAG00000010822
BovineHD2000014249	0.0526	0.026	0.0139	0.834	0.51	0.0413	0.14	0.0423	CDH12	ENSBTAG00000025893
BovineHD2000017562	0.0943	0.025	0.00886	0.0278	0.478	1	0.58	0.00656	CTNND2	ENSBTAG00000017222
BovineHD4100014926	0.186	0.00216	0.0213	0.202	0.22	0.00015	0.0698	0.0412	ATP10A	ENSBTAG00000027081
BovineHD2100008251	0.292	0.0101	0.761	0.042	0.0454	0.13	0.436	0.0486	APBA2	ENSBTAG00000020413
BovineHD2100009068	0.207	0.885	0.00325	0.54	0.0303	0.0111	1	0.0376	CHRNA5	ENSBTAG00000013657
BovineHD2100018077	0.0525	0.121	0.469	0.378	0.00885	0.0051	0.0216	0.0134	C21H14orf49	ENSBTAG00000003526
BovineHD2100020066	0.349	0.223	0.0114	0.768	0.0375	0.121	0.0401	0.00336	WDR20	ENSBTAG00000007007
BovineHD2100020154	0.0901	0.249	0.00216	0.118	0.00747	0.0998	0.038	0.000236	RCOR1	ENSBTAG00000002336
BTB-00830153	0.585	0.0129	0.298	0.05	0.0422	0.0163	0.33	0.959	RBMS3	ENSBTAG00000044062
BovineHD2200006260	0.944	0.624	0.987	0.0314	0.0108	0.00563	0.0315	0.522	ITPR1	ENSBTAG00000020455
BovineHD2200011040	0.262	0.21	0.0385	0.247	0.0468	0.25	0.00455	0.00118	CADPS	ENSBTAG00000005321
BovineHD2200011280	0.658	0.0632	0.198	0.796	0.0177	0.0131	0.00365	0.00587	PTPRG	ENSBTAG00000021911
BovineHD2300000520	0.583	0.148	0.0171	0.0167	0.539	0.016	0.0818	0.00271	PRIM2	ENSBTAG00000007937
BovineHD2300000581	0.261	0.406	0.284	0.442	0.00236	0.000991	8.25e-06	0.00267	BAG2	ENSBTAG00000005355
BovineHD2300001172	0.384	0.034	0.0428	0.00626	0.0212	0.802	1	0.559	GFRAL	ENSBTAG00000012973
BovineHD2300002120	0.0592	0.00169	0.0036	0.0732	0.0329	0.00105	0.775	0.0983	PACSIN1	ENSBTAG00000016124
BovineHD2300005334	0.778	0.474	0.0155	0.0312	0.0362	0.219	0.14	0.00754	TNFRSF21	ENSBTAG00000020054
BovineHD2300006456	0.551	0.128	0.907	0.818	0.0238	0.0176	0.0247	0.0184	PKHD1	ENSBTAG00000011237
BovineHD2300006846	0.633	0.648	0.36	0.022	0.782	0.0377	0.0248	0.00324	GSTA5	ENSBTAG00000037949
BovineHD2300006905	0.302	0.185	0.239	0.221	0.00839	0.000349	0.0187	0.00259	ICK	ENSBTAG00000015590
BovineHD2300007464	0.0537	0.158	0.0451	0.959	0.0734	0.00198	0.00678	0.00244	C2	ENSBTAG00000007450
BovineHD2300009635	0.947	0.112	0.526	0.00727	0.0488	0.0107	0.00554	0.387	GPLD1	ENSBTAG00000004982
BovineHD2300010044	0.213	0.0369	0.457	0.119	0.00463	0.0598	0.0259	0.00842	Uncharacterized_Protein	ENSBTAG00000038430
BovineHD2300014949	0.138	0.143	0.563	0.524	0.0282	0.0303	0.000322	0.000217	GMDS	ENSBTAG00000012058
BovineHD2400006317	0.322	0.025	0.226	0.285	0.154	0.0446	0.0143	0.00676	NOL4	ENSBTAG00000010299
BovineHD2400018031	0.075	1	0.00156	0.00436	0.45	0.0432	0.926	0.0182	BCL2	ENSBTAG00000019302
BovineHD2500011997	0.414	0.0229	0.341	1	0.0205	0.0358	0.029	0.0561	SRRM2	ENSBTAG00000012683
BovineHD2600001686	0.511	0.798	0.831	0.0167	0.0314	0.0973	0.00223	0.0412	PRKG1	ENSBTAG00000018404
BovineHD2600002559	0.0873	0.00382	0.0134	0.0375	0.00673	0.461	0.0844	0.954	LIPJ	ENSBTAG00000038063
BovineHD2600002573	0.215	0.0022	0.0139	0.00429	0.778	0.463	0.0455	0.545	Uncharacterized_Protein	ENSBTAG00000005007
BovineHD2600003772	0.856	0.189	0.96	0.0173	0.0378	0.0211	0.00116	0.0941	MYOF	ENSBTAG00000016918
BovineHD2600004292	0.113	0.425	0.0462	0.338	0.0496	0.131	0.00648	0.00697	TCTN3	ENSBTAG00000011841
BovineHD2600010888	0.353	0.00604	0.419	0.00846	0.00425	0.0377	0.324	0.504	FAM45A	ENSBTAG00000008729
BovineHD2700003905	0.0641	0.114	0.0446	0.346	0.0134	0.0121	0.00281	0.196	TRAPPC11	ENSBTAG00000007422
BovineHD2700004516	0.273	0.185	0.0367	0.0425	0.0209	0.666	0.037	0.195	FAT1	ENSBTAG00000020657
BovineHD2700007932	0.347	0.524	0.603	0.586	0.0338	0.00532	0.000954	0.00156	FUT10	ENSBTAG00000005454
BovineHD2700008491	0.793	0.155	0.00384	0.492	0.0494	0.0309	0.0129	0.791	UNC5D	ENSBTAG00000010241
BovineHD2700010390	0.0876	0.453	0.0669	0.826	0.000403	0.00287	0.0323	0.0238	ANK1	ENSBTAG00000003275
BovineHD2700010685	0.361	0.026	0.016	0.927	0.634	0.0249	1	0.0108	RNF170	ENSBTAG00000007630
BovineHD2700010696	0.45	0.00623	0.0298	0.893	0.175	0.0459	1	0.0188	HOOK3	ENSBTAG00000007634
BovineHD4100018407	0.241	0.441	0.0183	0.0682	0.00315	0.0392	0.00471	0.553	NR1D2	ENSBTAG00000018024
BovineHD2800010983	0.247	0.349	0.0234	0.218	0.0295	0.803	0.00363	0.0286	Uncharacterized_Protein	ENSBTAG00000020609
BovineHD2900000156	0.0967	0.696	0.924	0.0104	0.0369	0.128	0.0398	0.0213	KIAA1731	ENSBTAG00000001902
BovineHD2900001533	0.0691	0.014	0.198	0.89	0.0104	0.0359	0.000224	0.0925	Uncharacterized_Protein	ENSBTAG00000033656
BovineHD2900011215	0.847	0.0365	0.777	0.23	0.292	0.00717	0.00355	0.0215	ADAMTS8	ENSBTAG00000010411
BovineHD0100000621	0.00904	0.0434	0.194	0.641	0.000448	0.411	1	0.0593	C1H21orf62	ENSBTAG00000043993
BovineHD0100000721	0.0348	0.335	0.0255	0.238	0.0192	0.811	0.208	0.522	C1H21orf63	ENSBTAG00000017310
BovineHD0100003034	0.00946	0.212	0.013	0.0404	0.363	0.087	1	0.505	APP	ENSBTAG00000017753
ARS-BFGL-NGS-36242	0.041	0.586	0.187	0.0215	0.0528	0.694	0.00322	0.478	ROBO1	ENSBTAG00000009851
BovineHD0100011937	0.0227	0.0662	0.482	0.351	0.0429	0.000455	0.0513	0.682	CRYBG3	ENSBTAG00000008346
BovineHD0100013021	0.0387	0.258	0.134	0.00586	0.794	0.432	0.017	0.403	Uncharacterized_Protein	ENSBTAG00000048157
BovineHD0100016379	0.0275	0.483	0.00749	0.358	0.292	0.000942	1	0.694	CCDC80	ENSBTAG00000010793
BovineHD0100018323	0.0146	0.615	0.52	0.000151	0.314	0.267	0.0421	0.293	ARHGAP31	ENSBTAG00000000210
BovineHD0100018688	0.0211	0.593	0.885	0.0117	0.261	0.00382	0.462	0.194	STXBP5L	ENSBTAG00000001918
BovineHD0100018867	0.0138	1	0.112	0.525	0.00543	0.0228	0.583	0.67	GOLGB1	ENSBTAG00000008862
BovineHD0100020442	0.0119	0.0267	0.938	0.141	0.028	0.943	1	0.347	TNK2	ENSBTAG00000021364
ARS-BFGL-NGS-78165	0.0399	0.902	0.0116	0.0248	0.297	0.898	0.112	0.412	BDH1	ENSBTAG00000000448
BovineHD0100023300	0.0325	0.551	0.171	0.408	0.346	0.0992	0.00368	0.000552	KNG1	ENSBTAG00000005122
BovineHD0100025069	0.0476	0.00373	0.274	0.728	0.000555	0.197	0.768	1	ACTL6A	ENSBTAG00000002460
BovineHD0100027445	0.0459	0.0914	0.0786	0.952	0.0253	0.526	0.518	0.0215	PRKCSH	ENSBTAG00000017490
BovineHD0100028683	0.0237	0.134	0.441	0.634	0.337	0.00922	0.0424	0.0852	SERPINI1	ENSBTAG00000012708
BovineHD0100028779	0.0275	0.0115	0.0289	0.245	0.135	0.154	1	0.673	SERPINI2	ENSBTAG00000011423
BovineHD0100030476	0.0166	0.94	0.789	0.914	0.706	0.899	0.00405	0.0428	ARL14	ENSBTAG00000017322
BovineHD0100031725	0.0132	0.422	0.331	0.0328	0.675	0.00363	0.106	0.836	KCNAB1	ENSBTAG00000018465
BovineHD0100031984	0.0156	0.223	0.0951	0.0734	1	0.00759	0.0222	0.0754	PLCH1	ENSBTAG00000008307
BovineHD0100032319	0.0185	0.21	0.803	0.0258	0.0673	0.00259	0.779	1	ARHGEF26	ENSBTAG00000013439
BovineHD0100032883	0.00365	0.492	0.0123	0.24	0.336	0.0161	0.869	1	MBNL1	ENSBTAG00000004564
BovineHD0100033382	0.0111	0.302	0.0707	0.184	0.805	0.0603	0.000476	0.0379	FAM188B2	ENSBTAG00000038069
BovineHD0100034785	0.00346	0.109	0.649	0.181	0.056	0.00228	0.00342	0.685	PLSCR1	ENSBTAG00000031306
BTB-00054647	0.0103	0.306	0.0118	0.964	0.0376	0.369	0.814	0.453	PLOD2	ENSBTAG00000007331
BovineHD0100035982	0.0324	0.314	0.667	0.00833	0.00723	0.463	0.579	0.0922	TRPC1	ENSBTAG00000002232
BovineHD0100037339	0.0457	0.00185	0.661	1	0.801	1	0.0763	0.0455	Uncharacterized_Protein	ENSBTAG00000043968
BovineHD0100037500	0.0386	0.00188	0.175	0.536	0.901	0.0199	0.657	0.309	MRAS	ENSBTAG00000001497
BovineHD0100038927	0.00284	0.0426	0.0101	0.417	0.421	0.773	0.25	0.219	SRPRB	ENSBTAG00000044075
BovineHD0100040014	0.045	0.844	0.319	0.0232	0.719	0.667	0.442	0.05	NEK11	ENSBTAG00000009258
BovineHD0100041180	0.0234	0.0402	0.628	0.00549	0.912	1	0.327	0.547	MX1-B	ENSBTAG00000030913
BovineHD0100041262	0.0357	1	0.0972	0.842	0.0345	0.0353	0.679	0.827	Uncharacterized_Protein	ENSBTAG00000045771
BovineHD0100042852	0.0117	0.0817	0.0799	0.0247	0.671	0.883	0.292	0.00972	PRMT2	ENSBTAG00000005503
BovineHD0100043036	0.038	0.365	0.408	0.797	0.535	0.109	0.0455	0.0102	RUNX1	ENSBTAG00000004742
BovineHD0100043547	0.0257	0.0244	0.0325	0.423	0.819	0.61	0.198	0.371	DOPEY2	ENSBTAG00000014306
BovineHD0100045187	0.0243	0.374	0.654	0.211	0.624	0.19	0.0224	0.0054	GALNTL2	ENSBTAG00000008240
BovineHD0100045564	0.0482	0.828	4.69e-05	0.206	1	0.00742	0.991	0.512	TBC1D5	ENSBTAG00000030581
BovineHD0200000038	0.00736	0.00374	0.0137	0.0931	1	0.942	0.682	0.443	LGSN	ENSBTAG00000010051
BovineHD0200001251	0.0164	0.119	0.0799	1	0.0176	0.283	0.0283	0.382	SAP130	ENSBTAG00000006003
BovineHD4100000969	0.008	0.0303	0.0765	0.0767	0.0518	0.652	0.0175	0.378	POLR2D	ENSBTAG00000010225
BovineHD0200001691	0.0121	0.0479	0.0391	0.743	0.22	0.371	1	0.662	MFSD6	ENSBTAG00000007719
BovineHD0200004005	0.0229	0.00779	0.017	0.96	0.446	0.901	0.128	0.868	PDE1A	ENSBTAG00000012100
BovineHD0200005278	0.0251	0.103	0.00244	0.0114	0.535	0.449	0.0798	0.349	PRKRA	ENSBTAG00000001096
BovineHD0200005314	0.0238	0.896	0.0106	0.00549	0.288	1	0.844	0.254	OSBPL6	ENSBTAG00000014405
BovineHD0200005475	0.0433	0.6	0.0417	0.486	0.0589	0.372	0.765	0.00646	PDE11A	ENSBTAG00000016396
BovineHD0200007364	0.0351	0.0392	0.25	0.0871	0.598	0.09	0.0186	0.0961	GAD1	ENSBTAG00000007258
BovineHD0200007388	0.00764	0.0434	0.0275	0.2	0.764	0.586	0.931	0.545	MGC152346	ENSBTAG00000032846
BovineHD0200009383	0.019	0.0889	0.103	0.207	0.114	0.00312	0.0228	0.929	Uncharacterized_Protein	ENSBTAG00000005501
BovineHD0200009454	0.00562	0.0132	0.178	0.132	0.136	0.0223	0.0962	0.18	GRB14	ENSBTAG00000019291
BovineHD0200040164	0.0101	0.466	0.0349	0.0423	0.257	0.613	0.115	0.124	TANC1	ENSBTAG00000004177
BovineHD0200011083	0.0305	0.0323	0.14	0.00706	0.608	0.428	1	0.49	PKP4	ENSBTAG00000013773
BovineHD0200011559	0.00587	0.0366	0.157	0.00767	0.365	0.0774	0.289	1	ACVR1	ENSBTAG00000011909
BovineHD0200012206	0.0204	0.841	0.00894	0.0433	0.245	0.41	1	0.0538	GALNT13	ENSBTAG00000005562
BovineHD0200013275	0.00191	0.00767	0.584	0.0185	0.14	0.758	0.329	0.247	RND3	ENSBTAG00000039731
BovineHD0200013658	0.0222	0.0366	0.373	0.453	0.354	0.0149	0.384	0.12	LYPD6B	ENSBTAG00000019683
BovineHD0200015274	0.0292	0.811	0.00705	0.128	0.118	0.0352	0.144	0.913	ARHGAP15	ENSBTAG00000032289
BovineHD0200017335	0.0257	0.191	0.53	0.033	0.904	0.493	0.0224	0.206	Uncharacterized_Protein	ENSBTAG00000021755
BovineHD0200040669	0.00537	0.694	0.0133	0.827	1	0.047	1	0.908	RALB	ENSBTAG00000032021
BovineHD0200023074	0.0282	0.0111	0.846	1	0.00867	0.122	0.0669	0.0651	MYO1B	ENSBTAG00000011256
BovineHD0200025106	0.00982	0.00667	0.935	1	0.775	0.1	0.0153	0.646	SATB2	ENSBTAG00000016334
BovineHD0200025552	0.0013	0.000716	0.316	0.728	0.191	0.288	0.0154	0.128	BZW1	ENSBTAG00000006049
BovineHD0200026829	0.0255	0.0945	0.395	0.0668	0.0464	0.0159	0.198	0.26	PARD3B	ENSBTAG00000010293
BovineHD0200028448	0.0158	0.0374	0.144	0.444	0.012	0.436	0.643	0.527	CPS1	ENSBTAG00000016662
BovineHD0200031011	0.017	0.00125	0.714	0.845	0.0379	0.0938	1	0.407	NHEJ1	ENSBTAG00000031041
BovineHD0200031049	0.0136	0.00102	0.784	0.819	0.126	0.0197	0.186	0.322	ANKZF1	ENSBTAG00000020610
BovineHD0200032219	0.0219	0.136	0.0342	0.557	0.0202	0.746	1	0.511	ACSL3	ENSBTAG00000017258
ARS-BFGL-NGS-5017	0.0325	0.762	0.0774	1	0.103	0.0252	0.0087	0.0957	NYAP2	ENSBTAG00000019152
BovineHD0200033473	0.00861	0.173	0.0148	0.0559	0.0161	0.434	0.7	0.693	COL4A3	ENSBTAG00000021316
BovineHD0200034129	0.0257	1	0.0452	0.042	0.604	1	0.693	0.243	DNER	ENSBTAG00000016063
BovineHD0200035238	0.0489	0.773	0.892	0.917	0.0141	1	0.00547	0.512	FNDC5	ENSBTAG00000002184
BovineHD0200035630	0.00152	0.467	0.00195	1	0.284	0.268	0.463	0.0314	SNRNP40	ENSBTAG00000016817
BovineHD0200036404	0.0243	0.687	0.692	0.437	0.0286	0.112	0.14	0.019	SNHG12	ENSBTAG00000048228
BovineHD0200036418	0.0104	0.315	0.335	0.0729	0.0741	0.05	0.315	0.0195	SNORA73	ENSBTAG00000045668
BovineHD0200037254	0.00516	0.08	0.00471	0.106	0.0383	0.0587	0.167	0.834	TMEM50A	ENSBTAG00000001296
ARS-BFGL-NGS-112511	0.026	0.00705	0.72	0.0416	0.123	0.804	0.678	1	GRHL3	ENSBTAG00000019791
BovineHD0200037616	0.0141	0.195	0.0473	0.207	0.657	0.0322	0.244	0.0503	MYOM3	ENSBTAG00000014885
BovineHD0200037904	0.0493	0.84	0.00361	0.151	0.0153	0.112	0.101	0.894	LACTBL1	ENSBTAG00000030413
BovineHD0200038188	0.00458	0.341	0.0417	0.0377	0.18	0.306	0.775	0.854	CDC42	ENSBTAG00000001700
BovineHD0200038350	0.0261	0.0294	0.0964	0.406	0.0386	0.267	0.88	0.408	ALPL	ENSBTAG00000008951
BovineHD0200038576	0.00187	0.046	0.0566	0.0305	0.768	0.0928	0.777	0.617	CDA	ENSBTAG00000006136
ARS-BFGL-NGS-115355	0.0438	0.00291	0.161	0.2	0.0489	0.983	0.381	0.11	CAPZB	ENSBTAG00000004554
BovineHD0300002561	0.00927	1	0.893	0.0476	0.676	0.977	0.387	0.0498	FCRLB	ENSBTAG00000014580
BovineHD0300002774	0.0101	0.137	0.0756	0.779	0.343	0.155	0.0146	0.00501	PVRL4	ENSBTAG00000017877
BovineHD0300002800	0.00738	0.391	0.0779	0.343	0.225	0.064	0.000497	0.0165	F11R	ENSBTAG00000017846
BovineHD0300003058	0.014	0.268	0.221	0.225	0.753	0.433	0.0127	3.36e-05	VANGL2	ENSBTAG00000006560
BovineHD0300003374	0.0404	1	0.766	0.012	0.0956	0.0441	0.182	0.147	Uncharacterized_Protein	ENSBTAG00000046656
BovineHD0300003532	0.0284	0.517	2.54e-05	0.0532	0.464	0.605	0.057	0.00109	CADM3	ENSBTAG00000003217
BovineHD0300004513	0.0361	1	0.0124	0.0699	0.282	0.325	0.716	0.0238	ARHGEF11	ENSBTAG00000012361
BovineHD0300005551	0.0472	0.0392	0.134	0.232	0.182	0.426	0.0249	0.236	PGLYRP3	ENSBTAG00000021443
BovineHD0300005936	0.0407	0.792	0.059	0.257	0.0378	0.000316	0.333	0.615	FLG2	ENSBTAG00000011756
BovineHD0300007323	0.0273	0.367	7.56e-05	0.00706	1	0.671	0.2	0.827	NOTCH2	ENSBTAG00000007909
BovineHD0300008498	0.000124	0.273	0.47	7.53e-05	0.0196	0.357	0.46	0.939	IGSF3	ENSBTAG00000004849
BovineHD0300008863	0.0188	0.0996	0.239	0.0966	0.00249	0.00114	0.235	0.0836	VANGL1	ENSBTAG00000005788
BovineHD0300009564	0.0149	0.287	0.0273	0.562	0.0437	0.759	0.936	0.23	LRIG2	ENSBTAG00000008525
BovineHD0300010395	0.00274	0.273	0.0829	0.0177	0.0702	0.841	0.428	0.0328	SLC6A17	ENSBTAG00000001981
BovineHD0300010694	0.0494	0.78	0.766	0.0905	0.00601	0.0183	0.23	0.654	SARS	ENSBTAG00000012962
BovineHD0300012637	0.0314	0.301	0.547	0.116	0.0182	0.214	0.85	0.025	OLFM3	ENSBTAG00000000845
BovineHD0300013632	0.00858	0.00287	0.797	0.236	0.852	0.0174	0.735	0.854	Uncharacterized_Protein	ENSBTAG00000004591
BovineHD0300013711	0.0191	0.0334	0.0673	0.356	0.348	0.0227	0.217	0.73	SNX7	ENSBTAG00000031461
BovineHD0300013968	0.0404	0.0156	0.0274	1	0.538	0.719	0.823	0.708	DPYD	ENSBTAG00000031358
BovineHD0300015085	0.0133	0.00952	0.101	0.0181	0.523	0.17	0.734	0.621	ABCA4	ENSBTAG00000018010
BovineHD0300016384	0.0398	0.347	0.0407	0.0207	0.574	0.118	0.577	0.843	GBP6	ENSBTAG00000038576
BovineHD0300016427	0.0368	0.119	0.183	0.0135	0.0997	0.0383	0.116	0.69	GBP5	ENSBTAG00000015060
BovineHD0300019990	0.0135	0.00142	0.819	0.367	0.48	0.0277	0.0662	0.0503	AK5	ENSBTAG00000017411
BovineHD0300020808	0.0189	0.18	0.222	0.0024	0.244	0.0034	0.468	0.624	TNNI3K	ENSBTAG00000000965
BovineHD0300022392	0.0288	0.00818	0.616	0.222	0.496	0.0409	0.509	0.743	Uncharacterized_Protein	ENSBTAG00000044389
BovineHD0300022750	0.0212	0.213	0.0367	0.0243	0.924	0.894	0.978	0.511	TCTEX1D1	ENSBTAG00000011097
BovineHD0300022807	0.0418	0.182	0.0207	0.075	0.0467	1	0.362	1	SGIP1	ENSBTAG00000011091
Hapmap43465-BTA-111846	0.0176	0.04	0.00383	0.634	0.474	0.593	0.367	0.381	C3H1orf87	ENSBTAG00000009481
BovineHD0300027065	0.0347	0.61	0.03	0.000197	1	0.534	0.61	0.232	SCP2	ENSBTAG00000003746
BovineHD0300027509	0.0272	0.12	0.0459	0.0336	0.192	0.581	0.534	0.275	C3H1orf185	ENSBTAG00000009674
BovineHD0300027609	0.0173	0.0906	0.0195	0.000961	0.61	0.714	0.647	0.408	FAF1	ENSBTAG00000014482
BovineHD0300036345	0.00121	0.133	0.0014	0.169	0.435	0.0304	0.0559	0.184	Uncharacterized_Protein	ENSBTAG00000023986
BovineHD0300030437	0.0286	0.886	0.00329	0.0446	0.253	1	0.17	0.298	RIMS3	ENSBTAG00000018726
BovineHD0300030825	0.018	0.291	0.447	0.567	1	0.854	0.000593	0.0174	MACF1	ENSBTAG00000021024
BovineHD0300031673	0.0433	0.89	0.186	0.0421	0.919	0.0035	0.681	0.541	LSM10	ENSBTAG00000024096
BovineHD0300031699	0.00174	0.769	0.148	0.0148	0.142	0.0129	0.0585	0.0948	STK40	ENSBTAG00000015969
BovineHD0300032481	0.0495	0.912	0.364	0.0378	0.606	0.235	0.146	0.0467	CSMD2	ENSBTAG00000005784
BovineHD0300033052	0.04	0.823	0.00371	0.909	1	0.896	0.885	0.0148	SPP2	ENSBTAG00000002030
BovineHD0300033581	0.0462	0.376	0.385	0.219	0.00488	0.429	0.93	0.0142	Uncharacterized_Protein	ENSBTAG00000016504
BovineHD0300033892	0.00335	0.0473	0.369	0.724	0.165	0.339	0.00497	0.388	CXCR7	ENSBTAG00000018424
BovineHD4100002561	0.0212	0.713	0.00206	0.736	0.195	0.0177	0.156	0.472	HDAC4	ENSBTAG00000017764
BovineHD0300035318	0.00165	0.201	0.000255	0.303	0.142	0.281	0.246	0.0117	PPP1R7	ENSBTAG00000000789
BovineHD0300035428	7.57e-05	0.0615	0.00817	1	0.0388	0.857	0.382	0.186	D2HGDH	ENSBTAG00000002847
BovineHD0400003055	0.00813	0.0477	0.0828	0.188	1	0.0214	0.674	0.0872	CDK6	ENSBTAG00000044023
BovineHD0400003193	0.0205	0.104	0.0978	0.343	0.0251	0.328	0.0231	0.411	CCDC132	ENSBTAG00000014255
BovineHD0400003334	0.00874	0.115	0.022	0.199	0.606	0.0228	0.0803	0.44	GNGT1	ENSBTAG00000002674
BovineHD0400003871	0.0286	0.795	0.431	0.00803	0.0212	0.68	0.655	0.337	DYNC1I1	ENSBTAG00000027134
BovineHD0400006702	0.000662	0.271	0.0406	0.619	0.776	0.00267	0.772	0.226	DGKB	ENSBTAG00000021905
BovineHD0400008714	0.00437	0.936	0.312	0.804	0.377	0.00848	0.0111	0.0554	DNAH11	ENSBTAG00000013078
BovineHD0400015520	0.00968	0.395	0.183	0.00132	0.0311	0.725	0.0552	0.189	DOCK4	ENSBTAG00000021182
BovineHD0400015615	0.0164	0.0364	0.0456	0.561	0.354	0.634	0.0598	1	IMMP2L	ENSBTAG00000004398
BovineHD0400016527	0.0381	0.547	0.0268	0.458	0.731	1	0.000908	0.0611	ELMO1	ENSBTAG00000003490
BovineHD0400016894	0.00013	0.122	0.0249	0.417	0.00521	0.228	0.624	0.848	SEPT7	ENSBTAG00000001182
BovineHD0400017589	0.0364	0.0811	0.38	0.312	0.0371	0.048	0.591	0.558	FKBP9	ENSBTAG00000016707
BovineHD0400017918	0.00978	0.0113	0.187	0.419	0.0228	0.388	0.226	1	CCDC129	ENSBTAG00000009254
BovineHD0400035474	0.00601	0.147	0.0208	0.65	0.723	0.0149	1	0.279	PLEKHA8	ENSBTAG00000000521
BovineHD0400018320	0.0223	1	0.000531	0.882	0.837	0.0245	0.675	1	FKBP14	ENSBTAG00000007870
BovineHD0400018332	0.00515	0.0136	0.156	0.699	0.0052	0.134	0.706	0.851	SCRN1	ENSBTAG00000016223
BovineHD0400018486	0.0454	0.713	0.0104	0.181	0.791	1	0.0398	0.565	CHN2	ENSBTAG00000020931
BovineHD0400018721	0.00491	0.0412	0.282	0.915	0.366	0.0172	0.559	0.333	Uncharacterized_Protein	ENSBTAG00000046308
BovineHD0400018877	0.00173	0.0651	0.0213	1	0.0247	0.636	0.798	0.53	JAZF1	ENSBTAG00000019024
BovineHD0400019110	0.00377	0.949	0.0464	0.248	0.488	0.825	0.0297	0.667	SKAP2	ENSBTAG00000005650
BovineHD0400019246	0.0233	0.515	0.0299	1	0.321	0.444	0.0119	0.762	SNX10	ENSBTAG00000001822
BovineHD0400036102	0.0377	0.22	0.482	0.785	0.978	0.0311	0.201	0.0429	STEAP2	ENSBTAG00000003506
BovineHD0400021249	0.0384	0.0999	0.0207	1	0.111	0.001	1	0.107	ADCY1	ENSBTAG00000009520
BTB-01257559	0.0474	0.00347	0.0314	1	0.62	0.295	0.758	0.403	KCND2	ENSBTAG00000032077
BovineHD0400023942	0.0128	0.87	0.0246	0.0265	0.644	0.319	0.959	0.55	CPED1	ENSBTAG00000002938
BovineHD0400024265	0.00966	1	0.0915	0.162	0.0314	0.786	0.0212	0.467	CADPS2	ENSBTAG00000005110
BovineHD0400026577	0.0127	0.104	0.0967	0.503	0.0383	0.00184	0.352	0.346	SNORA13	ENSBTAG00000042721
BovineHD0400027204	0.0172	0.496	0.0321	0.555	0.0311	0.872	1	0.879	CHCHD3	ENSBTAG00000024723
BovineHD0400028527	0.0439	0.0425	0.325	0.116	0.000406	0.0791	0.987	0.118	PTN	ENSBTAG00000002317
BovineHD0400030763	0.032	0.0684	0.189	1	0.00112	0.00858	0.133	0.0619	Uncharacterized_Protein	ENSBTAG00000046020
ARS-BFGL-NGS-83291	0.00913	0.713	0.432	0.0497	0.378	0.0633	0.00245	0.286	PAXIP1	ENSBTAG00000017505
BovineHD0500000375	0.0113	0.734	0.381	0.0148	0.0262	0.469	0.0875	0.0901	TPH2	ENSBTAG00000020792
BovineHD0500001685	0.0249	0.0196	0.205	0.566	0.0335	0.134	0.146	0.812	CSRP2	ENSBTAG00000013406
BovineHD0500004358	0.0441	1	0.188	0.0153	0.148	0.0322	0.188	0.823	TSPAN19	ENSBTAG00000047203
BovineHD0500007867	0.0401	0.208	0.142	0.0342	0.769	0.82	0.0417	0.424	IGFBP6	ENSBTAG00000021467
BovineHD0500007869	0.018	0.0411	0.108	0.0239	0.642	0.868	0.427	0.769	SPRYD3	ENSBTAG00000021464
BovineHD0500008130	0.0114	0.341	0.701	0.775	0.158	1	0.0102	0.0401	KRT86	ENSBTAG00000013720
BovineHD0500008200	0.0472	0.0171	0.0563	0.286	0.158	0.38	0.783	0.0353	NR4A1	ENSBTAG00000000507
ARS-USMARC-675	0.00494	0.0747	0.255	0.956	0.0146	0.407	0.00589	0.0629	ADCY6	ENSBTAG00000005464
BovineHD0500009845	0.0485	0.0938	0.045	0.00309	0.0956	0.216	1	0.106	Uncharacterized_Protein	ENSBTAG00000046501
BovineHD0500035909	0.00985	0.065	0.365	0.045	0.74	0.168	0.0233	0.197	MUC19	ENSBTAG00000037783
BovineHD0500011665	0.00102	0.298	0.427	0.884	0.0635	0.0432	0.0957	0.0367	LRRK2	ENSBTAG00000016260
BovineHD0500011736	0.0205	0.0529	0.472	0.000215	0.245	0.0447	0.82	0.236	SLC2A13	ENSBTAG00000043962
BovineHD0500012413	0.0416	0.0481	0.264	0.766	1	0.86	0.0011	0.193	KCNMB4	ENSBTAG00000003749
BovineHD0500012807	0.00154	0.0318	0.244	1.84e-05	0.251	0.232	0.473	0.361	LYZ2	ENSBTAG00000026088
BovineHD0500014022	0.00819	0.481	0.307	0.00188	0.12	0.0317	0.43	0.135	MSRB3	ENSBTAG00000044017
BovineHD4100003674	0.0243	0.667	0.0163	0.536	0.229	0.586	0.0469	0.165	PPM1H	ENSBTAG00000011857
BovineHD0500014975	0.0221	0.0915	0.215	0.211	0.0274	0.537	0.0575	0.000386	FAM19A2	ENSBTAG00000047818
BovineHD0500015422	0.0195	0.00107	0.0491	0.0815	0.214	0.547	0.629	0.393	SLC16A7	ENSBTAG00000021287
BovineHD0500017693	0.043	0.638	0.797	0.079	0.136	0.0158	0.0418	0.187	ANKS1B	ENSBTAG00000030994
BovineHD0500018288	0.0115	0.664	0.908	0.0118	0.237	0.0198	0.182	0.0756	ANO4	ENSBTAG00000004145
BovineHD0500020468	0.0306	0.815	1	0.763	0.00419	0.0314	0.624	0.861	LARGE	ENSBTAG00000021953
BovineHD0500021674	0.0487	0.523	0.0359	0.145	1	0.0177	0.176	0.0614	C1QTNF6	ENSBTAG00000008074
BovineHD0500022060	0.0451	0.735	0.836	0.618	0.0155	0.0115	1	1	FGD4	ENSBTAG00000005453
BovineHD0500022836	0.00143	0.00994	0.26	0.671	0.0174	0.401	0.297	1	OVCH1	ENSBTAG00000005365
BovineHD0500023300	0.0078	0.669	0.0295	0.469	0.936	0.00311	0.604	0.655	MRPS35	ENSBTAG00000006369
BovineHD0500024126	0.0174	0.000321	0.601	0.584	3.14e-05	0.18	0.683	0.486	CASC1	ENSBTAG00000002972
BovineHD0500024594	0.00052	1	0.0103	0.929	1	0.13	0.752	0.00564	SOX5	ENSBTAG00000022360
BovineHD0500025074	0.0114	0.676	0.0125	0.0203	0.461	0.828	0.581	0.112	ST8SIA1	ENSBTAG00000000593
BovineHD0500025161	0.0262	0.552	0.0788	0.0066	0.908	0.318	0.348	0.0401	ABCC9	ENSBTAG00000019294
BovineHD0500025263	0.00145	0.198	0.0244	0.115	0.366	0.00391	0.468	0.275	C5H12orf39	ENSBTAG00000000380
BovineHD0500025283	0.000359	1	0.017	0.546	0.537	0.00237	0.641	0.231	RECQL	ENSBTAG00000021083
BovineHD0500026658	0.0399	0.218	0.0304	0.0269	0.394	0.553	1	0.169	MGST1	ENSBTAG00000008541
BovineHD0500026718	0.0464	0.0258	0.942	0.0118	0.704	0.357	0.2	1	SLC15A5	ENSBTAG00000009444
BovineHD0500029792	0.0378	0.686	0.0907	0.00997	0.306	0.508	0.119	0.00388	ING4	ENSBTAG00000017064
BovineHD0500030758	0.000638	0.0113	0.0316	0.712	0.493	0.117	0.904	0.251	TSPAN11	ENSBTAG00000020699
BovineHD0500030781	0.0222	0.613	0.932	0.0373	1	0.474	0.247	0.0173	TSPAN9	ENSBTAG00000013759
BovineHD0500031773	0.00513	0.713	0.0271	0.728	0.0325	0.314	0.263	0.0724	EIF3L	ENSBTAG00000010790
ARS-BFGL-NGS-30168	0.00584	7.1e-06	0.184	0.633	0.0963	0.0176	0.355	0.363	SYNGR1	ENSBTAG00000005765
BovineHD0500032186	0.0143	0.000707	0.355	0.0331	0.741	0.578	0.0721	0.284	MAP3K7IP1	ENSBTAG00000019828
BovineHD0500032228	0.0303	0.0576	0.0133	0.869	0.157	0.964	0.0336	0.119	CACNA1I	ENSBTAG00000045610
BovineHD0500033147	0.0347	0.308	0.018	0.89	0.847	0.00743	0.117	0.263	SCUBE1	ENSBTAG00000011275
ARS-BFGL-NGS-90520	0.0251	0.0507	0.0259	0.0236	0.758	0.362	0.596	0.525	MGC148449	ENSBTAG00000008057
BovineHD0500034296	0.0266	0.647	0.0807	0.119	0.0195	0.0221	0.328	0.456	TBC1D22A	ENSBTAG00000012291
BovineHD0600001847	0.00158	0.0592	0.0158	0.0033	0.55	0.157	1	0.142	NDST3	ENSBTAG00000007316
BovineHD0600003474	0.0353	0.196	0.424	0.035	0.359	0.652	0.0474	0.769	ANK2	ENSBTAG00000002392
BovineHD0600004359	0.0209	0.184	0.264	0.0528	0.194	0.102	0.0247	0.00244	ENPEP	ENSBTAG00000008332
BovineHD0600005571	0.00443	0.101	0.0207	0.202	0.28	0.966	0.0349	0.145	TBCK	ENSBTAG00000004227
BovineHD0600005761	0.0371	0.273	0.434	0.00338	0.249	0.00897	0.181	1	Uncharacterized_Protein	ENSBTAG00000008797
BovineHD0600005844	0.0249	0.802	0.94	0.0713	0.0351	0.0222	0.163	0.167	PPA2	ENSBTAG00000002428
BovineHD0600006357	3.66e-05	0.0744	0.144	0.00171	0.888	0.264	0.232	0.0199	BDH2	ENSBTAG00000002526
BovineHD0600006602	0.00223	0.0722	0.24	0.00267	0.473	1	0.0709	0.0382	SLC39A8	ENSBTAG00000005668
BovineHD0600008830	0.00773	0.622	0.0296	0.874	0.362	0.0441	0.196	0.112	PDLIM5	ENSBTAG00000012818
BovineHD0600009795	0.0113	0.00181	0.242	0.589	0.00376	0.177	0.759	0.918	FAM190A	ENSBTAG00000019808
BovineHD0600011792	0.0193	0.248	0.00639	0.832	0.0152	0.609	0.4	0.515	GPR125	ENSBTAG00000004653
BovineHD0600012730	0.0116	0.165	0.0146	0.902	0.0171	0.583	0.413	0.395	SLC34A2	ENSBTAG00000001545
BovineHD0600012802	2.3e-05	0.114	0.102	0.043	0.046	0.482	0.421	0.175	SEL1L3	ENSBTAG00000002299
BovineHD0600016735	0.00577	0.00694	0.164	0.0255	0.401	0.202	0.549	0.466	RHOH	ENSBTAG00000013451
BovineHD0600018876	0.0165	0.0795	0.00414	0.13	0.107	0.732	1	0.000987	TXK	ENSBTAG00000005055
BovineHD0600019237	0.0197	0.45	0.252	0.0142	0.155	0.517	0.178	0.0313	SPATA18	ENSBTAG00000018106
BovineHD0600019416	0.00082	0.0118	0.551	0.873	0.0495	0.25	0.552	0.595	RASL11B	ENSBTAG00000020647
BovineHD0600019646	0.0466	0.242	0.291	0.201	0.179	0.000891	0.0479	0.798	LNX1	ENSBTAG00000020658
BovineHD0600022553	0.00444	0.579	0.839	0.115	0.0858	0.00675	0.0688	0.0226	TECRL	ENSBTAG00000024826
Hapmap50102-BTA-77074	0.00172	0.0485	0.731	0.0185	0.312	0.204	1	0.0551	TMPRSS11F	ENSBTAG00000004412
BovineHD0600023635	0.0273	0.25	0.539	0.0222	0.0369	0.554	0.64	0.609	Uncharacterized_Protein	ENSBTAG00000039362
Hapmap33631-BTC-043555	0.0121	1	0.915	0.0333	0.757	0.0106	0.894	0.231	ODAM	ENSBTAG00000006810
BovineHD0600023933	0.0139	0.124	0.761	0.1	0.000103	0.0169	0.29	0.438	Uncharacterized_Protein	ENSBTAG00000027531
BovineHD0600024291	0.0328	0.575	0.806	0.434	0.00532	0.0226	0.3	0.174	GC	ENSBTAG00000013718
BovineHD0600026986	0.0182	0.167	0.00871	0.91	0.167	1	0.291	0.00193	C6H4orf22	ENSBTAG00000035776
BovineHD0600027723	0.0321	0.162	0.76	0.0133	0.445	0.807	0.0492	0.729	SCD5	ENSBTAG00000022449
BovineHD4100005517	0.0257	0.0136	0.0357	0.492	0.689	0.212	0.452	0.525	MAPK10	ENSBTAG00000020048
BovineHD0600028940	0.0154	1	0.212	0.00122	0.95	1	0.0194	0.77	AFF1	ENSBTAG00000018488
BovineHD0700000340	0.0297	0.432	0.0475	0.284	0.0989	0.237	0.69	0.0426	C7H5orf45	ENSBTAG00000015602
BovineHD0700000921	0.00131	0.302	0.038	0.506	0.000659	0.0773	0.654	0.88	SNAP47	ENSBTAG00000004188
BovineHD0700004008	0.0351	0.0826	0.0407	0.0171	0.109	0.723	0.54	0.661	OR7D2	ENSBTAG00000035396
BovineHD0700004364	0.0222	1	0.0402	0.0349	0.417	0.619	0.628	0.582	Uncharacterized_Protein	ENSBTAG00000015557
BovineHD0700005299	0.0267	0.116	0.0197	0.542	0.727	0.732	0.0123	0.0552	C3	ENSBTAG00000017280
BovineHD0700007513	0.0147	0.0316	0.803	0.384	0.0157	0.279	0.961	0.192	SLC12A2	ENSBTAG00000009637
BovineHD0700009457	0.000672	0.415	0.0234	0.193	0.827	1	0.713	0.0169	ZNF474	ENSBTAG00000019881
BovineHD0700010407	0.00757	0.666	0.0377	0.0163	0.627	0.565	0.281	0.0704	DTWD2	ENSBTAG00000002143
BovineHD0700011337	0.0255	0.918	0.972	0.821	0.268	0.822	0.032	0.0387	COMMD10	ENSBTAG00000019071
BovineHD0700012124	0.00495	0.204	0.0102	0.05	0.0707	0.845	1	0.422	Uncharacterized_Protein	ENSBTAG00000047082
BovineHD0700013771	0.0369	0.689	0.0288	0.137	0.0142	0.0714	0.987	0.4	UBE2B	ENSBTAG00000010982
BovineHD0700013844	0.00673	0.858	0.0789	0.306	0.0399	0.269	0.184	0.00268	DDX46	ENSBTAG00000021520
BovineHD0700014966	0.00499	0.79	0.0237	0.846	0.0108	0.0906	1	0.0579	HSPA9	ENSBTAG00000011419
BovineHD0700017325	0.024	0.946	0.00656	0.0994	0.0144	0.701	1	0.455	STK32A	ENSBTAG00000000626
BovineHD0700017629	0.036	0.000716	0.0425	0.64	0.291	0.245	1	0.368	SPINK5	ENSBTAG00000019140
BovineHD0700017862	0.0241	1	0.000539	0.18	0.187	0.00157	0.345	0.109	HTR4	ENSBTAG00000010837
BovineHD0700018101	0.0498	0.299	0.592	0.544	0.0208	0.0315	0.109	0.175	PCYOX1L	ENSBTAG00000019951
BovineHD0700018633	3.03e-05	0.711	0.00611	0.134	0.0498	0.559	0.142	1	TNIP1	ENSBTAG00000012671
BovineHD0700021019	0.0226	0.605	0.00501	0.0435	0.694	0.696	0.242	0.758	ADAM19	ENSBTAG00000003836
BovineHD0700024069	0.000979	0.000625	0.35	0.697	0.463	0.568	0.00569	0.591	ODZ2	ENSBTAG00000025071
BovineHD0700024170	0.00387	0.00698	0.155	0.704	1	0.0409	0.378	0.0565	WWC1	ENSBTAG00000013880
BovineHD4100006355	0.00405	0.437	0.00377	0.0365	0.617	0.674	1	1	ERAP2	ENSBTAG00000039275
BovineHD0800002503	0.0182	0.103	0.877	0.00559	0.509	0.0537	0.0306	0.107	TDH	ENSBTAG00000000011
BovineHD0800002833	0.0271	0.0758	0.677	0.028	0.949	0.000653	1	0.365	MSRA	ENSBTAG00000021632
BovineHD0800002987	0.00116	0.00636	0.0901	0.345	0.411	0.00941	0.781	0.91	KIF13B	ENSBTAG00000017232
BovineHD0800003292	0.0417	0.021	0.374	0.055	0.00259	0.184	0.234	0.218	ZNF395	ENSBTAG00000000536
BovineHD0800003408	0.0417	0.0102	0.365	0.84	0.00135	1	0.435	1	ELP3	ENSBTAG00000002730
BovineHD0800003513	0.001	0.000439	0.306	1	0.186	0.000294	0.356	0.471	SCARA5	ENSBTAG00000019636
BovineHD0800007024	0.0381	0.221	0.0443	0.589	0.731	0.00711	0.76	0.658	FOCAD	ENSBTAG00000038181
BovineHD0800007519	0.0208	0.125	0.11	0.968	0.0332	0.00961	0.53	0.577	ACER2	ENSBTAG00000010821
BovineHD0800011757	0.0413	0.175	0.000966	0.24	0.973	1	0.00283	0.0982	JAK2	ENSBTAG00000012047
BovineHD0800013119	0.0105	0.0925	0.997	0.0658	0.0045	0.342	0.000152	0.0782	DMRT1	ENSBTAG00000033352
BovineHD0800013252	0.0259	0.00654	0.244	0.00425	0.577	0.554	0.22	0.945	DOCK8	ENSBTAG00000002190
BovineHD0800013578	0.0116	0.0173	0.501	0.0347	0.274	0.305	1	0.398	FXN	ENSBTAG00000001306
BovineHD0800013849	0.0299	0.714	0.0453	0.98	0.672	0.00373	0.23	0.407	C8H9orf135	ENSBTAG00000033396
BovineHD0800014715	0.00111	0.38	0.633	0.913	0.0229	1	0.0209	0.125	TMC1	ENSBTAG00000018778
BovineHD0800015255	0.0437	0.481	0.226	0.669	0.0317	0.00727	0.483	0.0589	RORB	ENSBTAG00000021699
BovineHD0800018180	0.00462	0.383	0.933	0.00952	0.83	0.611	0.206	0.00704	CLTA	ENSBTAG00000001137
BovineHD0800018475	0.000869	0.812	0.332	0.858	0.0068	0.00868	1	0.283	ZCCHC7	ENSBTAG00000025859
BovineHD0800019033	0.0262	0.728	0.143	0.243	0.00923	0.0226	0.581	0.0543	NANS	ENSBTAG00000019023
BovineHD0800019569	0.0469	0.566	0.43	0.12	0.00268	0.00269	0.706	0.896	NR4A3	ENSBTAG00000001864
Hapmap23103-BTA-62512	0.0348	0.986	0.973	0.481	0.0273	0.00356	0.515	0.701	STX17	ENSBTAG00000008016
BovineHD0800019655	0.0455	0.839	0.86	0.94	0.000202	3.39e-05	1	0.5	INVS	ENSBTAG00000009806
BovineHD0800020339	0.0044	0.0477	0.518	0.922	0.279	0.714	0.214	0.0398	ATP6V1B2	ENSBTAG00000018646
BovineHD0800021075	0.0316	0.0125	0.0382	0.157	0.307	0.697	0.0761	1	BMP1	ENSBTAG00000000917
BovineHD0800021083	0.00458	0.000195	0.0689	1	0.0213	0.0595	0.136	0.903	PHYHIP	ENSBTAG00000015757
BovineHD0800021145	0.0105	0.397	0.253	0.072	0.0458	2.7e-05	0.805	0.696	PPP3CC	ENSBTAG00000020133
BovineHD0800021437	8.27e-05	0.153	0.179	0.0391	0.000376	0.712	1	0.304	LOXL2	ENSBTAG00000006214
BovineHD0800022801	0.00988	0.0376	0.711	0.863	0.105	0.0349	0.658	0.546	GULO	ENSBTAG00000026748
BovineHD0800023250	0.0162	0.00443	0.589	0.086	0.124	0.0609	0.0376	0.266	RASEF	ENSBTAG00000021751
BovineHD0800025225	0.0173	0.174	0.61	0.909	0.0341	0.0942	0.706	0.013	ZNF782	ENSBTAG00000008836
BovineHD0800025317	0.0183	0.116	0.0388	0.193	0.0752	0.0434	0.559	0.701	IARS	ENSBTAG00000000974
BovineHD0800025588	0.027	0.31	0.235	0.236	0.0443	0.0305	0.614	0.432	FAM120A	ENSBTAG00000008696
BovineHD0800025904	0.0125	0.15	0.298	0.278	0.0801	0.566	0.0441	0.0134	ROR2	ENSBTAG00000005092
BovineHD0800030260	0.0229	0.922	0.0148	0.674	0.307	0.000196	0.677	0.91	MUSK	ENSBTAG00000002744
BovineHD0800030522	0.000876	0.198	0.17	0.32	0.00188	0.0033	0.783	0.898	PTGR1	ENSBTAG00000011027
BovineHD0800031273	0.00386	1	0.0468	0.774	0.861	0.389	0.881	0.0116	ZNF618	ENSBTAG00000025659
BovineHD0900002424	0.0191	0.0255	0.378	0.444	0.868	0.0138	0.66	0.162	C9H6orf57	ENSBTAG00000027049
BovineHD0900003895	0.0185	0.0123	0.0388	0.392	0.336	0.597	0.0788	0.706	COL12A1	ENSBTAG00000020056
BovineHD0900006303	0.0429	0.00103	0.0352	0.685	0.214	0.358	1	0.799	ME1	ENSBTAG00000005681
BovineHD0900006399	0.0475	0.0126	0.47	0.958	0.026	0.763	0.156	0.157	PRSS35	ENSBTAG00000026708
BovineHD0900007770	0.00132	0.0373	0.118	0.0312	0.385	0.362	0.363	0.691	CLVS2	ENSBTAG00000021099
BovineHD0900010062	0.0215	0.191	0.028	0.807	0.153	0.0157	0.893	0.602	HS3ST5	ENSBTAG00000000188
BovineHD0900010768	0.0263	0.0228	0.208	0.556	0.0444	0.576	0.892	1	C9H6orf225	ENSBTAG00000033429
BovineHD0900011049	0.0131	0.347	0.0105	0.0574	0.112	0.0313	0.407	0.247	RPF2	ENSBTAG00000016584
Hapmap51338-BTA-87881	0.00641	1	0.0222	0.289	0.686	0.022	0.157	0.437	ASCC3	ENSBTAG00000020482
BovineHD0900014056	0.0394	0.268	0.162	0.584	0.000903	0.0249	0.143	0.502	SFRS18	ENSBTAG00000019730
BovineHD0900031482	0.0115	0.00405	0.151	0.0446	0.541	0.0951	0.656	0.956	MMS22L	ENSBTAG00000000629
BovineHD0900016980	0.0152	0.376	0.0743	0.567	0.00235	0.098	0.433	0.0497	UBE2J1	ENSBTAG00000018436
BovineHD0900018859	0.000631	0.0266	0.0816	0.183	0.226	0.6	0.0231	0.845	LAMA2	ENSBTAG00000010229
BovineHD0900031539	0.0155	0.314	0.521	0.00835	0.149	0.41	0.037	0.729	ARHGAP18	ENSBTAG00000015381
BovineHD0900021738	0.0118	0.445	0.358	0.011	0.263	0.0471	0.13	0.908	TXLNB	ENSBTAG00000002964
BovineHD0900023038	0.0134	0.471	0.000274	0.166	0.335	0.000402	0.569	0.271	UTRN	ENSBTAG00000009665
BovineHD0900024001	0.018	0.114	0.19	0.0613	0.282	0.00437	0.0154	0.778	STXBP5	ENSBTAG00000021107
BTA-56201-no-rs	0.00283	0.137	0.0089	1	0.685	0.0147	0.455	1	PLEKHG1	ENSBTAG00000009679
BovineHD0900026054	0.0178	0.0052	0.382	0.0894	0.0071	0.0766	0.498	0.118	Uncharacterized_Protein	ENSBTAG00000003489
BovineHD0900027047	0.000278	0.0575	0.589	0.00548	0.784	0.445	0.821	0.0285	C9H6ORF35	ENSBTAG00000007201
BovineHD0900027137	0.0289	0.0828	0.387	0.686	0.0687	0.00303	0.68	0.0295	ZDHHC14	ENSBTAG00000018464
BovineHD0900027657	0.024	1	0.0814	0.754	0.788	0.808	0.018	0.00991	FNDC1	ENSBTAG00000003938
BovineHD4100007765	0.0302	1	0.23	0.038	0.237	0.715	0.329	0.0159	SMOC2	ENSBTAG00000013176
BovineHD1000000496	0.0188	0.0552	0.136	0.0244	1	0.0127	0.128	1	EPB41L4A	ENSBTAG00000014750
BovineHD1000000989	0.000323	0.204	0.00629	0.14	0.00995	0.0783	0.391	0.334	KCNN2	ENSBTAG00000011076
BovineHD1000001409	0.0124	0.219	0.236	0.6	0.149	0.0479	0.0488	0.782	CDO1	ENSBTAG00000017442
BovineHD1000001445	0.0229	0.456	0.334	0.00809	0.289	0.014	0.404	0.189	ATG12	ENSBTAG00000017525
BovineHD1000002172	0.000128	0.00658	0.0938	0.0476	0.337	0.377	0.735	0.229	POLK	ENSBTAG00000004028
BovineHD1000002348	0.00738	0.0398	0.887	0.208	0.000227	0.57	1	0.415	SV2C	ENSBTAG00000017507
BovineHD1000002804	0.0238	0.0826	1	0.295	0.0458	0.000376	0.172	0.139	PDE8B	ENSBTAG00000020205
BovineHD1000003150	0.047	0.0322	0.207	0.212	0.0339	0.694	0.938	0.365	LHFPL2	ENSBTAG00000007374
BovineHD1000004261	0.0453	0.669	0.874	0.0106	0.244	0.799	0.229	0.00763	MEGF11	ENSBTAG00000034140
BovineHD1000006295	0.0104	0.448	0.00826	0.784	0.664	0.261	0.527	0.00161	HEXA	ENSBTAG00000012981
BovineHD1000008512	0.034	0.342	0.0255	0.138	0.693	0.0395	0.633	0.051	SLC39A2	ENSBTAG00000000936
BovineHD1000008981	0.0282	0.444	0.0409	0.471	0.0118	1	1	0.259	Uncharacterized_Protein	ENSBTAG00000032781
BovineHD1000010489	0.0313	0.0236	0.258	0.164	0.101	0.000343	0.595	0.0661	MEIS2	ENSBTAG00000003172
Hapmap9514-BTA-67200	0.0291	0.0274	0.0121	0.356	0.238	0.459	0.891	0.0513	NID2	ENSBTAG00000021945
BovineHD1000013599	0.0344	0.67	0.211	0.0301	0.813	0.154	0.00648	0.066	PLEKHO2	ENSBTAG00000008411
BovineHD1000013702	0.0454	0.0128	0.0357	0.0747	0.909	0.756	0.521	0.518	ZNF609	ENSBTAG00000015808
ARS-BFGL-NGS-107037	0.0239	0.00172	0.104	0.0794	0.0176	0.222	0.548	1	USP3	ENSBTAG00000008805
Hapmap25794-BTA-125663	0.0392	0.0352	1.88e-05	0.401	0.0928	0.223	0.649	0.239	MYO1E	ENSBTAG00000021538
BovineHD1000017380	0.0355	0.177	0.00112	0.439	0.285	0.0158	0.435	0.348	GLDN	ENSBTAG00000002576
BovineHD1000018894	0.00291	0.587	0.302	0.0445	0.268	0.364	0.347	0.0195	DUOXA1	ENSBTAG00000016242
BovineHD1000019452	0.000987	0.337	0.0182	0.906	0.673	0.00696	0.0833	0.117	DLGAP5	ENSBTAG00000002331
BovineHD1000022931	0.0172	0.884	0.0284	0.207	0.609	0.585	0.604	0.00743	RAD51B	ENSBTAG00000018971
BovineHD1000023544	0.0133	0.134	0.0163	0.351	1	0.94	0.0216	0.93	TTC9	ENSBTAG00000045604
BovineHD1000023564	0.0188	0.00642	0.132	0.352	0.615	0.733	0.0425	0.716	MAP3K9	ENSBTAG00000005700
BovineHD1000024063	0.0327	0.0229	0.652	0.412	0.00364	0.764	0.868	0.447	RGS6	ENSBTAG00000014189
BovineHD1000025143	0.00397	0.461	0.74	0.00888	0.254	0.0281	0.628	0.486	IFT43	ENSBTAG00000012005
BovineHD1000025371	0.00405	0.0149	0.444	0.0141	0.167	0.575	0.183	0.443	VASH1	ENSBTAG00000008735
BovineHD1000026444	0.04	0.928	0.876	0.0481	0.0861	0.49	0.592	0.00302	Uncharacterized_Protein	ENSBTAG00000025324
BovineHD1000029342	0.00638	0.859	0.0276	0.647	0.186	0.154	0.0256	0.132	SPATA7	ENSBTAG00000030456
BovineHD1000029457	0.00595	0.238	0.116	0.132	0.0458	0.00314	0.0551	0.813	TTC8	ENSBTAG00000030432
BovineHD1000029671	0.0139	0.265	0.304	0.96	0.00885	0.000306	1	0.51	FOXN3	ENSBTAG00000046684
BovineHD1100000737	0.0395	0.104	0.416	0.0268	0.488	0.0486	0.568	0.902	Uncharacterized_Protein	ENSBTAG00000017955
BovineHD1100001392	0.0448	0.107	0.659	0.0387	0.0477	0.183	0.467	0.18	UNC50	ENSBTAG00000014877
BovineHD1100001671	0.0488	0.0784	0.0225	0.0439	0.0848	0.622	0.0944	0.289	AFF3	ENSBTAG00000012449
BovineHD1100002207	0.00137	0.0961	0.00158	0.223	0.00613	0.0973	0.346	0.212	NPAS2	ENSBTAG00000019697
BovineHD1100002624	0.0257	0.724	0.000529	0.237	0.00711	0.209	0.38	0.601	IL1RL2	ENSBTAG00000005704
BovineHD1100003267	0.0276	1	0.0847	0.849	0.95	0.277	5.86e-05	0.00474	C11H2orf49	ENSBTAG00000012332
BovineHD1100003274	0.00576	0.0243	0.139	0.0173	0.0585	0.171	0.295	0.638	FHL2	ENSBTAG00000001086
BovineHD1100003371	0.0463	0.186	0.0872	0.101	0.092	0.0613	0.00341	0.00256	NK1R	ENSBTAG00000015575
BovineHD1100003479	0.0251	0.098	0.777	0.0196	0.0223	0.205	0.0801	0.28	C2orf65	ENSBTAG00000006988
BovineHD1100003586	0.00868	0.671	0.386	0.133	0.214	0.206	0.0322	0.00677	MOBKL1B	ENSBTAG00000006259
BovineHD1100005136	0.0311	0.246	0.896	1	0.0452	0.0433	0.357	0.154	RASGRP3	ENSBTAG00000008006
BovineHD1100007493	0.048	0.0629	0.489	0.164	0.00831	0.153	0.0338	0.324	KCNG3	ENSBTAG00000032623
BovineHD1100008021	0.0279	0.758	0.0221	0.173	0.0649	0.632	0.0017	0.176	CAMKMT	ENSBTAG00000032519
BovineHD4100008671	0.0341	0.812	0.00239	0.0189	0.503	0.255	0.0831	0.455	PRKCE	ENSBTAG00000020614
BovineHD1100008528	0.0158	0.286	0.31	0.0168	0.121	0.455	0.0169	0.883	EPAS1	ENSBTAG00000003711
BovineHD1100009714	0.0188	0.171	0.0174	0.04	0.759	0.163	0.258	0.913	NRXN1	ENSBTAG00000046199
BovineHD1100010882	0.046	0.598	0.0284	0.158	0.143	0.552	0.000344	0.518	ACYP2	ENSBTAG00000006852
BovineHD1100011070	0.0362	0.638	0.0069	0.0311	1	0.432	0.552	0.653	EML6	ENSBTAG00000011101
BovineHD1100011155	0.0476	0.513	0.455	0.285	0.017	0.245	0.00916	0.401	RTN4	ENSBTAG00000011104
BovineHD1100011931	0.0317	0.303	0.155	0.548	0.0368	0.0207	0.452	0.379	FANCL	ENSBTAG00000005870
BovineHD1100016035	0.0212	0.0114	0.153	0.115	0.00119	0.0586	0.0676	0.177	CTNNA2	ENSBTAG00000031669
BovineHD1100031288	0.0036	0.0342	0.0246	0.509	1	0.118	0.6	0.796	TMSB4X	ENSBTAG00000046117
BovineHD1100018993	0.0256	0.312	0.0093	0.0364	0.152	0.792	0.0706	0.446	FOV	ENSBTAG00000012949
BovineHD1100019137	0.00702	0.0134	0.202	0.038	0.0634	1	0.106	0.573	GFPT1	ENSBTAG00000017626
BovineHD1100019152	0.0255	0.271	0.658	0.176	0.0082	0.19	0.014	0.239	NFU1	ENSBTAG00000000141
BovineHD1100019519	0.0417	0.357	0.115	0.578	0.0158	0.223	0.0216	0.186	GALNT14	ENSBTAG00000021735
BovineHD1100020295	0.0417	0.0276	0.453	0.727	0.624	0.382	0.514	0.0258	FAM179A	ENSBTAG00000044021
BovineHD1100020650	0.0196	0.0263	0.0486	0.904	0.798	0.599	0.861	0.9	EIF2B4	ENSBTAG00000019510
BovineHD1100020909	0.019	0.0138	0.0128	0.985	0.269	0.25	0.539	0.392	CCDC164	ENSBTAG00000009649
BovineHD1100021470	0.0097	0.0229	0.679	0.216	1	0.0055	0.394	0.147	KLHL29	ENSBTAG00000021969
BovineHD1100022404	0.023	0.466	0.56	0.00215	0.558	0.0163	0.762	0.578	APOB	ENSBTAG00000008505
BovineHD1100023864	0.00199	0.594	0.00117	0.785	0.44	1	0.413	0.00566	NBAS	ENSBTAG00000014081
BovineHD1100024957	0.00621	1	0.27	0.0111	0.0465	0.502	0.615	1	NOL10	ENSBTAG00000002716
BovineHD1100025227	0.00445	0.355	0.223	0.433	0.0135	0.873	0.00969	0.33	GRHL1	ENSBTAG00000007485
BovineHD1100025315	0.0403	0.0125	0.233	0.727	0.0793	0.568	0.204	0.00113	ADAM17	ENSBTAG00000001141
ARS-BFGL-NGS-25119	0.00871	0.709	0.0382	0.819	0.00338	1	0.202	0.302	ASAP2	ENSBTAG00000002329
BovineHD1100027017	0.0127	0.744	0.295	0.042	0.301	0.204	0.0441	0.728	TTLL11	ENSBTAG00000012827
BovineHD1100027069	0.0478	0.302	0.0463	0.0106	0.629	0.892	0.348	0.256	NDUFA8	ENSBTAG00000004295
BovineHD1100027258	0.0207	0.334	0.892	0.0932	0.0955	0.0318	1	0.0163	Uncharacterized_Protein	ENSBTAG00000038726
BovineHD1100027414	0.00977	0.217	0.333	0.00471	1	0.64	0.19	0.0324	RABGAP1	ENSBTAG00000039172
BovineHD1100027457	0.00194	0.375	0.112	0.000763	0.595	0.461	0.399	0.0176	Uncharacterized_Protein	ENSBTAG00000024604
BovineHD1100027676	0.0308	0.0584	0.0333	0.315	0.156	1	0.756	0.0219	LHX2	ENSBTAG00000010990
BovineHD1100027931	0.0248	0.0307	0.405	0.883	1	0.898	0.361	0.0269	RABEPK	ENSBTAG00000015098
BovineHD1100028699	0.0342	0.14	0.00544	0.00771	0.116	1	0.331	0.0669	NAIF1	ENSBTAG00000012156
BovineHD1100028747	0.0141	0.0075	0.0184	0.0511	0.273	0.284	0.438	0.465	DNM1	ENSBTAG00000011307
BovineHD1100029896	0.0429	0.946	0.593	0.0389	0.112	0.708	0.0166	0.0914	C9orf171	ENSBTAG00000019254
BovineHD1100029905	0.0453	0.484	0.493	0.0878	0.572	0.366	0.0288	0.0261	DDX31	ENSBTAG00000003530
BovineHD1100030356	0.0202	0.0432	0.617	0.416	0.0272	0.948	0.456	0.135	ADAMTS13	ENSBTAG00000015093
BovineHD1100030797	0.0248	0.632	0.0258	0.105	0.000825	0.348	0.403	0.746	MAN1B1	ENSBTAG00000046775
BovineHD1100031091	0.0168	1	0.0245	0.0653	0.0116	0.236	1	0.722	COL5A1	ENSBTAG00000047998
BovineHD1200000795	0.0233	0.138	0.88	0.0175	0.0445	0.091	0.0953	0.596	DIAPH3	ENSBTAG00000012443
BovineHD1200003586	0.02	0.0198	0.00967	0.204	0.292	0.585	0.129	0.347	DGKH	ENSBTAG00000013879
BovineHD1200027633	0.0189	0.026	0.11	0.0257	0.117	0.911	0.494	0.393	SLC25A30	ENSBTAG00000016529
BovineHD1200004661	0.00242	0.00375	0.0685	0.134	0.0145	0.528	0.206	0.517	COG3	ENSBTAG00000017907
BovineHD1200004888	0.0429	0.0074	0.555	0.124	0.00271	0.459	1	1	CPB2	ENSBTAG00000007073
BovineHD1200005427	0.00177	0.0516	0.0483	0.0639	0.269	0.00683	0.6	0.222	SUCLA2	ENSBTAG00000006759
BovineHD1200005529	0.00082	0.0273	0.0156	0.234	0.243	0.698	0.327	0.376	RB1	ENSBTAG00000006640
BovineHD1200005777	0.00908	0.021	0.778	0.0167	0.128	0.605	0.535	0.399	CAB39L	ENSBTAG00000034222
BovineHD1200009707	0.0203	0.435	0.000111	0.00819	0.312	0.571	0.46	0.223	GPR12	ENSBTAG00000010769
BovineHD1200012290	0.05	0.753	0.00669	0.0438	0.407	0.0783	0.0877	0.813	KLHL1	ENSBTAG00000008647
ARS-BFGL-NGS-90133	0.0067	0.0173	0.388	1	0.0271	1	0.839	0.533	U2	ENSBTAG00000045253
BovineHD1200018260	0.0216	0.761	0.0305	0.216	0.833	0.759	0.0196	0.318	GPC5	ENSBTAG00000008708
BovineHD1200018790	0.0447	0.0475	0.0696	0.587	0.41	0.461	0.0322	0.231	GPC6	ENSBTAG00000040347
BovineHD1200019218	3.01e-05	0.367	0.0109	0.739	0.0377	0.246	0.235	0.217	Uncharacterized_Protein	ENSBTAG00000032603
BovineHD1200021639	0.000512	0.193	0.12	0.000918	0.618	0.278	0.183	0.0422	CLDN10	ENSBTAG00000003568
BovineHD1200021706	0.00482	0.00849	0.718	0.00875	0.291	0.105	0.141	0.889	DZIP1	ENSBTAG00000003569
BovineHD1200022531	0.021	0.593	0.167	0.315	0.688	0.686	0.0271	0.0219	IPO5	ENSBTAG00000039374
BovineHD1200022653	0.00167	0.19	0.0467	0.0384	0.569	0.224	0.217	0.548	FARP1	ENSBTAG00000000146
BovineHD1200022728	0.0356	0.029	0.77	0.799	0.715	0.0372	0.357	0.586	PEPT-1	ENSBTAG00000004440
BovineHD1200022910	0.042	0.747	0.0464	0.0046	0.247	0.351	0.577	0.256	UBAC2	ENSBTAG00000005682
BovineHD1200023162	0.0178	0.526	0.0168	0.0375	1	0.907	1	0.928	PCCA	ENSBTAG00000010672
BovineHD1200023623	0.00584	0.792	0.981	0.0363	0.198	0.788	0.0498	0.293	ITGBL1	ENSBTAG00000044027
BovineHD1200025376	0.00586	0.685	0.897	0.0373	0.0754	0.000295	0.127	0.214	FAM155A	ENSBTAG00000025220
BovineHD1200026037	0.00026	0.192	0.0278	0.191	0.251	0.242	0.781	0.0185	COL4A1	ENSBTAG00000012849
BovineHD1200026632	0.031	0.404	0.0093	0.979	1	0.0711	0.0138	0.984	RASA3	ENSBTAG00000019967
BovineHD1300000155	0.0465	0.483	0.788	0.0287	0.502	0.323	1	0.00148	PLCB1	ENSBTAG00000008338
BovineHD1300004563	0.0112	0.14	0.348	0.198	0.0446	0.87	0.0253	0.596	TAF3	ENSBTAG00000002836
BovineHD1300005447	0.048	0.0263	0.0579	0.0925	0.156	0.982	0.0098	0.225	PARD3	ENSBTAG00000014991
BovineHD4100009988	0.0242	0.158	0.724	0.0322	0.74	0.0487	0.132	0.0807	NRP1	ENSBTAG00000019866
BovineHD1300006159	0.0309	0.0289	0.574	0.349	0.253	0.0248	0.346	0.569	C10orf112	ENSBTAG00000023216
BovineHD1300007388	0.00471	0.0108	0.121	0.458	0.0318	0.85	0.611	0.217	KIAA1217	ENSBTAG00000018395
BovineHD4100010031	0.0473	0.0271	0.0353	0.233	0.0551	0.371	0.824	0.666	ARHGAP21	ENSBTAG00000021857
BovineHD1300008607	0.000488	0.366	0.0354	0.0248	0.0713	0.0957	0.484	0.779	FAM107B	ENSBTAG00000010023
BovineHD1300011202	0.0435	0.426	0.258	0.371	0.0425	0.287	0.0489	0.154	DTD1	ENSBTAG00000008964
BovineHD1300011524	0.0251	0.255	0.0486	0.0237	0.68	0.595	0.54	0.404	CRNKL1	ENSBTAG00000008472
BovineHD1300013288	0.03	1	0.0382	0.416	0.201	0.723	0.19	0.0458	PFKP	ENSBTAG00000002683
BovineHD1300013368	0.0348	0.102	0.00176	0.0294	0.252	0.0673	0.745	1	SNORA25	ENSBTAG00000044982
BovineHD1300013591	0.0276	0.172	0.194	0.894	0.584	0.017	0.0427	0.816	ADARB2	ENSBTAG00000014194
BovineHD1300014798	0.00173	0.0258	0.0263	0.988	0.107	0.696	0.52	0.698	BT.70303	ENSBTAG00000003848
BovineHD1300014892	8.1e-05	0.0282	0.0694	0.0164	0.127	0.0676	0.181	0.15	UBOX5	ENSBTAG00000015379
BovineHD1300015030	0.0212	0.789	0.748	0.0186	0.271	0.0473	0.599	0.287	TMC2	ENSBTAG00000018811
BovineHD1300017177	0.0149	0.0303	0.829	0.114	0.0448	0.188	0.0988	0.915	Uncharacterized_Protein	ENSBTAG00000024608
BovineHD1300017529	3.07e-05	0.00213	0.000458	0.0601	0.592	0.711	0.721	0.907	TRIB3	ENSBTAG00000017007
BovineHD1300017626	0.0115	0.458	0.496	0.00302	0.0398	0.448	0.119	0.118	DEFB123	ENSBTAG00000020555
BovineHD1300017987	0.00176	0.00789	0.406	0.388	0.046	0.605	0.363	0.905	BPIFB3	ENSBTAG00000038687
BovineHD1300018144	0.00988	0.0354	0.0372	0.228	0.378	0.505	0.172	0.0559	CDK5RAP1	ENSBTAG00000018535
BovineHD1300018351	0.00557	0.406	0.0374	0.0247	0.241	0.652	0.335	0.295	ITCH	ENSBTAG00000000308
ARS-BFGL-BAC-13222	0.00526	0.242	8.14e-05	0.783	0.0262	0.601	1	0.648	NCOA6	ENSBTAG00000007930
BovineHD1300018570	0.00203	0.0449	0.00334	0.195	0.187	1	0.321	0.92	CEP250	ENSBTAG00000006021
BovineHD4100010327	3.61e-05	0.0283	1.88e-05	0.201	0.0676	0.504	1	0.839	ERGIC3	ENSBTAG00000006670
BovineHD1300018665	0.00441	0.0108	0.00922	0.402	0.309	0.443	0.285	0.0931	PHF20	ENSBTAG00000005571
BovineHD1300018722	0.00451	0.0591	0.0188	0.414	0.00893	0.658	1	0.827	EPB41L1	ENSBTAG00000001640
BovineHD1300025055	0.00999	0.0147	0.0259	0.0725	0.86	0.294	0.484	0.293	RPN2	ENSBTAG00000014648
BovineHD1300020212	0.0146	0.317	0.0407	0.0294	0.208	0.888	1	0.736	CHD6	ENSBTAG00000005733
BovineHD1300020460	0.0173	0.00623	0.000419	0.128	0.734	0.492	0.391	0.968	PTPRT	ENSBTAG00000000309
BovineHD1300021401	0.0101	0.0459	0.894	1	0.607	0.753	0.0499	0.689	STK4	ENSBTAG00000003257
BovineHD1300022139	0.0407	0.0074	0.571	0.62	0.189	0.181	0.0206	0.479	EYA2	ENSBTAG00000013336
BovineHD1300022455	0.00898	0.314	0.0271	0.0297	0.195	0.554	0.107	1	PREX1	ENSBTAG00000015609
BovineHD1300023651	0.0453	0.0241	0.819	0.00777	1	0.718	0.349	1	TSHZ2	ENSBTAG00000007917
BovineHD4100010514	0.000439	0.193	0.282	0.247	0.0328	0.0118	0.446	0.267	ZNF7	ENSBTAG00000018456
BovineHD1400000206	0.00996	1	0.849	0.234	0.0489	0.0145	0.798	0.0779	TONSL	ENSBTAG00000007749
BovineHD1400000387	0.00736	0.00273	0.0211	0.0601	0.854	0.109	1	0.968	ZNF696	ENSBTAG00000003606
BovineHD1400000915	0.0166	0.0841	0.222	0.0683	0.00387	0.633	0.567	0.0498	TRAPPC9	ENSBTAG00000013955
BovineHD4100010691	0.0112	0.157	0.0245	0.839	0.573	0.902	0.0259	0.104	COL22A1	ENSBTAG00000015374
BovineHD1400002019	0.00947	0.0249	0.0979	0.93	0.0156	0.842	0.155	0.0742	KHDRBS3	ENSBTAG00000002181
Hapmap53910-rs29021775	0.0127	0.0903	0.24	0.243	0.343	0.00416	0.0308	0.334	TG	ENSBTAG00000007823
BovineHD1400002615	0.00592	0.915	0.019	0.01	0.246	0.475	1	0.735	SLA	ENSBTAG00000007828
ARS-BFGL-NGS-71623	0.000775	0.034	0.494	0.0699	0.0158	0.834	0.975	0.904	LRRC6	ENSBTAG00000010548
BovineHD1400003049	0.0197	0.176	0.244	0.0212	0.0077	0.623	0.292	0.409	ADCY8	ENSBTAG00000014600
BovineHD1400003228	0.0246	0.0358	0.179	1	0.174	0.0411	0.624	0.312	ASAP1	ENSBTAG00000003185
BovineHD1400005177	0.0114	1	0.285	0.0319	0.0225	0.077	1	0.424	ATAD2	ENSBTAG00000002002
BovineHD1400005239	0.0341	0.105	0.927	0.00424	0.142	0.103	0.198	0.00391	WDR67	ENSBTAG00000021156
BovineHD1400005251	0.0144	0.19	0.524	0.0092	0.038	0.917	0.479	0.436	DERL1	ENSBTAG00000020693
BovineHD1400005532	0.0432	0.261	0.932	0.0221	0.137	0.366	0.574	0.00947	Uncharacterized_Protein	ENSBTAG00000043938
BovineHD1400005901	0.00937	0.347	0.857	0.0236	0.00913	0.475	0.125	0.592	Uncharacterized_Protein	ENSBTAG00000009474
ARS-BFGL-BAC-1180	0.037	0.455	0.0436	0.124	0.0036	0.284	0.87	0.349	SNTG1	ENSBTAG00000002448
BovineHD1400007049	0.0211	1	0.0402	0.241	0.0208	0.376	0.347	1	XKR4	ENSBTAG00000044050
BovineHD1400012032	0.0124	0.0463	0.109	0.713	0.0515	0.0133	0.812	0.86	Uncharacterized_Protein	ENSBTAG00000047355
BovineHD1400012484	0.0443	0.00686	0.19	0.208	0.0765	0.0172	0.78	0.811	IL7	ENSBTAG00000016284
BovineHD1400013095	0.0117	0.00227	0.255	0.244	1	1	0.000718	0.844	PAG1	ENSBTAG00000014026
BovineHD1400013839	0.00366	0.0413	0.891	0.982	0.00558	0.424	1	0.58	EXT1	ENSBTAG00000006209
BovineHD1400016027	0.00289	0.332	0.0166	0.397	0.666	0.0412	0.724	0.0912	TRHR	ENSBTAG00000019997
BovineHD1400016273	0.0499	0.0103	0.352	0.508	0.0667	0.404	0.0455	0.826	RSPO2	ENSBTAG00000013598
BovineHD1400017019	0.0469	0.607	0.0159	1	0.364	0.00786	0.356	0.578	ZFPM2	ENSBTAG00000001649
BovineHD1400017294	0.016	0.301	0.813	0.818	0.544	0.0224	0.0113	1	DPYS	ENSBTAG00000021887
BovineHD1400018760	0.00159	0.0126	0.678	0.00568	0.244	0.571	0.562	0.277	Uncharacterized_Protein	ENSBTAG00000012357
BovineHD1400018972	0.0127	0.0344	0.733	0.197	0.0258	0.102	0.435	0.632	STK3	ENSBTAG00000026234
BovineHD1400020668	0.0113	0.454	0.475	0.0373	0.391	0.395	0.0347	0.132	TRIQK	ENSBTAG00000047532
UA-IFASA-7148	0.0374	0.0074	0.136	1	0.0163	0.847	0.105	1	NBN	ENSBTAG00000013225
BovineHD1400021990	0.000257	0.00821	0.34	0.274	0.139	0.0475	0.256	0.333	CNGB3	ENSBTAG00000036304
BovineHD1500000485	0.0246	0.135	0.0459	0.263	0.00453	0.849	0.569	0.185	GRIA4	ENSBTAG00000006176
BovineHD1500001937	0.00764	0.632	0.966	0.0154	0.792	0.345	0.0835	0.0242	TRPC6	ENSBTAG00000011227
BovineHD1500004182	0.0118	0.111	0.207	0.0324	0.323	0.0203	0.266	0.64	CWF19L2	ENSBTAG00000018629
BovineHD1500004278	0.0425	0.492	0.0103	0.0387	0.112	0.435	0.631	0.463	GUCY1A2	ENSBTAG00000044144
BovineHD1500004410	0.000482	0.211	0.244	0.000805	0.0449	0.159	0.458	0.307	ELMOD1	ENSBTAG00000002691
BovineHD1500005777	0.000134	0.103	0.0155	0.691	0.21	0.046	0.0647	0.139	DIXDC1	ENSBTAG00000008665
BovineHD1500005836	0.0264	0.0256	0.139	0.126	0.808	0.0247	0.402	0.852	TEX12	ENSBTAG00000016548
BovineHD1500006361	0.0119	0.688	0.485	0.0232	0.00219	0.667	0.314	0.886	DRD2	ENSBTAG00000010860
BovineHD1500025093	0.00197	0.017	0.233	0.0972	0.608	0.00586	1	0.784	CADM1	ENSBTAG00000000977
BovineHD1500007982	0.000888	0.794	0.00717	0.136	1	0.395	0.0386	1	IFT46	ENSBTAG00000012941
BovineHD1500009400	0.000115	0.667	0.00906	0.589	0.769	0.966	0.0322	0.92	GRAMD1B	ENSBTAG00000001410
BovineHD1500009610	0.0146	0.402	0.013	0.103	0.0758	0.000224	1	1	SERGEF	ENSBTAG00000005340
BovineHD1500009802	0.0306	0.0436	0.434	0.112	0.421	0.0189	0.285	1	ABCC8	ENSBTAG00000000983
BovineHD1500010428	0.000196	0.221	0.00162	0.184	0.397	0.0352	1	0.686	INSC	ENSBTAG00000032782
BovineHD1500011230	0.0328	0.0649	0.00361	0.729	1	0.206	0.0377	1	PARVA	ENSBTAG00000000700
BovineHD1500015100	0.0029	0.0296	0.0765	0.487	0.267	0.00851	1	0.307	TRPC2	ENSBTAG00000011549
BovineHD1500017211	0.0469	0.000808	0.0185	0.841	0.491	0.148	0.805	0.684	METTL15	ENSBTAG00000003361
BovineHD1500023831	0.0218	0.245	0.724	0.199	0.0571	0.0751	0.0106	0.016	P2RX3	ENSBTAG00000000376
BTB-00623459	0.0344	0.821	0.045	0.25	0.84	0.68	0.667	0.0412	TMEM183	ENSBTAG00000002874
BovineHD1600001134	0.0155	0.0369	0.0386	0.218	0.0912	0.473	0.198	0.394	SRGAP2	ENSBTAG00000001483
BovineHD1600001300	0.0228	0.358	0.822	0.147	0.445	0.315	0.0463	0.0146	PIGR	ENSBTAG00000019798
BovineHD1600003710	0.0382	0.12	0.0148	0.481	0.49	0.634	0.584	0.017	RGS18	ENSBTAG00000013064
BovineHD1600005722	0.0245	0.141	0.608	0.0402	0.275	1	0.294	0.0211	ESRRG	ENSBTAG00000010392
BovineHD1600024421	0.00951	0.439	0.383	0.508	0.0472	0.0168	0.958	0.574	DUSP10	ENSBTAG00000001729
BovineHD1600023952	0.00281	0.179	0.00924	0.182	0.0459	0.451	0.671	0.712	AIDA	ENSBTAG00000007593
BovineHD1600007431	0.0182	0.0383	0.00347	0.175	0.183	0.404	1	0.894	BROX	ENSBTAG00000007595
BovineHD1600008406	0.0257	0.116	0.636	0.141	0.00248	0.141	0.59	0.0106	PYCR2	ENSBTAG00000005835
BovineHD1600008555	0.0328	0.601	0.155	0.0888	0.018	0.0159	0.456	0.471	Uncharacterized_Protein	ENSBTAG00000047233
BovineHD1600008938	0.0051	0.146	0.172	0.146	0.0112	0.0399	0.268	0.547	CNST	ENSBTAG00000000511
BovineHD1600010298	0.0306	0.479	0.0516	0.335	0.0408	0.898	0.0242	0.275	WDR64	ENSBTAG00000005200
BovineHD1600010793	0.0129	0.0467	0.44	0.0999	0.0264	0.52	0.22	0.31	NME7	ENSBTAG00000002689
BovineHD1600023986	0.0135	0.464	0.0911	0.012	0.0294	0.233	1	0.683	F5	ENSBTAG00000017722
BovineHD1600011258	0.0452	0.44	0.905	0.0191	0.0473	0.728	0.86	0.0507	C1orf129	ENSBTAG00000006408
BovineHD1600024521	0.0495	0.651	0.0409	0.17	0.0029	0.235	0.783	0.405	MTOR	ENSBTAG00000015325
BovineHD1600016003	0.0489	0.0782	0.29	1	0.032	0.202	0.536	0.0111	MGC157043	ENSBTAG00000024482
BovineHD1600017308	0.00687	0.0494	0.827	0.746	0.00911	0.212	0.62	0.143	RALGPS2	ENSBTAG00000010718
BovineHD1600017363	0.00413	0.176	0.0797	0.0765	0.096	0.031	0.0449	0.612	FAM20B	ENSBTAG00000013999
BovineHD1600017415	0.00469	0.0158	0.303	1	0.391	0.0297	0.134	0.239	SOAT1	ENSBTAG00000004059
BovineHD1600017636	0.0132	0.0406	0.0134	0.071	0.631	0.213	1	0.337	LHX4	ENSBTAG00000003992
BovineHD1600018594	0.0438	0.769	0.0357	0.165	0.409	0.359	0.352	0.00623	LAMC2	ENSBTAG00000000793
BovineHD1600019912	0.0438	0.279	0.0133	0.235	0.0444	0.111	0.669	0.147	KCNK2	ENSBTAG00000004407
BovineHD1600024663	0.0366	0.0459	0.0259	0.742	0.0501	0.16	1	0.616	LHX9	ENSBTAG00000013499
BovineHD1700000173	0.0232	0.000813	0.173	0.536	0.0203	0.178	0.767	0.689	CPE	ENSBTAG00000016514
BovineHD1700000433	0.0267	0.00206	0.0368	0.486	0.538	0.431	1	0.214	MAP9	ENSBTAG00000019053
BovineHD1700000974	0.0416	0.157	0.0337	0.0745	0.617	0.00832	0.181	1	KIAA0922	ENSBTAG00000016625
BovineHD1700001267	0.0211	0.457	0.257	0.456	0.228	0.311	0.00104	0.0311	ARFIP1	ENSBTAG00000008438
BTB-01310918	0.000167	0.324	0.522	0.0236	0.917	0.0243	0.201	0.323	DCLK2	ENSBTAG00000008098
BovineHD1700003330	0.0479	0.219	0.0166	0.223	0.642	0.0157	0.144	1	TTC29	ENSBTAG00000004167
BovineHD1700005266	0.0157	0.298	0.0133	0.0108	0.117	0.22	1	0.696	MAML3	ENSBTAG00000011373
BovineHD1700009968	0.0151	0.414	0.201	0.0288	0.119	0.0105	0.0695	0.537	TRP3	ENSBTAG00000019021
BovineHD1700010162	0.00494	0.214	0.00361	1	0.28	0.0454	1	0.437	Uncharacterized_Protein	ENSBTAG00000046852
BovineHD1700011281	0.0211	0.347	0.0324	0.191	0.597	0.832	0.0808	0.0385	C17H4orf45	ENSBTAG00000033547
BovineHD1700014056	0.035	0.887	0.00198	0.523	0.576	0.0385	0.306	0.596	TMEM132C	ENSBTAG00000046256
BovineHD1700017419	0.0381	0.0242	0.968	0.414	0.00742	0.43	1	0.795	MED13L	ENSBTAG00000001888
BovineHD1700018290	0.0484	0.311	0.775	0.0362	0.43	0.166	0.0169	0.131	OAS2	ENSBTAG00000014628
BovineHD1700021452	0.0295	0.0946	0.247	0.0248	0.561	0.026	1	0.0562	GGT1	ENSBTAG00000046900
BovineHD1800000530	0.0201	0.283	0.0428	0.0144	0.229	0.159	0.751	0.268	GLG1	ENSBTAG00000002303
BovineHD1800000575	0.0158	0.0208	0.042	0.121	1	1	0.0959	0.849	FA2H	ENSBTAG00000012222
BovineHD1800000723	0.0164	0.142	0.215	0.0124	0.727	0.386	0.0202	0.0978	CFDP1	ENSBTAG00000015427
BovineHD1800001006	0.00204	0.751	0.00915	0.285	0.00811	1	0.549	0.329	CNTNAP4	ENSBTAG00000026004
BovineHD1800001373	0.0317	0.0337	0.409	0.0354	0.217	0.557	0.494	0.896	ADAMTS18	ENSBTAG00000001010
BovineHD1800001540	0.0051	0.973	0.0925	0.0259	0.273	0.0273	0.285	0.476	VAT1L	ENSBTAG00000018146
BovineHD1800001757	0.0176	0.849	0.00195	0.0368	0.523	0.905	0.696	0.301	WWOX	ENSBTAG00000015894
BovineHD1800005708	0.0173	0.686	0.0262	0.00025	0.687	0.178	0.129	0.34	ZNF423	ENSBTAG00000017397
BovineHD1800006502	0.00434	0.0478	0.129	0.105	0.649	1	0.401	0.0314	TOX3	ENSBTAG00000000418
BovineHD1800007447	0.0394	0.273	0.307	0.116	6.98e-06	1.25e-06	0.0875	0.536	MT1E	ENSBTAG00000038706
BovineHD1800011578	0.00907	0.000735	0.00215	0.121	0.623	0.0906	0.818	0.0954	PMFBP1	ENSBTAG00000013266
BovineHD1800012109	0.0183	0.64	0.025	0.134	1	0.000105	0.767	0.548	ZNF536	ENSBTAG00000007262
BovineHD1800013132	0.00148	0.135	0.21	0.178	0.805	0.0129	1	0.00398	CHST8	ENSBTAG00000047670
BovineHD1800017409	0.0107	0.0322	0.000476	0.435	0.918	0.242	1	0.632	Uncharacterized_Protein	ENSBTAG00000004925
BovineHD1800018729	0.00484	0.00208	0.025	0.152	0.889	0.426	1	1	AURKC	ENSBTAG00000003261
BovineHD1800018845	0.00327	0.469	0.0368	0.0455	0.333	0.391	0.117	0.0813	ZNF419	ENSBTAG00000017613
BovineHD1800018937	9.73e-05	0.00352	0.0314	0.273	0.0608	1	0.121	0.458	Uncharacterized_Protein	ENSBTAG00000038635
BovineHD1900001338	0.00747	0.178	0.0319	0.0375	0.941	0.741	1	0.463	STXBP4	ENSBTAG00000016078
BovineHD1900001592	0.022	0.000743	0.0562	0.0438	0.635	0.53	0.592	0.647	TMEM100	ENSBTAG00000009292
BovineHD1900003351	0.0369	0.565	0.316	0.363	0.0029	0.0139	0.442	0.666	PPM1D	ENSBTAG00000009427
BovineHD1900003672	0.03	0.508	0.926	0.242	0.02	0.303	0.00177	0.249	ACACA	ENSBTAG00000017567
BovineHD1900005077	0.0299	0.000954	0.0274	1	0.317	0.122	0.909	1	MYO1D	ENSBTAG00000015527
BovineHD1900005273	0.00101	0.0381	0.0909	0.655	0.00921	0.607	0.214	0.0789	ADAP2	ENSBTAG00000003334
BovineHD1900005729	0.00749	0.00692	0.0996	1	0.104	0.0398	0.296	0.195	Uncharacterized_Protein	ENSBTAG00000045001
BovineHD1900006081	0.0342	0.254	0.0728	0.017	0.297	0.59	0.222	0.0428	SNORA72	ENSBTAG00000042201
BovineHD1900006319	0.014	0.118	0.113	0.615	0.0436	0.0983	0.0839	0.0408	Uncharacterized_Protein	ENSBTAG00000046743
BovineHD1900007125	0.0342	0.333	0.666	0.103	0.034	0.00537	0.93	0.39	Uncharacterized_Protein	ENSBTAG00000039633
BovineHD1900007942	0.0183	0.621	0.0499	0.944	0.764	0.00189	0.0854	0.638	NLRP1	ENSBTAG00000020433
BovineHD1900007964	0.0155	0.391	0.0114	0.235	0.0638	0.0302	0.376	0.314	DHX33	ENSBTAG00000032083
BovineHD1900008847	0.0313	0.0144	0.189	0.217	0.054	0.00197	0.4	0.582	MYH4	ENSBTAG00000037794
BovineHD1900018914	0.0398	0.471	0.054	0.0809	0.000941	0.172	0.277	0.0125	EPN3	ENSBTAG00000015893
BovineHD1900010806	0.0109	0.153	0.0394	0.188	0.484	0.0302	0.11	0.444	ITGA3	ENSBTAG00000019498
BovineHD1900011558	0.0372	0.0443	0.00853	0.24	0.0711	0.959	0.11	0.443	CDK12	ENSBTAG00000013238
BovineHD1900012024	0.0308	1	0.893	0.547	0.0666	0.0302	1	0.0268	Uncharacterized_Protein	ENSBTAG00000000573
BovineHD1900012201	0.0108	0.00677	0.0274	0.222	0.0918	0.163	0.792	0.793	DNAJC7	ENSBTAG00000002654
BovineHD1900012273	0.00242	0.0646	0.235	0.187	0.00344	0.0635	0.0279	0.515	STAT3	ENSBTAG00000021523
BovineHD1900018983	0.0459	1	0.635	0.302	0.0135	0.0702	0.104	0.0454	WNT3	ENSBTAG00000016012
BovineHD1900012927	0.0188	0.546	0.0539	0.11	0.00167	0.0982	0.283	0.00204	NSF	ENSBTAG00000008442
BovineHD1900013578	0.0224	0.539	0.391	0.00423	0.716	0.457	0.895	0.00778	SCN4A	ENSBTAG00000004770
BovineHD1900013974	0.0233	0.129	0.0799	0.0786	0.191	0.374	0.0193	0.000589	PSMD12	ENSBTAG00000002423
BovineHD1900014209	0.0346	0.591	0.155	0.0411	0.44	0.345	0.835	0.0223	Uncharacterized_Protein	ENSBTAG00000039765
BovineHD1900014441	0.00258	0.00393	0.355	0.11	0.529	0.334	0.289	0.0175	HGS	ENSBTAG00000000411
BovineHD1900014450	0.00408	0.277	0.42	0.0282	0.251	0.109	0.476	0.00161	CCDC137	ENSBTAG00000000356
BovineHD1900014862	0.046	0.923	0.196	0.0981	0.155	1	0.0341	0.00396	CCDC40	ENSBTAG00000016017
BovineHD1900015809	0.0409	0.00676	0.258	0.0108	0.455	0.573	0.894	0.238	UBE2O	ENSBTAG00000020115
BovineHD1900015961	0.0468	0.636	0.0104	0.0739	0.849	0.885	0.0569	0.0243	ITGB4	ENSBTAG00000018169
BovineHD1900016001	0.0439	0.359	0.00211	0.396	0.243	0.646	0.108	0.0249	MYO15B	ENSBTAG00000011713
BovineHD1900016276	0.0479	0.429	0.0206	1	0.022	0.66	0.2	0.412	CD300C	ENSBTAG00000008328
BovineHD1900016609	0.0189	0.423	0.023	0.732	0.727	0.71	0.0351	0.842	SDK2	ENSBTAG00000044195
BovineHD2000001305	0.0172	0.386	0.0219	0.906	0.0171	0.917	0.515	0.787	SH3PXD2B	ENSBTAG00000009019
BovineHD2000002549	0.0211	0.137	0.376	0.135	0.134	0.879	0.000209	0.000181	UTP15	ENSBTAG00000006843
BovineHD2000002570	0.00592	0.28	0.00603	0.734	0.641	0.00153	0.258	0.841	BTF3	ENSBTAG00000010012
BovineHD2000003969	0.0377	0.00477	0.759	0.774	0.697	0.0226	0.962	0.544	MAST4	ENSBTAG00000025964
BovineHD2000004493	0.00534	0.0342	0.312	0.663	0.183	0.0405	0.201	1	CWC27	ENSBTAG00000000037
BovineHD4100014556	0.0146	0.14	0.0807	0.8	0.0261	0.0188	0.42	0.131	IPO11	ENSBTAG00000018616
BovineHD2000005577	8.37e-05	0.0114	0.505	0.632	0.179	0.0378	0.213	0.378	DEPDC1B	ENSBTAG00000017026
BovineHD2000006942	0.0136	0.116	0.56	0.0253	0.959	0.42	0.08	0.000734	ANKRD55	ENSBTAG00000001001
BovineHD2000007211	0.0468	0.101	0.424	0.725	0.237	0.0857	0.0424	0.0268	CDC20B	ENSBTAG00000021959
BovineHD2000007613	0.00068	0.076	0.0868	0.178	0.0191	0.0408	0.489	0.685	NDUFS4	ENSBTAG00000003728
BovineHD2000007780	0.0361	0.11	0.242	0.709	0.0839	0.00425	0.521	0.0311	ITGA2	ENSBTAG00000019289
BovineHD2000007826	0.00895	0.0233	0.019	0.071	0.471	0.0822	0.235	0.0788	ITGA1	ENSBTAG00000016525
BovineHD2000009043	0.00152	0.641	0.211	0.175	0.0247	0.0121	0.459	0.0766	C20H5orf34	ENSBTAG00000007461
BovineHD2000009336	0.0373	0.187	0.732	0.616	0.0584	0.0498	0.0166	0.339	FBXO4	ENSBTAG00000016981
BovineHD2000010072	0.0176	0.245	0.606	0.229	0.0339	0.0254	0.0648	1	C9	ENSBTAG00000016149
BovineHD2000010107	0.0345	0.76	0.366	0.373	0.0898	0.0116	0.0195	0.0548	FYB	ENSBTAG00000001492
BovineHD2000010128	0.0148	0.706	0.0228	0.363	1	0.368	0.0245	0.478	RICTOR	ENSBTAG00000006697
BovineHD2000010525	0.000132	0.374	0.359	0.895	0.215	0.0251	0.829	0.000185	GDNF	ENSBTAG00000005176
BovineHD2000010761	0.00173	0.928	0.0084	0.198	0.733	0.43	0.173	0.0133	SLC1A3	ENSBTAG00000018245
BovineHD2000011125	0.0363	0.918	0.0414	0.231	0.81	0.0648	1	0.039	AGXT2	ENSBTAG00000007690
BovineHD2000011779	0.00141	0.988	0.00742	0.0239	0.898	0.602	0.246	0.172	NPR3	ENSBTAG00000007665
BovineHD2000012101	0.00041	0.131	0.00281	0.655	0.885	0.085	0.104	0.00631	DROSHA	ENSBTAG00000017551
BovineHD2000014775	0.00464	0.112	0.00457	0.455	0.217	0.208	0.0403	0.17	CDH18	ENSBTAG00000037844
BovineHD2000015472	0.0106	0.067	0.0259	0.13	0.0269	0.0765	0.0526	1	MYO10	ENSBTAG00000020126
BovineHD2000016460	0.028	0.496	0.00209	0.947	0.0429	1	1	0.0873	TRIO	ENSBTAG00000005514
BovineHD2000019860	0.00114	0.0329	0.386	0.0577	0.658	0.479	1	0.0458	U6	ENSBTAG00000044671
Hapmap30803-BTA-135661	0.0323	0.0246	0.916	0.0204	0.575	0.928	0.293	0.241	Uncharacterized_Protein	ENSBTAG00000027075
BovineHD2100003872	0.0216	0.00708	0.198	0.397	0.00215	0.17	1	0.79	FAM174B	ENSBTAG00000022989
BovineHD2100006507	0.0247	0.00331	0.133	0.174	0.0244	0.0994	0.268	0.591	FES	ENSBTAG00000002941
BovineHD2100006760	0.017	0.266	0.0194	0.57	0.822	0.378	0.919	0.00644	SLC28A1	ENSBTAG00000020250
BovineHD2100007676	0.0443	0.136	0.0237	0.79	0.876	0.0043	0.835	1	FAH	ENSBTAG00000012338
BovineHD2100007733	0.0113	0.261	0.837	0.0314	0.421	0.0276	0.347	0.297	Uncharacterized_Protein	ENSBTAG00000047587
BovineHD2100007818	0.0365	0.103	0.0138	0.00876	0.154	0.621	0.446	0.0586	FAM108C1	ENSBTAG00000032951
BovineHD2100008413	0.00361	0.00282	0.0727	0.177	5.06e-06	0.119	0.404	0.4	TARSL2	ENSBTAG00000007651
BovineHD2100008978	0.0198	0.578	0.0233	0.949	0.412	0.0293	0.666	0.925	ACSBG1	ENSBTAG00000006231
BovineHD2100009218	0.0145	0.222	0.00579	0.134	0.065	0.887	0.254	0.00512	C21H15orf27	ENSBTAG00000012489
BovineHD2100009793	0.0459	0.879	0.00259	0.104	0.198	0.239	0.797	0.0391	RPP25	ENSBTAG00000021693
BovineHD2100009796	0.000354	0.382	0.000391	0.0518	0.226	0.423	0.794	0.00467	COX5A	ENSBTAG00000017267
BovineHD2100013187	0.0103	0.0699	0.366	0.222	0.0409	0.0277	1	0.102	FAM177A1	ENSBTAG00000009680
BovineHD2100014001	0.019	0.00779	0.355	0.592	0.112	1	0.326	0.0204	CLEC14A	ENSBTAG00000006130
BovineHD2100021365	0.0456	0.0026	0.0468	0.287	0.216	0.315	0.605	0.303	Uncharacterized_Protein	ENSBTAG00000047864
BovineHD2100016081	0.0319	0.0347	8.84e-05	0.563	1	0.152	0.23	0.768	FRMD5	ENSBTAG00000017216
BovineHD2100016116	0.0268	0.359	0.247	1	0.0265	0.00393	0.171	0.907	SNORD113	ENSBTAG00000042421
BovineHD2100016279	0.0233	0.209	0.00232	0.274	0.679	0.00319	0.233	0.503	C14orf159	ENSBTAG00000044101
BovineHD2100016810	0.00452	0.0012	0.896	0.639	0.333	0.799	0.0272	0.445	ITPK1	ENSBTAG00000009845
BovineHD2100017218	0.028	0.151	0.78	0.0362	1	0.00112	0.825	0.822	PPP4R4	ENSBTAG00000009891
BovineHD4100015305	0.0169	0.000148	0.195	0.158	1	0.88	0.00741	0.714	SERPINA5	ENSBTAG00000004063
BovineHD2100017675	0.023	0.000752	0.0367	0.108	0.195	0.477	0.0639	0.43	Uncharacterized_Protein	ENSBTAG00000003492
BovineHD2100019413	0.0382	0.263	0.024	0.153	0.0172	0.668	1	0.373	CCDC85C	ENSBTAG00000025181
BovineHD2200001430	0.0423	0.852	0.875	0.244	0.623	0.0103	0.0453	0.149	TGFBR2	ENSBTAG00000019832
BovineHD2200003562	0.0102	0.569	0.81	5.58e-05	0.505	0.277	0.0314	0.679	SCN5A	ENSBTAG00000009155
BovineHD2200003875	0.0489	0.0309	0.0111	0.691	0.806	0.317	0.649	0.0745	MYRIP	ENSBTAG00000009430
BovineHD2200008686	0.0229	0.0454	0.1	0.0581	0.805	0.00154	1	0.33	EIF4E3	ENSBTAG00000018862
BovineHD2200010327	0.014	0.322	0.0283	0.125	0.378	0.0299	0.0991	1	MAGI1	ENSBTAG00000010581
BovineHD2200012493	0.0395	0.554	0.293	0.793	0.0101	0.799	0.0236	0.233	C3orf67	ENSBTAG00000020373
BovineHD2200013396	0.00529	0.407	0.0292	0.2	0.83	0.0297	0.943	0.0804	CACNA2D3	ENSBTAG00000013117
BovineHD2200014854	0.0101	0.0172	0.161	0.242	0.0996	0.03	0.0751	0.659	CDC25A	ENSBTAG00000009586
BovineHD4100015882	0.0366	0.289	0.928	0.0409	0.896	0.0281	1	0.188	CCDC37	ENSBTAG00000019402
BovineHD2300001599	0.0218	0.0874	0.218	0.00116	0.456	0.0591	0.0325	0.299	LRRC1	ENSBTAG00000017533
BovineHD2300001741	0.00722	0.107	0.0455	0.247	0.0151	0.188	1	0.957	GCLC	ENSBTAG00000015571
BovineHD2300001853	0.0399	0.453	0.0142	0.0768	0.412	0.132	0.0237	0.717	VPS52	ENSBTAG00000002643
BovineHD2300002168	0.00659	0.154	0.686	0.0434	0.454	0.356	0.0102	0.297	UHRF1BP1	ENSBTAG00000009267
BovineHD2300002210	0.0237	0.0377	0.24	0.0743	0.868	0.0185	0.413	0.432	ANKS1A	ENSBTAG00000016890
BovineHD2300002326	0.0315	0.00377	0.409	0.2	0.438	0.151	0.0205	0.847	RPL10A	ENSBTAG00000019494
BovineHD2300004072	0.011	0.0689	0.222	0.771	0.0347	0.115	0.305	0.0281	GUCA1A	ENSBTAG00000012823
BovineHD2300005066	0.0183	0.644	0.0163	0.744	0.164	0.0543	0.0431	0.492	RCAN2	ENSBTAG00000009302
BovineHD2300005811	0.0183	0.309	0.0127	0.118	0.207	0.0353	0.146	0.133	MUT	ENSBTAG00000014272
BovineHD2300005858	0.0303	0.692	0.0721	0.0411	0.0107	0.828	0.274	0.638	CRISP2	ENSBTAG00000002166
BovineHD2300007854	0.0405	0.95	0.033	0.6	0.728	0.132	0.87	0.0379	MDC1	ENSBTAG00000025526
BovineHD2300008108	0.0231	0.0554	0.344	0.626	0.0243	0.0036	0.448	0.229	TRIM31	ENSBTAG00000004490
BovineHD2300008730	0.0115	0.0221	0.512	0.0869	0.515	0.0491	0.0574	0.151	ZSCAN16	ENSBTAG00000031873
BovineHD2300011408	0.0121	0.404	0.0833	0.000576	0.897	0.833	0.0837	0.000994	KIF13A	ENSBTAG00000019217
BovineHD2300011440	0.043	0.185	0.867	0.0042	0.258	0.814	0.0242	0.269	NUP153	ENSBTAG00000017128
BovineHD2300011460	0.00791	0.045	0.885	0.000141	0.632	0.129	0.0962	0.268	CAP2	ENSBTAG00000016924
BovineHD2300012502	0.0441	0.859	0.0717	0.734	0.64	0.225	0.0315	0.0327	PHACTR1	ENSBTAG00000012039
BovineHD2300014050	0.0301	0.00765	0.359	0.226	0.19	0.00467	1	0.0537	LY86	ENSBTAG00000031444
BovineHD2300014265	0.0402	0.0165	0.738	1	0.228	0.00133	0.762	0.955	FARS2	ENSBTAG00000018072
BovineHD2300014444	0.0253	0.000468	0.643	0.583	0.337	0.0452	0.478	0.894	CDYL	ENSBTAG00000016397
BovineHD2400000231	0.0189	0.0569	0.884	0.0144	0.0332	0.0786	0.101	0.217	NFATC1	ENSBTAG00000000656
BovineHD2400001166	0.0253	0.0446	0.527	0.0748	0.432	0.739	0.021	0.533	CNDP2	ENSBTAG00000009841
BovineHD2400002203	0.0453	0.133	0.91	0.00283	0.773	1	0.0411	0.5	DOK6	ENSBTAG00000046957
BovineHD2400005321	0.0396	0.0395	0.251	0.762	0.746	0.000225	0.0613	0.463	BRUNOL4	ENSBTAG00000004940
BovineHD2400008442	0.0328	0.908	0.00763	0.145	0.927	1	0.626	0.0196	PSMA8	ENSBTAG00000017698
BovineHD2400009662	0.021	0.473	0.0847	0.183	0.00243	0.0402	0.12	0.82	GREB1L	ENSBTAG00000008275
BovineHD2400009773	0.0395	0.0168	0.503	0.148	0.0894	0.201	0.000698	0.785	THOC1	ENSBTAG00000019215
BovineHD2400009826	0.00752	0.349	0.000519	0.211	0.274	0.0351	0.104	0.618	COLEC12	ENSBTAG00000007705
BovineHD2400010754	0.035	0.464	0.286	0.0111	0.35	0.00395	0.713	0.122	EPB41L3	ENSBTAG00000019251
BovineHD2400015420	0.0126	0.0429	0.00236	0.161	0.145	0.559	0.331	0.972	POLI	ENSBTAG00000009129
BovineHD2400016437	0.0391	0.618	0.00441	0.344	0.193	0.126	0.0289	0.501	ATP8B1	ENSBTAG00000005738
BovineHD2400016639	0.0197	0.127	0.107	0.0958	0.0319	0.28	0.431	0.0379	NEDD4L	ENSBTAG00000005412
BovineHD2500012123	0.000993	0.451	0.0329	0.000495	0.783	0.0879	0.221	0.923	Uncharacterized_Protein	ENSBTAG00000034643
BovineHD4100016917	9.3e-05	0.1	0.919	0.000818	0.797	0.00505	0.527	1	CREBBP	ENSBTAG00000026403
BovineHD2500002561	0.0016	0.00705	0.0216	0.0808	0.131	0.28	0.798	1	CIITA	ENSBTAG00000020649
BovineHD2500002569	0.0431	0.000512	0.87	0.00854	0.145	0.594	0.603	0.426	DEXI	ENSBTAG00000046840
BovineHD2500002577	0.0305	0.000315	0.269	0.00463	0.295	0.154	0.781	0.809	CLEC16A	ENSBTAG00000005208
BovineHD2500003181	0.000312	3.35e-05	0.284	0.478	0.601	0.713	0.0171	0.722	CPPED1	ENSBTAG00000007142
BovineHD2500003946	0.0399	0.174	0.587	0.0153	0.691	0.62	0.0109	0.864	MGC140681	ENSBTAG00000011692
BovineHD2500004904	0.00506	0.119	0.0283	0.0114	0.551	0.0753	0.114	1	C25H16orf62	ENSBTAG00000019412
BovineHD2500006457	0.0198	0.78	0.16	0.023	0.641	0.88	0.0496	0.356	LCMT1	ENSBTAG00000013169
BovineHD2500007512	0.0463	0.000565	0.334	0.254	0.00994	0.157	0.0953	0.353	C25H16orf54	ENSBTAG00000047448
BovineHD2500007990	0.0161	0.872	0.805	0.000258	0.705	0.00983	1	0.11	TYW1	ENSBTAG00000008446
BovineHD2500011204	0.001	0.000311	0.0809	0.000392	0.355	0.144	0.164	0.496	SDK1	ENSBTAG00000004035
BovineHD2600001069	0.0359	0.0436	0.3	0.0286	0.417	0.204	1	0.31	PCDH15	ENSBTAG00000045905
BovineHD2600001442	0.00122	0.0888	0.0234	0.178	0.0429	0.444	0.668	0.872	MBL	ENSBTAG00000007049
BovineHD2600002682	0.0277	0.074	0.00943	0.54	0.0362	0.637	0.521	0.169	LIPM	ENSBTAG00000013364
BovineHD2600002708	0.000659	0.00369	0.128	0.0383	0.196	1	0.427	1	STAMBPL1	ENSBTAG00000001298
BovineHD2600002730	0.0124	0.316	0.235	0.0179	0.0312	0.111	1	0.811	ACTA2	ENSBTAG00000014614
BovineHD2600002860	0.00565	0.592	0.0441	0.913	0.0021	0.281	0.338	0.211	Uncharacterized_Protein	ENSBTAG00000023967
BovineHD2600003827	0.0315	0.927	0.111	0.357	0.0321	0.955	0.0366	0.678	PDE6C	ENSBTAG00000000445
BovineHD2600003856	0.0411	0.33	0.25	0.00572	0.854	0.292	0.761	0.0214	LGI1	ENSBTAG00000048118
BovineHD2600005308	0.00132	0.296	0.0367	0.231	1	1	0.887	0.0382	SLC25A28	ENSBTAG00000012107
BovineHD4100017807	0.000447	0.231	0.373	0.963	0.023	0.00991	1	0.9	SORCS3	ENSBTAG00000004612
BovineHD2600007474	0.00925	0.834	0.0374	0.957	0.172	0.0265	0.71	0.64	SORCS1	ENSBTAG00000007948
BovineHD2600008270	0.018	0.388	0.102	0.0195	0.943	0.775	0.743	0.00622	ADD3	ENSBTAG00000003265
BovineHD2600009474	0.00852	0.0615	0.0286	0.737	0.152	0.141	0.00344	0.889	C10orf118	ENSBTAG00000020233
BovineHD2600011005	0.0479	0.565	0.0039	0.876	0.037	0.622	0.0901	0.0762	RGS10	ENSBTAG00000002647
BovineHD2600013424	0.0446	0.308	0.00576	1	0.111	0.0279	0.287	0.952	FAM196A	ENSBTAG00000021015
BovineHD2600013458	0.0242	0.565	0.0532	0.248	0.316	0.0123	0.00721	0.19	DOCK1	ENSBTAG00000031890
BovineHD2700002117	0.0225	0.242	0.349	0.00153	0.000755	0.456	0.444	0.0681	ASB5	ENSBTAG00000014143
BovineHD2700004346	0.0184	0.0209	0.44	0.0427	0.158	0.364	0.682	0.764	SORBS2	ENSBTAG00000016486
BovineHD2700004409	0.000787	1	0.0326	0.241	0.923	0.592	0.212	0.0486	TLR3	ENSBTAG00000008682
BovineHD2700007234	0.00943	0.000127	0.175	0.458	0.884	0.191	0.236	0.00907	RBPMS	ENSBTAG00000033727
BovineHD2700009309	0.05	0.509	0.0693	0.042	0.631	0.576	0.576	0.0146	EIF4EBP1	ENSBTAG00000027654
BovineHD2700009668	0.0247	0.0335	0.218	0.035	0.0652	0.121	0.293	0.72	ADAM2	ENSBTAG00000009408
BovineHD2700009694	0.0023	0.0968	0.16	0.0063	0.632	0.043	0.792	0.955	ADAM3A	ENSBTAG00000033312
BovineHD2700009804	0.00184	0.0316	0.171	0.0296	0.654	0.589	0.599	0.255	IDO2	ENSBTAG00000005725
BovineHD2700010486	0.0476	0.122	0.000407	0.0341	0.315	0.516	1	0.573	PLAT	ENSBTAG00000001244
BovineHD2700011141	0.0073	0.0287	0.919	0.625	0.0348	0.16	0.241	0.197	PSD3	ENSBTAG00000033137
BovineHD2800001867	0.0396	0.539	0.712	0.0116	1	0.0359	0.292	0.121	Uncharacterized_Protein	ENSBTAG00000021183
BovineHD2800005897	0.00405	0.00759	0.318	0.359	0.0046	0.512	0.715	0.267	CTNNA3	ENSBTAG00000045699
BovineHD2800007325	0.00923	0.559	0.958	0.0794	0.783	0.00434	0.674	0.00372	CDH23	ENSBTAG00000021497
BovineHD2800007805	0.0328	0.595	0.406	0.00791	0.913	0.0199	0.765	1	ECD	ENSBTAG00000000315
BovineHD2800013769	0.0399	0.0742	0.979	0.0362	0.019	0.447	0.566	0.164	KAT6B	ENSBTAG00000002920
BovineHD2800008232	0.0297	0.0521	0.141	0.1	9.81e-05	0.935	0.196	0.0149	VDAC2	ENSBTAG00000012975
BovineHD2800008267	0.00969	0.453	0.869	0.0194	0.242	0.0322	1	0.491	ZNF503	ENSBTAG00000014506
BovineHD2800011794	0.0233	0.305	0.0332	0.502	0.591	0.0459	0.223	0.611	GLUD1	ENSBTAG00000007540
BovineHD2800011829	0.0363	0.0141	0.259	0.276	0.0284	0.2	1	0.0796	FAM35A	ENSBTAG00000019194
BovineHD2800011912	0.0168	0.0351	0.455	0.16	0.0606	0.00123	1	0.749	ANTXRL	ENSBTAG00000023023
BovineHD2800012016	0.0274	0.00555	0.376	0.0763	0.117	0.372	0.145	0.00714	Uncharacterized_Protein	ENSBTAG00000039154
BovineHD2800012024	0.00182	0.0297	0.138	0.083	0.168	0.447	0.343	0.0134	RBP3	ENSBTAG00000005003
BovineHD2800012756	0.0029	1	0.0347	0.0736	0.0261	0.0986	0.225	0.324	PARG	ENSBTAG00000023018
BovineHD2800013405	0.0419	0.31	0.165	0.00444	0.303	0.814	1	0.0321	ZNF239	ENSBTAG00000019039
BovineHD2900001428	0.00499	0.0314	0.323	0.00177	0.837	0.54	0.722	0.165	CHORDC1	ENSBTAG00000013615
BovineHD2900001440	0.0207	0.337	0.0108	0.0085	0.236	0.802	0.249	0.96	NAALAD2	ENSBTAG00000000284
BovineHD2900002102	0.0484	0.0346	0.616	0.416	0.18	0.275	0.00315	0.513	CTSC	ENSBTAG00000011100
BovineHD2900002570	0.00163	0.00539	0.0205	0.257	0.358	0.175	0.0723	0.213	ME3	ENSBTAG00000000246
BovineHD2900003803	0.007	0.000403	0.101	1	0.00228	0.113	0.389	0.186	RAB30	ENSBTAG00000002417
BovineHD2900015410	0.00694	0.00602	0.0337	0.0947	0.679	0.629	0.0872	0.16	TSG101	ENSBTAG00000013563
BovineHD2900010701	0.0062	0.0495	0.81	0.0238	0.387	0.256	0.128	0.319	NTM	ENSBTAG00000010032
BovineHD2900011420	0.0338	0.22	0.253	0.743	0.0309	0.0204	0.461	0.874	PRPF19	ENSBTAG00000014366
BovineHD2900012845	0.04	0.796	0.722	0.0024	0.056	0.00536	0.336	0.488	PLA2G16	ENSBTAG00000015248
ARS-BFGL-NGS-118384	0.0128	0.703	0.0388	0.278	0.652	0.0257	0.063	0.575	DHCR7	ENSBTAG00000016465
BovineHD2900014473	0.0315	0.781	0.231	0.827	0.284	0.0163	0.0154	0.306	NADSYN1	ENSBTAG00000016470
BovineHD0100000656	0.0641	0.0393	0.215	0.115	0.00095	1	0.405	0.0221	SYNJ1	ENSBTAG00000003063
ARS-BFGL-NGS-85297	0.116	0.0203	0.335	0.185	0.000982	0.163	0.439	0.049	C1H21orf59	ENSBTAG00000003059
BovineHD0100000783	0.782	0.747	0.265	0.0352	0.00624	0.817	0.105	0.0162	URB1	ENSBTAG00000012412
BovineHD0100001036	0.238	0.0474	0.208	0.466	0.00132	0.548	0.379	0.0205	SCAF4	ENSBTAG00000018855
BovineHD0100001220	0.426	0.766	0.387	0.0379	0.00638	0.76	0.247	0.00358	TIAM1	ENSBTAG00000017839
BovineHD0100001325	0.906	0.0433	0.931	0.515	0.0366	0.241	0.891	0.0255	KRTAP11-1	ENSBTAG00000034869
BovineHD0100004550	0.0629	0.0124	0.00716	0.439	0.351	0.384	0.354	0.0282	NCAM2	ENSBTAG00000003301
BovineHD0100010585	0.854	0.621	0.632	0.0113	0.544	0.0407	0.0337	0.625	EPHA3	ENSBTAG00000006811
BovineHD0100011965	0.755	0.151	0.322	0.0325	0.0424	0.0109	1	0.465	GABRR3	ENSBTAG00000001416
BovineHD0100012943	0.0787	0.216	0.0441	0.14	0.0476	0.00195	1	0.707	TMEM45A	ENSBTAG00000004459
BovineHD0100014759	0.52	0.786	0.0302	0.0735	0.00211	0.00168	0.523	0.0702	BBX	ENSBTAG00000006893
BovineHD0100014948	0.562	0.0576	0.00582	0.179	0.0173	5.28e-05	0.43	0.937	CD47	ENSBTAG00000003585
BovineHD0100016019	0.733	0.821	0.173	0.0137	0.0341	0.0233	0.822	0.227	CD96	ENSBTAG00000014441
BovineHD0100016782	0.112	1	0.649	0.00412	0.365	0.034	0.0902	0.0284	DRD3	ENSBTAG00000002132
BovineHD0100017223	0.1	0.636	0.271	0.0181	0.00857	0.0511	0.11	0.0195	GAP43	ENSBTAG00000006451
BovineHD0100018267	0.951	0.312	0.862	0.0366	0.0426	0.0372	0.542	0.0939	UPK1B	ENSBTAG00000009014
BovineHD0100018421	0.846	0.385	0.573	0.031	0.0167	0.000912	0.338	0.458	NR1I2	ENSBTAG00000019557
BovineHD0100019188	0.638	0.649	0.619	0.000897	0.0104	0.0376	0.659	0.11	PDIA5	ENSBTAG00000018877
BovineHD0100019740	0.955	0.95	0.0079	0.656	0.216	0.00519	0.143	0.0383	KALRN	ENSBTAG00000002640
BovineHD0100020803	0.297	0.559	0.821	0.000428	0.00984	0.00208	0.345	0.611	APOD	ENSBTAG00000023600
BovineHD0100021399	0.912	0.0484	0.816	0.243	0.326	0.0154	0.0464	1	ATP13A4	ENSBTAG00000016305
BovineHD4100000441	0.259	0.0292	0.924	0.728	0.0109	0.0635	0.361	0.00514	CCDC50	ENSBTAG00000006945
BTA-107210-no-rs	0.716	0.0415	0.667	0.00149	1	0.0229	0.597	0.497	MAP3K13	ENSBTAG00000017103
BovineHD0100023701	0.661	0.503	0.463	0.0435	0.464	0.00828	0.661	0.0271	C1H3orf70	ENSBTAG00000005212
BovineHD0100023739	0.0593	0.52	0.0213	0.0291	0.185	0.0234	0.648	0.552	VPS8	ENSBTAG00000005209
BovineHD0100024757	0.23	0.325	0.534	0.0265	0.00186	0.000137	0.332	0.176	CCDC39	ENSBTAG00000001969
BovineHD0100024970	0.0756	0.00343	0.00461	0.11	0.02	0.158	0.726	1	PEX5L	ENSBTAG00000013219
BovineHD0100031554	0.0718	0.678	0.375	0.0252	1	0.817	0.0128	0.0459	LEKR1	ENSBTAG00000018009
BovineHD0100032021	0.127	0.296	0.118	0.00399	0.316	0.00639	0.022	0.672	U6atac	ENSBTAG00000042550
BovineHD0100032281	0.173	0.84	0.334	0.0469	0.576	0.328	0.0237	0.00665	DHX36	ENSBTAG00000006142
BovineHD0100036015	0.509	0.0207	0.971	0.115	0.743	0.023	0.0214	0.0771	PLS1	ENSBTAG00000023429
BovineHD0100037462	0.963	0.00383	0.0203	0.106	0.321	0.0358	0.487	0.307	ESYT3	ENSBTAG00000008111
BovineHD0100037970	0.631	0.577	0.98	0.624	0.0202	0.836	6.3e-06	9.45e-05	IL20RB	ENSBTAG00000008299
BovineHD0100038186	0.395	0.0148	0.786	0.639	0.42	0.0559	0.041	0.0244	PPP2R3A	ENSBTAG00000023416
BovineHD0100038523	0.395	0.606	0.224	0.729	0.033	1	0.0375	0.00482	EPHB1	ENSBTAG00000015377
BovineHD0100039461	0.315	0.055	0.924	1	0.261	0.00375	7.47e-06	0.04	DNAJC13	ENSBTAG00000002966
BovineHD0100039919	0.983	0.784	0.0287	0.971	0.447	0.415	0.0197	0.00092	CPNE4	ENSBTAG00000010448
BovineHD0100040583	0.778	0.00197	0.551	0.0989	0.647	0.0522	0.026	0.000565	DSCAM	ENSBTAG00000004754
BovineHD0100041420	0.529	0.0304	0.0462	0.917	0.601	0.00138	0.198	0.431	UMODL1	ENSBTAG00000021270
BovineHD0100042106	0.851	0.336	0.64	0.568	0.666	0.0433	0.00126	0.000632	TRPM2	ENSBTAG00000021901
BovineHD0100046633	0.18	0.528	0.812	0.0432	0.642	0.0326	0.0318	0.74	SETD4	ENSBTAG00000018682
BovineHD0100045955	0.162	0.139	0.138	1	0.0773	0.0413	0.0346	3.64e-05	SATB1	ENSBTAG00000021158
BovineHD0200000052	0.668	0.237	0.372	0.035	0.703	0.103	0.00783	0.0277	OCA2	ENSBTAG00000009831
BovineHD0200001319	0.461	0.226	0.768	0.928	0.0428	0.0494	0.049	0.772	WDR33	ENSBTAG00000005987
BovineHD0200001372	0.714	0.0485	0.896	0.0394	0.411	0.495	0.287	0.0176	MYO7B	ENSBTAG00000039803
BovineHD0200001892	0.596	0.825	0.0869	0.0708	0.00178	0.0379	0.481	0.0128	PMS1	ENSBTAG00000018795
BovineHD0200001928	0.853	0.541	0.634	0.0166	0.185	0.0396	0.0367	0.0848	ASNSD1	ENSBTAG00000000492
BovineHD0200002584	0.123	0.0443	0.683	0.00373	0.55	0.0193	0.348	0.665	CALCRL	ENSBTAG00000008483
BovineHD0200004494	0.573	0.00452	0.0204	0.00586	1	0.958	0.159	0.943	UBE2E3	ENSBTAG00000043956
BovineHD0200005266	0.262	0.918	0.0358	0.0214	0.0187	0.0813	0.552	0.246	PLEKHA3	ENSBTAG00000001098
BovineHD0200006389	0.434	0.83	0.666	0.0144	0.0412	0.41	0.509	0.0454	SCRN3	ENSBTAG00000012966
BovineHD0200007197	0.444	0.0474	0.228	0.0224	0.0637	0.0273	0.394	0.722	CYBRD1	ENSBTAG00000007898
BovineHD0200007664	0.269	0.0133	0.762	0.0456	0.0319	0.489	0.795	0.725	UBR3	ENSBTAG00000020296
BovineHD0200010200	0.929	0.0552	0.633	0.108	0.0413	0.00641	0.0206	0.873	SLC4A10	ENSBTAG00000015317
BovineHD0200010547	0.0619	0.0209	0.245	0.0402	0.437	0.154	0.498	0.026	RBMS1	ENSBTAG00000005180
BovineHD0200010678	0.598	0.132	0.311	0.00556	0.919	0.018	0.0713	0.0276	ITGB6	ENSBTAG00000009080
BovineHD0200018045	0.204	0.935	0.212	0.0413	0.209	0.224	0.0376	0.0137	RAB3GAP1	ENSBTAG00000013449
BovineHD0200020605	0.0613	0.0371	0.187	0.627	0.033	0.382	0.0469	0.075	Uncharacterized_Protein	ENSBTAG00000009057
BovineHD0200021042	0.307	0.604	0.0493	0.767	0.181	0.045	0.0385	0.212	CLASP1	ENSBTAG00000019781
BovineHD0200024146	0.283	0.126	0.954	0.803	0.0287	0.704	0.00977	0.0271	SLC39A10	ENSBTAG00000016782
BovineHD0200027385	0.302	0.471	0.453	0.911	0.0113	0.722	0.00594	0.0327	ADAM23	ENSBTAG00000019694
BovineHD0200034733	0.766	1	0.00924	0.00294	1	0.0259	0.361	0.248	ARMC9	ENSBTAG00000018502
BovineHD0200036282	0.159	0.226	0.0345	0.938	0.0261	0.668	0.838	0.0396	MECR	ENSBTAG00000017253
BovineHD0200037914	0.467	0.447	0.0202	0.655	0.0408	0.011	0.14	0.961	EPHB2	ENSBTAG00000045902
BovineHD0200038041	0.0788	0.331	0.0154	1	0.0074	0.00196	0.144	1	EPHA8	ENSBTAG00000020102
BovineHD0200038865	0.532	0.482	0.566	0.0179	0.668	0.486	0.00962	0.0256	OTUD3	ENSBTAG00000017108
BovineHD0200039166	0.243	0.0131	0.734	0.157	0.0383	0.007	0.19	0.665	U3	ENSBTAG00000028707
BovineHD0300000512	0.887	1	0.69	0.0486	0.266	0.0145	0.525	0.0317	MAEL	ENSBTAG00000016550
BovineHD0300001098	0.0821	0.0345	0.996	0.589	0.0177	0.0269	0.933	0.115	RXRG	ENSBTAG00000016801
BovineHD0300001162	0.987	0.434	0.56	0.208	0.38	0.000209	0.029	0.00266	LMX1A	ENSBTAG00000012025
BovineHD0300001352	0.37	0.0661	0.681	0.0334	0.00847	0.00367	1	0.171	PBX1	ENSBTAG00000013801
BovineHD0300004552	0.292	0.701	0.00695	0.408	0.581	0.0341	0.474	0.041	INSRR	ENSBTAG00000003054
BovineHD0300005014	0.2	0.749	0.0348	0.549	0.191	0.0392	0.0335	0.0732	RUSC1	ENSBTAG00000003948
BovineHD0300005135	0.439	0.407	0.217	0.0174	0.249	0.0313	0.0342	0.775	PBXIP1	ENSBTAG00000004552
BovineHD0300005950	0.638	0.0285	0.332	0.0159	0.104	0.0077	0.149	0.406	Uncharacterized_Protein	ENSBTAG00000039357
BovineHD0300006158	0.837	0.332	0.619	0.226	0.00672	0.00988	0.0249	0.752	TUFT1	ENSBTAG00000017566
BovineHD0300006305	0.606	0.226	0.905	0.2	0.435	0.0129	0.00355	0.0166	FAM63A	ENSBTAG00000015329
BovineHD0300006756	0.431	0.531	0.0459	0.686	0.0846	0.00108	0.0448	0.565	POLR3GL	ENSBTAG00000013910
BovineHD0300007216	0.0668	1	0.223	0.0149	0.885	0.00283	0.0551	0.00524	PDE4DIP	ENSBTAG00000001564
BovineHD0300008678	0.199	0.0379	0.362	0.211	0.04	0.000549	0.703	0.744	MAB21L3	ENSBTAG00000001406
BovineHD0300008716	0.408	1	0.00156	0.135	0.783	0.138	0.0134	0.0173	SLC22A15	ENSBTAG00000000664
BovineHD0300010576	0.15	0.00872	0.192	0.323	0.000155	0.188	0.00762	1	AMPD2	ENSBTAG00000013018
BovineHD0300014927	0.546	0.0705	0.201	0.876	0.0198	0.102	0.0067	0.0148	ABCD3	ENSBTAG00000009698
BovineHD0300017412	0.0595	0.21	0.686	0.115	0.0244	0.0262	0.555	0.00926	ODF2L	ENSBTAG00000012907
BovineHD0300017778	0.085	0.794	0.0287	0.0234	0.0991	0.203	0.0262	0.975	WDR63	ENSBTAG00000013778
BovineHD0300017979	0.278	0.363	0.0168	0.228	0.0352	0.0242	1	0.732	UOX	ENSBTAG00000024255
BovineHD0300017995	0.603	0.042	0.862	0.00217	0.0249	0.105	0.769	0.317	SAMD13	ENSBTAG00000048203
BovineHD0300018122	0.118	0.945	0.00629	0.668	0.0287	0.00241	0.695	0.496	TTLL7	ENSBTAG00000003322
BovineHD0300019656	0.465	0.0345	0.13	0.161	0.018	0.0065	1	0.193	IFI44L	ENSBTAG00000030932
BovineHD0300019849	0.753	0.545	0.0385	0.000514	0.553	0.635	0.0458	0.458	FAM73A	ENSBTAG00000031044
BovineHD0300020724	0.329	0.0271	1	0.00999	0.191	0.363	0.00192	0.926	C1orf173	ENSBTAG00000017031
BovineHD0300022682	0.652	0.353	0.0477	0.625	0.0276	0.00912	0.299	0.927	MIER1	ENSBTAG00000005443
BovineHD0300022738	0.971	0.528	0.124	0.0356	0.00192	0.00681	0.129	0.683	INSL5	ENSBTAG00000003850
BovineHD0300022956	0.977	0.538	0.52	0.694	0.00804	0.61	0.00828	0.00207	PDE4B	ENSBTAG00000008636
BovineHD0300022999	0.155	0.00762	0.345	0.00614	0.0278	0.34	0.676	0.644	MGC137454	ENSBTAG00000030852
BovineHD0300023162	0.325	0.684	0.0497	0.153	0.0318	0.353	0.26	0.0132	AK4	ENSBTAG00000030674
BovineHD0300024927	0.528	0.21	0.829	0.043	0.438	0.695	0.0113	0.018	FGGY	ENSBTAG00000030669
BovineHD0300025792	0.968	0.956	0.8	0.0284	0.627	1	0.00713	0.0106	C8B	ENSBTAG00000003775
BovineHD0300027403	0.128	0.117	0.404	0.00876	0.531	0.0394	0.0218	0.793	Uncharacterized_Protein	ENSBTAG00000024153
BovineHD0300028272	0.546	0.685	0.584	0.0359	0.0219	0.367	0.0611	0.0477	SPATA6	ENSBTAG00000003128
Hapmap40790-BTA-69035	0.502	0.646	0.0425	0.835	0.0203	0.0148	0.375	0.118	MAST2	ENSBTAG00000020444
BovineHD0300028925	0.926	0.219	0.896	0.0449	0.0114	0.00144	0.148	1	IPP	ENSBTAG00000016377
BTB-00149135	0.856	0.0542	0.433	0.0767	0.0303	0.0162	0.0322	0.0675	EIF2B3	ENSBTAG00000019010
BovineHD0300029135	0.891	0.662	0.912	0.00305	0.0873	0.0476	0.101	0.0113	KIF2C	ENSBTAG00000015280
BovineHD0300029493	0.363	0.0356	0.288	0.0177	0.00412	0.0855	0.783	0.114	PTPRF	ENSBTAG00000000253
BovineHD0300029721	0.567	0.209	0.398	0.0103	0.0752	0.00459	0.02	0.431	Uncharacterized_Protein	ENSBTAG00000012414
BovineHD0300030940	0.201	0.281	0.391	0.341	0.00321	0.000364	0.449	0.0106	RRAGC	ENSBTAG00000009368
BovineHD0300031306	0.634	0.0421	0.223	0.0197	0.00792	0.233	1	0.317	C3H1ORF149	ENSBTAG00000010506
BovineHD0300031520	0.563	0.0517	0.736	0.046	0.007	0.00249	0.232	0.826	GRIK3	ENSBTAG00000009269
BovineHD0300034095	0.475	0.189	0.355	0.781	0.29	0.00922	0.0434	5.45e-06	COPS8	ENSBTAG00000005854
BovineHD0300034337	0.475	0.011	0.146	0.046	0.159	1	1	0.0369	LRRFIP1	ENSBTAG00000005354
BovineHD4100002578	0.137	0.502	0.0261	0.424	0.0716	0.0223	1	0.0292	HDLBP	ENSBTAG00000004315
BovineHD0400001222	0.0621	0.092	0.00618	0.765	0.64	0.0107	1	0.0132	COBL	ENSBTAG00000023806
BovineHD0400002943	0.0868	0.285	0.466	0.0477	0.0395	0.00766	0.057	0.231	PEX1	ENSBTAG00000024431
BovineHD0400005925	0.5	0.0325	0.634	0.603	0.604	0.0392	0.198	0.00164	THSD7A	ENSBTAG00000007680
BovineHD0400036021	0.466	0.228	0.473	0.869	0.0738	0.00308	0.00481	0.0019	ST7	ENSBTAG00000010756
BovineHD4100002877	0.728	0.873	0.712	0.122	0.00738	0.0375	0.21	0.0122	MET	ENSBTAG00000006161
BovineHD0400014906	0.125	0.313	0.21	0.0208	0.0202	0.0527	1	0.00834	FOXP2	ENSBTAG00000011246
BovineHD0400015042	0.688	0.0254	0.872	0.0327	0.465	0.00383	0.668	0.171	PPP1R3A	ENSBTAG00000006733
BovineHD0400016705	0.114	0.178	0.679	0.476	0.0047	0.0236	0.025	0.453	AOAH	ENSBTAG00000018119
BovineHD0400017148	0.0966	0.0491	0.811	0.131	0.386	0.945	0.00265	0.0399	NPSR1	ENSBTAG00000013768
BovineHD0400017625	0.707	0.05	0.0749	0.842	0.437	0.037	0.0149	1	AVL9	ENSBTAG00000003114
BovineHD0400018202	0.172	0.443	0.78	0.412	1	0.0203	0.0123	0.0426	NOD1	ENSBTAG00000038235
ARS-BFGL-NGS-4753	0.719	0.57	0.0477	1	0.561	0.0706	0.044	0.00332	OGDH	ENSBTAG00000006029
BovineHD0400022036	0.29	0.165	0.00447	0.393	0.424	0.0176	0.586	0.0454	GLI3	ENSBTAG00000010671
BovineHD0400023830	0.726	0.717	0.884	0.00873	0.756	0.00472	0.115	0.0457	TSPAN12	ENSBTAG00000015337
BovineHD0400036219	0.564	0.0437	0.22	0.393	0.0012	0.177	0.0423	0.293	NUP205	ENSBTAG00000011127
BovineHD0400028074	0.727	0.0311	0.738	0.197	0.00011	0.00056	0.0764	0.321	SLC13A4	ENSBTAG00000003864
BovineHD0400028878	0.774	0.648	0.351	0.671	0.046	0.357	0.0475	0.0226	CREB3L2	ENSBTAG00000015802
BovineHD0400035803	0.113	0.708	0.888	0.0027	0.633	0.0271	0.411	0.0363	TTC26	ENSBTAG00000016373
BovineHD0400029479	0.0703	0.199	0.893	0.0409	0.118	0.92	0.0302	0.0273	SLC37A3	ENSBTAG00000012239
BovineHD0400029596	0.508	0.906	0.56	0.0199	0.0124	0.0234	0.956	0.0852	MRPS33	ENSBTAG00000005285
BovineHD0400030488	0.664	0.857	0.041	0.0254	0.104	0.0154	0.428	0.752	Uncharacterized_Protein	ENSBTAG00000024230
BovineHD0400030719	0.286	0.983	0.631	0.0171	0.674	0.36	0.000454	0.00574	FAM115C	ENSBTAG00000005475
BovineHD0400030780	0.762	0.331	0.786	0.042	0.509	0.716	0.0195	0.0445	Uncharacterized_Protein	ENSBTAG00000048115
BovineHD0400030975	0.309	0.11	0.514	0.0498	0.0282	0.0681	0.0629	0.0409	TPK1	ENSBTAG00000017676
BovineHD0400032675	0.242	0.178	0.0328	0.0291	0.469	0.039	0.334	0.9	Uncharacterized_Protein	ENSBTAG00000008542
BovineHD0400034633	0.174	0.0303	0.544	0.0882	0.755	0.686	0.00286	9.64e-05	SHH	ENSBTAG00000024552
BovineHD0500003719	0.704	0.0409	0.273	0.585	0.445	0.151	0.00046	0.000227	TMTC2	ENSBTAG00000002888
BovineHD0500005573	0.29	0.0185	0.522	0.345	0.0524	0.0308	0.0243	0.138	WDR51B	ENSBTAG00000000687
BovineHD0500007646	0.465	0.535	0.00694	0.0445	0.378	0.819	0.00672	0.0575	HOXC10	ENSBTAG00000003278
BovineHD0500007732	0.683	0.0463	0.0104	0.215	0.973	0.00753	1	0.287	SNORA67	ENSBTAG00000042310
BovineHD0500008767	0.201	0.881	0.00602	0.716	0.731	0.00397	0.00213	0.0592	ACCN2	ENSBTAG00000000970
BovineHD0500009370	0.242	0.06	0.406	0.00919	0.38	0.0241	0.00348	0.509	C5H12orf68	ENSBTAG00000002390
BovineHD0500009669	0.623	0.468	0.0238	0.0449	0.881	0.0067	0.135	0.0837	FAM113B	ENSBTAG00000011838
BovineHD0500010227	0.465	0.383	0.821	0.0409	0.0082	0.67	0.018	0.205	NELL2	ENSBTAG00000032183
BovineHD0500010584	0.854	0.921	0.615	0.00533	0.781	0.0456	0.703	0.0138	PUS7L	ENSBTAG00000004718
BovineHD0500011013	0.875	0.368	0.485	0.0411	0.316	0.0169	0.831	0.0348	PPHLN1	ENSBTAG00000008595
BovineHD0500012962	0.0533	0.04	0.1	0.0642	0.715	0.00644	0.654	0.0076	CPM	ENSBTAG00000013496
BovineHD0500035971	0.15	0.661	0.97	0.0119	0.834	0.022	0.00776	0.812	INHBC	ENSBTAG00000019084
BovineHD0500018487	0.777	0.334	0.77	0.132	0.0304	0.0455	0.0364	1	GNPTAB	ENSBTAG00000019409
BovineHD0500021479	0.762	0.717	0.377	0.00995	0.374	0.197	0.02	0.029	CACNG2	ENSBTAG00000010865
BovineHD0500021641	0.325	0.695	0.032	0.423	0.0213	0.665	0.683	0.0263	MGC133880	ENSBTAG00000030652
BovineHD0500023581	0.0815	0.0409	0.974	0.363	0.0108	0.00428	0.288	0.747	FGFR1OP2	ENSBTAG00000004532
BovineHD0500024007	0.632	0.568	0.321	0.00122	0.553	0.0184	0.0245	0.296	IFLTD1	ENSBTAG00000000749
BovineHD0500036143	0.101	0.0384	0.021	0.052	0.00581	0.469	1	0.697	Uncharacterized_Protein	ENSBTAG00000047048
BovineHD0500027168	0.799	0.0359	0.869	0.706	0.00205	0.0241	0.222	0.0922	GUCY2C	ENSBTAG00000019722
BovineHD4100003992	0.615	0.839	0.61	0.00134	0.042	0.917	0.0956	0.00431	C5H12orf59	ENSBTAG00000011023
BovineHD0500029041	0.831	0.685	0.506	0.0366	0.0175	0.0416	0.227	0.852	M6PR	ENSBTAG00000018207
BovineHD0500029697	0.272	0.3	0.912	0.254	0.834	0.0063	0.0467	0.00374	C1S	ENSBTAG00000004840
BovineHD4100004027	0.0555	0.368	0.988	0.566	0.0243	0.24	0.00139	0.037	ANO2	ENSBTAG00000012246
BovineHD0500030964	0.731	0.563	0.324	0.0619	0.0264	9.91e-06	0.444	0.0458	IQSEC3	ENSBTAG00000019058
Hapmap43033-BTA-74963	0.0537	0.666	0.246	0.0167	0.0462	0.34	0.00255	0.226	ERC1	ENSBTAG00000013658
BovineHD0500031497	0.555	0.268	0.21	0.125	1	0.0165	0.00134	0.0301	CACNA1C	ENSBTAG00000010660
BovineHD0500031862	0.693	0.345	0.0219	0.781	0.325	0.114	0.0281	0.0471	TMEM184B	ENSBTAG00000009668
BovineHD0500032136	0.34	0.404	0.443	0.0149	0.392	0.0194	0.336	0.00821	PDGFB	ENSBTAG00000021697
BovineHD0500032290	0.0659	0.802	0.0296	0.043	0.767	0.14	0.0375	0.484	ENTHD1	ENSBTAG00000000326
BovineHD0500032443	0.669	1	0.69	1	0.0222	0.43	0.00529	0.0371	MKL1	ENSBTAG00000002630
BovineHD0500032820	0.653	0.0873	0.0206	0.0161	0.0523	0.0781	0.0457	0.919	TCF20	ENSBTAG00000000662
BovineHD0500032870	0.154	0.00799	0.0488	0.304	0.261	0.215	0.748	0.0206	NFAM1	ENSBTAG00000005018
ARS-BFGL-NGS-35980	0.154	1	0.0405	0.0164	0.333	0.0209	0.564	1	Uncharacterized_Protein	ENSBTAG00000008858
BovineHD0600001652	0.195	0.417	0.236	0.0373	0.0307	0.0378	0.67	0.353	SYNPO2	ENSBTAG00000006434
BovineHD0600003792	0.163	0.362	0.462	0.593	0.838	0.04	0.0081	0.0451	C4orf21	ENSBTAG00000013198
BovineHD0600003839	0.0903	0.223	0.426	0.762	0.00501	0.026	0.0041	0.0612	ALPK1	ENSBTAG00000034875
BovineHD0600005018	0.0819	0.0485	0.346	0.505	0.425	0.264	0.000291	0.00777	LEF1	ENSBTAG00000006844
BovineHD0600005713	0.295	1	0.309	0.0201	0.00517	0.572	0.0399	0.695	GSTCD	ENSBTAG00000013927
BovineHD0600006879	0.678	0.919	0.0186	0.0334	0.926	0.0133	0.873	0.635	PPP3CA	ENSBTAG00000016005
BovineHD0600011223	0.18	1	0.103	0.00433	0.0251	0.354	0.801	0.0414	SLIT2	ENSBTAG00000005108
BovineHD0600012523	0.221	1	0.413	0.0345	0.00837	0.491	0.838	0.0344	CCDC149	ENSBTAG00000021940
BovineHD0600015704	0.357	0.0817	0.000806	0.667	0.0237	0.0417	0.385	1	DTHD1	ENSBTAG00000009833
BovineHD0600016103	0.11	0.664	0.00937	0.0423	0.00894	0.638	0.862	0.882	RELL1	ENSBTAG00000004329
BovineHD0600016223	0.471	0.232	0.0357	0.0141	0.106	0.00711	0.883	0.432	TBC1D1	ENSBTAG00000013699
BovineHD0600018289	0.51	0.926	0.906	0.838	0.036	0.283	0.039	0.0257	GABRG1	ENSBTAG00000012296
BovineHD0600019096	0.81	0.974	0.046	0.0802	0.0365	1	0.285	0.0247	OCIAD1	ENSBTAG00000010611
BovineHD0600020117	0.111	0.0245	0.0256	0.942	0.471	0.454	1	0.043	SRD5A3	ENSBTAG00000014913
BovineHD0600020206	0.971	0.281	0.436	0.876	0.0428	0.00145	0.0114	0.439	NMU	ENSBTAG00000044161
BovineHD0600023357	0.655	0.00745	0.696	0.0143	0.0689	0.045	0.189	0.216	CENPC1	ENSBTAG00000001323
BovineHD0600023468	0.891	0.343	0.0431	0.00592	0.0143	0.495	0.28	1	TMPRSS11D	ENSBTAG00000001925
BovineHD0600034817	0.133	0.78	0.913	0.331	0.537	0.00215	0.0136	0.0483	CSN1S1	ENSBTAG00000007695
BovineHD0600025430	0.0572	0.744	0.0499	0.00761	0.426	0.00237	0.403	0.0792	SDAD1	ENSBTAG00000007639
BovineHD0600027197	0.172	0.163	0.0283	0.166	0.089	0.695	0.0222	0.0245	RASGEF1B	ENSBTAG00000006561
BovineHD0600027746	0.804	0.735	0.362	0.0152	0.305	0.85	0.0316	0.00814	SEC31A	ENSBTAG00000020525
BovineHD0600028263	0.147	0.0368	0.976	0.284	0.986	0.66	0.0432	0.0134	WDFY3	ENSBTAG00000013495
BovineHD0600028808	0.177	0.583	0.0389	0.259	0.263	0.0245	0.0461	0.0726	Uncharacterized_Protein	ENSBTAG00000014947
BovineHD0600028818	0.207	0.0178	0.0296	0.466	0.0398	0.959	0.0722	0.783	SLC10A6	ENSBTAG00000047514
ARS-BFGL-NGS-36930	0.748	0.863	0.687	0.00343	0.0378	0.282	0.0377	1	TMEM128	ENSBTAG00000003652
BovineHD0600030729	0.329	0.00047	0.574	0.336	0.0195	0.251	0.039	0.309	GAK	ENSBTAG00000019188
BovineHD0600034031	0.244	0.0653	0.952	0.0118	0.11	0.679	0.00117	0.00068	AFAP1	ENSBTAG00000012464
BovineHD0600034085	0.0945	0.00293	0.0121	0.00619	0.0582	0.3	1	0.42	ABLIM2	ENSBTAG00000015926
BovineHD0700000083	0.0819	0.0311	0.876	0.0316	0.0267	0.113	0.118	0.632	FLT4	ENSBTAG00000001462
BovineHD0700000276	0.191	0.0838	0.022	0.145	0.411	0.0367	0.00744	0.0754	RNF130	ENSBTAG00000004856
BovineHD0700000622	0.0959	0.0248	0.298	0.744	0.00115	0.00619	0.364	0.304	GRM6	ENSBTAG00000016187
BovineHD0700001118	0.942	0.91	0.0249	0.03	0.0124	0.688	0.465	0.782	NCAN	ENSBTAG00000001764
BovineHD0700002217	0.717	0.596	0.0342	0.0733	0.0383	0.134	0.0344	0.264	CYP4F22	ENSBTAG00000047933
BovineHD0700003273	0.217	0.044	0.0481	0.0198	0.116	0.265	0.202	0.108	LPHN1	ENSBTAG00000003675
BovineHD0700003291	0.309	0.00794	0.00409	0.129	0.247	0.132	0.188	0.0297	ASF1B	ENSBTAG00000004085
BovineHD0700003490	0.424	0.0788	0.373	0.706	0.0223	0.0429	0.3	0.015	CACNA1A	ENSBTAG00000014828
BovineHD0700003625	0.452	0.741	0.0449	0.913	0.728	0.0335	0.00785	0.543	MAST1	ENSBTAG00000006080
BovineHD0700003648	0.454	0.0226	0.0498	0.102	0.587	0.00697	0.636	0.928	ASNA1	ENSBTAG00000011837
BovineHD0700003819	0.852	0.785	0.319	0.006	0.00614	1	0.537	0.0371	Uncharacterized_Protein	ENSBTAG00000037693
BovineHD4100005785	0.187	0.00631	0.00173	0.135	0.296	0.00119	1	1	TSPAN16	ENSBTAG00000032293
BovineHD4100005787	0.432	0.00169	0.0344	0.263	0.00186	0.0891	1	0.222	RAB3D	ENSBTAG00000002148
BovineHD0700004837	0.185	0.424	0.0391	0.686	0.499	0.0457	0.282	0.0221	IR-A	ENSBTAG00000012687
BovineHD0700004965	0.499	0.012	0.492	0.281	0.00695	0.03	0.776	1	PNPLA6	ENSBTAG00000032137
BovineHD0700005269	0.133	0.00521	0.256	0.621	0.048	0.0487	0.792	0.818	VAV1	ENSBTAG00000039160
BovineHD0700005354	0.822	0.349	0.911	0.0227	0.232	0.0207	0.0443	0.121	SLC25A23	ENSBTAG00000003491
BovineHD0700006097	0.0877	0.0229	0.762	0.825	0.00124	0.000327	0.238	0.354	THOP1	ENSBTAG00000020446
[truncated: 2,364 more rows]
